# Supplementary material for: Cyto-Safe: A Machine Learning Tool for Early Identification of Cytotoxic Compounds in Drug Discovery
Source: J Chem Inf Model. 2024 Dec 11;64(24):9056–62. doi: 10.1021/acs.jcim.4c01811 (PMC11684008; doi:10.1021/acs.jcim.4c01811)
Supplement: Supplementary file 1 — ci4c01811_si_001.xlsx [file ci4c01811_si_001.xlsx]

## Sheet: 3T3_train
SMILES	Outcome
O=C1COC2CN(CC3=CC=NC=C3)CC2N1CC1=CC=CC=C1	0.0
CC(C)N1N=C(OC(C)(C)C(=O)NC2CC2)C2=CC(CN3CCOCC3)=CC=C21	0.0
COC1=CC=C(C2=CC=CC=C2C(=O)NC2CCC2)N=N1	0.0
O=C(NCC1=CC=NC2=C1C=CN2)C1=CC=CN=C1	0.0
O=C(CCC1=CC=CC=C1)N1CC(CO)C(C2=NC(C3CC3)=NO2)C1	0.0
CC1=CC=CC(NC(=O)N2CC(OC3=CC=CC=C3)CC2C(=O)N2CCOCC2)=C1	0.0
O=C(O)C1(OC2=CC=C3C=CC=CC3=C2)CCN(CC2=CC=C(CO)O2)CC1	0.0
CC1=CC=CC(CCCNC(=O)C2CC(=O)N(CC3=CC=CN=C3)C2)=C1	0.0
C[S+](=O)([O-])CCN1N=CC2=CC(OCC3=CC=CC(C4=CC=CN=C4)=C3)=CC=C21	1.0
COCCN1C=C(CN2CCN(C3=CC=CC=N3)CC2)C=CC1=O	0.0
CC1=CC=C(S(=O)(=O)N2CCCC(CN3C(C4CC4)=NC4=CC=CN=C43)C2)C(C)=C1	1.0
O=C(O)C1CN(CC2=CC=CC=C2)CC1C(=O)NC1CCN(CC2=CC=CC=C2)CC1	0.0
CC1=CC=C(C2=CC=CC(CN3CCCC3C(=O)NCC(C)C)=C2)C=C1Cl	1.0
COC(=O)C(C)NC(=O)C1CN(C(=O)NC2=CC=CC=C2)CCN1C(=O)C1=CC=CS1	0.0
COC1=CC=C(C(=O)NC2=NC3=C(CC4C(C)(CO)C(O)CCC4(C)C3CC(=O)N3CCOCC3)S2)C=C1	0.0
COC(=O)CNC(=O)C1=NOC2CN(C(=O)NC3=CC=CN=C3)CC12	0.0
CC(C(=O)NCCC1=CC=CC=C1)C1CCOCC1	0.0
COC1=CC=C(C(=O)NCCC2CCN(C(=O)NC3=CC=C(C)C=C3)CC2)C=C1OC	0.0
CC1=NN=C2C=CC(N3CCN(C(=O)C4=CC=C(F)C=C4)CC3)=NN12	0.0
COCCN1N=CC(N2CCC(NC(=O)C(C)(C)C)CC2)=CC1=O	0.0
COC1=CC=C(C2=NOC(C3CC(O)CN3CC3=CC=C(CO)O3)=N2)C=C1	0.0
ClC1=CC=C(C2=CN=C(C3COCCN3CC3=CNC4=CC=CC=C34)N2)S1	1.0
CCCS(=O)(=O)N1CC(OC2=CC=CC=C2C2=NOC(C)=N2)C1	0.0
CCN1C=C(S(=O)(=O)N2CCC3COCCN(C)C3C2)C=N1	0.0
CCNC(=O)NC1=CC=C(C(O)C2COCC(=O)N2CC)C=C1	0.0
CC1=CC=C(CN2CCC3=C(CC2)C(=O)NC(N2CCN(C)CC2)=N3)C(C)=C1	0.0
CN1CCN(C2=CC=C(C3=CC4=C(C=CN4C)C(C(=O)NCCC(N)=O)=N3)C=C2)CC1	1.0
NC(=O)C1=CC=CN=C1N1CCN(CC2(O)CNCCOC2)CC1	0.0
O=C(COC1=CC=CC=C1)NCCC1CCN(C(=O)NC2=CC(F)=CC(F)=C2)CC1	0.0
C1=CSC(CNCC2CN3C=CN=C3CO2)=C1	0.0
CCC1CN(C(C)=O)CCC1CC(=O)NCC1=CC=C2OCOC2=C1	0.0
CC(C)C1=NOC2(CCN(CC3=CC=CN3C)C2)C1	0.0
O=C(NCC1=CC=CN=C1)C1=CN2C(CC3=CC=CO3)=NN=C2C=C1	0.0
O=C(C1=CN2C(C3=CC=C(Cl)C=C3Cl)=NN=C2C=C1)N1CCOCC1	0.0
C1=CC2=C(C=C1N1CCC(NC3CC4OCCC34)CC1)CCC2	0.0
CN(CC1=CC=CN=C1)C1=NC2=C(CCN(CC3=CC=C(C(F)(F)F)C=C3)CC2)C(=O)N1	1.0
COC1C(=O)N(C2CCN(C(=O)CC3=CC=CC(F)=C3)CC2)C12CCOCC2	0.0
COC1=CC=C2NC(=O)C(CCC(=O)O)=CC2=C1	0.0
CCC(C)N1CCN(C(=O)CCC2=CC=C3OCCN(C(=O)NC(C)C)CC3=C2)CC1	0.0
COC1=CC=C(C2=NOC(NC3=CC=C(C)C(C)=C3)=N2)C=C1	1.0
O=C(C1=CC=C(C(F)(F)F)C=C1)N1CCCC(C(=O)N2CCC(C3=NC4=CC=NC=C4N3)C2)C1	0.0
CN1CCCN(S(=O)(=O)C2=CC=C(C(F)(F)F)C=C2)C2=CC=CC=C21	1.0
COC1=CC=CC(C(=O)NCCC2CCN(C(=O)NC3=CC=CC(C)=C3)CC2)=C1	0.0
O=C(NCC1OCC(N(CC2=CC=CC=N2)CC2=CC=CC=N2)C1O)C1CCCC1	0.0
COC1=CC=C(S(=O)(=O)N2CCC3(CCCNC3)C2)C(OC)=C1	0.0
CSCC(=O)NC1CCN2C(=O)C3=CC(Br)=CC=C3NC(=O)C2C1	0.0
CC1=CC=C(CN2C(=O)NC3(CCCN(C(=O)C4=CC=C5OCOC5=C4)C3)C2=O)C=C1	0.0
CC1=CC=CC=C1CN1N=C2CCCCCN2C1=O	0.0
CC1=CC=CC=C1C1C(C(=O)N(C)CC2=NC=CC=C2C)CC(C)(C(=O)O)N1C	0.0
CC1=CN=C(CCNC(=O)C2=CN(C)C=N2)N1C1CC1	0.0
O=C1NCCCCCCN(C(=O)COC2=CC=CC=C2)C2CCCCC12	0.0
CC1=CC=C(NC(=O)N2CCC(N(C(=O)C3CC3)C3CCOCC3)CC2)C(C)=C1	0.0
COCCNC(=O)C1=CC=C2N=C(C3=CC=CN=C3)OC2=C1	0.0
CC1=NOC(C)=C1S(=O)(=O)N1CCC(CC2=NC(C3=CC=NC=C3)=NN2)C1	0.0
O=C(C1=CC2=CN(C3CC3)C=C2S1)N1CCC2=CC=CC=C2C1	1.0
O=C(NC1=CC=C(C(O)C2COCC(=O)N2CC2CCCCC2)C=C1)C1CC1	0.0
COC1=CC=CC=C1C1=CN=C(NC(=O)C2=CC=C(Cl)C=C2)C2=C1CCO2	1.0
O=C(C1=CC=CS1)N1CCC(C2=NNC(=O)N2CC2=CC=C(F)C=C2)CC1	0.0
CN1CC(NCC2=NC=CN2C)CCCC(C(=O)NC2CCOCC2)CC1=O	0.0
CC1=CC(CN2CC(OC3=CC=C4OCOC4=C3)C2)=NO1	0.0
O=C1CCN(C(=O)C2=CC=CN=C2)CCCC(C(=O)NCC2=CC=CC=C2)CCN1	0.0
CC1=CC=CC(NC(=O)N2CC(N(C3CCOCC3)S(C)(=O)=O)C2)=C1	0.0
C=CCNC(=O)C(NC(=O)C1=CC=C(OC)C=C1)C1CCN(C(=O)C2CC2)CC1	0.0
COC1=CC=C(C(=O)N2CCC3(CCC3OC)CC2)C=C1F	0.0
CS(=O)(=O)N1CCC(C2CCN(CC3=CC=NC=C3)C2)CC1	0.0
CCCNC(=O)N1CCCCCCN(C)C(=O)CC1	0.0
O=C1CCCCC(CC2=CC=CC=C2)(C(=O)NCC2=CC=CC(F)=C2)N1	0.0
CN(C)C1=CC=C(CNC2CC3C(=O)NCC(CCC(=O)NC4=CC=CC=C4)N3C2)C=C1	0.0
CN(CC1CCOC1)C(=O)CC1=CC=CC=C1	0.0
O=C(NC1CC1)C1=CC=CN2C=NC=C12	0.0
O=C(NCCC1=CCCCC1)C1CCN(C(=O)C2=C3COC(C4=CC=CC=C4)CN3C=N2)CC1	0.0
O=C(CC1=NNC(=O)C2=CC=CC=C12)NC1CCCC2=C1NC1=C(Cl)C=CC=C21	0.0
CC1=CC(C)=CC(C(=O)N2CCCC(N3C=C(C4=NC(C)=NO4)N=N3)C2)=C1	0.0
CC(C)C1=NC(C2=CC=C(OC3CCN(C(=O)C4=CC(F)=CC=C4F)C3)C=C2)=NO1	1.0
O=C(NC1CC(CO)N(CC2=CC=CS2)C1)C1=CC=CN=C1	0.0
O=C(CN1CCOCC1)N1CCNC2=CN=C(NC3=CC=C(N4C=CN=C4)C=C3)N=C2C1	0.0
O=C(CCC1=CON=C1C1=CC=C(F)C=C1)NCC1CCCO1	0.0
O=C(CC1NC(=O)C2=CC=CC=C2NC1=O)NC1CCCCC1	0.0
O=C1CCC(CNS(=O)(=O)CC2=CC=CC=C2F)CCN1CC1=CC=CC=C1	0.0
CCOC1=CC=C(C(=O)N2CCN(C3=NN=C4C=CC(C(F)(F)F)=CN34)CC2)C=C1	0.0
CC1=NOC(C)=C1CC(=O)NCC1CN2C=CC=C2C(=O)N1CC(C)C	0.0
CNC(=O)C1CN(S(=O)(=O)C2=CC=CC(Cl)=C2)CC1C1CCN(C)CC1	0.0
COC1=CC=C(NC(=O)OC2COC3C(NCC4=CC=C(C5=CC=CC=C5)C=C4)COC23)C=C1	1.0
CN1C=CN=C1C(=O)N1CCC(N2C(=O)C(OCC3CC3)C23CCOCC3)CC1	0.0
CC1=CC(CN2C=C3CC(C(=O)NCC4=NC=CS4)NC(CC(C)C)C4=C3C2=CC=C4)=NO1	1.0
COC1=CC=CC(CN2CCC3(C2)C(=O)N(C)C(=O)N3C)=C1	0.0
O=C(NCC1=CC=CC=N1)C1CC(=O)N(C2=NNC3=CC=CC(F)=C23)C1	0.0
COC1=CC(=O)N2CCCCC2=C1C(=O)NC1=CC=CC(C(C)C)=C1	0.0
CCN1C(=O)C2CC3(CCN(C(=O)CCC4=NC5=CC=CC=C5N4)CC3)CN2C1=O	0.0
CCC1=CC=CC=C1CN1CCC2(CC3=CC=CC=C3CNC2=O)C1	1.0
CCN1N=CC(N2CCC(NC(=O)C3=CC=C(C)C(F)=C3)CC2)=CC1=O	0.0
COC1=CC=CC(C(=O)N2CC(CO)C(C3=NC(C)=NO3)C2)=C1OC	0.0
N#CC1=CC=NC(C2=NN=C3C=CC(NC4CC4)=NN23)=C1	0.0
CCNC(=O)CN1CCN(C(=O)C(N)CC2=CN=CN2)CC1	0.0
CC1=C(CCC(=O)N2CCC3(CCNCC3)CC2)SC=N1	0.0
CCN(CC1=NOC(C2CCC2)=N1)C(=O)C1CCN(C2=CC=CC=C2)C1=O	0.0
CC1=CC=CC(NC(=O)CN2C(N3CCC4=CC=CC=C4C3)=NC(C)=CC2=O)=C1	1.0
O=C(NC1CC1)C1=CC=C2C(=C1)CC(=O)N2CC1=CC=C(F)C=C1	0.0
CC1=NOC(C2=CC=CS2)=C1C(=O)NCC1=CC=CO1	0.0
COC1=CC(C(=O)NC2CCCN(C3=NC=CC=N3)C2)=CC(OC)=C1OC	0.0
O=C(CN1N=C2CCCCC2=CC1=O)NCCN1C=NC2=CC=CC=C2C1=O	0.0
O=C(NC1=CC=CC(N2C=CC=N2)=C1)C1CCCN1C(=O)C1CCCCC1	0.0
COC1=CC=CC2=C1OCC(CNC(=O)CN1N=C(C)C(C)=CC1=O)C2	0.0
CCOC(=O)C1C2C3=CC=CC=C3N(CCOC)C(=O)C2N(C(=O)C2CCC2)C1C1=CC=CC=C1	1.0
COC1=CC=CC=C1C(=O)N1CCCN(C2=NN=C3C=CC=CN23)CC1	0.0
O=C(O)COC1=CC=C(C2=NC=CC3=C2C(=O)N(CC2=CNC4=CC=CC=C24)CC(COC2=CC=CC=C2)O3)C=C1	0.0
CCCS(=O)(=O)N1CC(COC)C2(CCNCC2)C1	0.0
COC1=CC=CC=C1CNC(=O)C1CCCN1C1=NC=CC(NC2=CC=CC=C2F)=N1	1.0
CC1=CC=C(C2=NC3(CCN(C(=O)C4=CC=CC(N(C)C)=C4)CC3)ON2)C=C1	0.0
CC1=NC(C2CCN(C(=O)C(N)C(C)O)CC2)=CC(N2CCOCC2)=N1	0.0
CC1=CC=C(CNC(=O)C2(C)CCCCC(=O)N2)C=C1	0.0
CCNC(=O)NC1(CCOC)CCN(CC2=CC=CC(C)=C2)CC1	0.0
COC(=O)C1CC2=C(CN1S(=O)(=O)C1=CC=CC3=CC=CN=C13)N(CC1=CC=C(OC)C=C1)C=N2	0.0
COC1=CC=C(NC(=O)C2CC(C3=CC=C(F)C=C3)N(CC3=CSC(C)=N3)C2)C(C)=C1	1.0
CC1=CC(Cl)=CC=C1C(=O)N1CC2=C(C1)N(CC1=CC=C(F)C=C1)N=C2	1.0
CCS(=O)(=O)NC1CN(CC2=CC=CC=C2)CC1CN(C)C	0.0
O=C(NC1CCCC1)NC1CCN(C(=O)C2=CC=C(C3=CN=CN=C3)C=C2)CC1	0.0
CCOC(=O)C1C2C3=CC=CC=C3N(CCOC)C(=O)C2N(C(=O)C2=CC=CC=C2)C1C1=CC=CC=C1	1.0
COC1=CC(Cl)=CC=C1C(=O)N1C2CCC1CC(NC(=O)C1=CC=NC=C1)C2	0.0
COCC1CN(C(C)=O)CC12CCN(C(=O)C1CC=CC1)CC2	0.0
O=C(C1CCCN1[S+](=O)([O-])C1=CC=CC(C(F)(F)F)=C1)N1CCC(C2=NC3=CC=NC=C3N2)CC1	0.0
COC1=CC(C)=CC=C1C(=O)N1CCC(CN2C=C(C3CC3)N=N2)CC1	0.0
COC1=CC=CC(CNC(=O)CN2C(=O)NC3(CCCCC3)C2=O)=C1OC	0.0
O=C(CCC1=CON=C1C1=CC=CC=C1F)NCC1=CC(F)=CC(F)=C1	0.0
O=C(NC1CCN(CC2=CC=C(C3=CSC=C3)C=C2)C1)C1=CC=CC=C1Cl	1.0
CN1CC(NCC2=CC=CC3=C2OCO3)CCCC(C(=O)NCC2=CC(F)=CC(F)=C2)CC1=O	0.0
CN(CC1=CC=CN1C)CC1=CC=NN1C	1.0
O=S(=O)(C1=CC=CC=C1)N1CCC2(CC1)CC(OCC1CC1)CCO2	0.0
COC1=CC=CC2=C1OCC(C(=O)N1CCC(CN3C=C(C)C=N3)CC1)C2	0.0
CN(C)C(=O)C1=NOC2=C1CN(C(=O)C1COC3=CC=CC=C3C1)CC2	0.0
O=C(C1=CC=CC(F)=C1)N1CCN(C2=NN=C3C=CC(Cl)=CN23)CC1	0.0
O=C(CN1N=C2CCCCCC2=CC1=O)N1CCN(C2=CC=C(Cl)C=C2)CC1	0.0
CNC(=O)C1=CC(C2CC2)=NC2=C1C(C1CCCN1C(=O)N(C)C)=NN2C	0.0
O=C1CCC(=O)N1CC(=O)N1CCCCCC1C1=NN=C(C2=CC=CC=C2)O1	0.0
CC1=NN(C)C(C(=O)N2CCCC(C3=NN(C)C(=O)N3CC3=CC=CC=C3)C2)=C1	0.0
CNC(=O)C1N(C(C)C)C(=O)C12CCCCC2	0.0
O=C1CC2=C(CN1CC1CC1)NN=C2C1=CC=CC(O)=C1	0.0
O=C(NC1CC1)C1CC(OC2=CC=CN=C2)CN1C(=O)COC1=CC=CC=C1	0.0
CS(=O)(=O)N(C1CCOCC1)C1CCN(C(=O)CC2CCCC2)CC1	0.0
OCCCN1C=NC(C2=CC=CC=C2)=C1C1=CC=C(C2=CC=NN2)O1	0.0
CC1=NN(CCCN(C)CC2=CC=CC=C2C#N)C(C)=C1	0.0
CCCNC(=O)N1CCC(CC(=O)O)C(CC2=NCCC3=CC(F)=CC=C23)C1	0.0
O=S(=O)(C1=CC=CN=C1)N1CCC(OC2CCN(CC3=CC=CN=C3)CC2)CC1	0.0
COCCN(CC1=CC=NC=C1)C(=O)C1CCN(C(=O)C2CC2)CC1	0.0
COC1=CC=CC(CC(=O)N2CCC3(CC2)CC(OC)CCO3)=C1	0.0
CCN1CCN(CCNC(=O)C2CN3C=CC=C3C(=O)N2CC2=CC=CN=C2)CC1	0.0
CC1=CC=C(N2CCC(NC(=O)C3=CC=CC=C3C)C2=O)C=C1	0.0
CN1CCCCCCN(C(=O)C2=CC=CS2)C2CCCC2C1=O	0.0
CCOCCN1C(=O)COCC1C(O)C1=CC=C(NC(=O)COC)C=C1	0.0
CC(C)N1CC(C(=O)O)C(C(=O)N2CCC(CC3=CC=CC=C3)CC2)C1	0.0
CNC(=O)C1CC(OC2=CC=CC=C2)CN1S(=O)(=O)C1=CC=C(OC)C=C1	0.0
CC(C)(C)CN1CCC2(CC1)CN[S+](=O)([O-])C1=CC=CN=C1O2	0.0
CC(C)C1=NOC(C2=CN(C3CCN(C(=O)C4=CC=CC5=C4C=CN5)CC3)N=N2)=N1	1.0
CC1=CC=CC=C1C(=O)N1CCC(C2=NNC(=O)N2C2=CC=CC=C2)CC1	0.0
O=C(NC1=CC=CC=C1)NC1=CC=C(C2OCC(=O)N(CC3=CC=C(F)C=C3)C2CO)C=C1	1.0
O=C(NC1CCCCCC1)C1CCC2=NN=C(C3=CC=C(F)C=C3)N21	0.0
CN1N=CC(N2CCCC(CC(=O)NCC3=CC=CC=C3F)C2)=CC1=O	0.0
CCN1C=C(C(=O)N2CC(CO)C(C3=CC=NC=C3)C2)C=N1	0.0
CCN(C)C(=O)CN1C(CC2=CC=CC=C2)=NN(C2=CC=CC=C2OC)C1=O	0.0
O=C(NCCC1=CC=C(Cl)C=C1)C1=CC=C2OC(C3=CC=NC=C3)=NC2=C1	0.0
ClC1=CC=C(OC2=CC=CC(CN3CCN(C4CCNC4)CC3)=C2)C=C1	1.0
CCC1=CC(=O)NC(N2CCOCC2)=N1	0.0
CC(C)C1=NC2=C(CN([S+](=O)([O-])C3=CC=CC=C3)CC2)C(C2=CC=C(O)C=C2)=N1	0.0
COC1=CC=C(CC(=O)N2CC3=CC=CC=C3CC23CCCN(C(=O)CN)C3)C=C1	0.0
O=C(CC1=CC=CC=C1F)N1CCN(C2CCN(CC3=CC=CN=C3)C2=O)CC1	0.0
O=C(O)C1=CC=C2C(=C1)CC(=O)N2CC1=CC=CC(F)=C1	0.0
CC(C)(C)C1=CC(CC2(NCC3=CC=C(C#N)C=C3)COC2)=NO1	0.0
CNC(=O)N1CCC(C2CCN(C(=O)C3=CC=C(Br)C=C3)C2)CC1	0.0
COC1=CC=C(C(=O)NC(C(=O)N2CCCCC2)C2CCN(C(=O)C3=CC=C(F)C=C3)CC2)C=C1	0.0
O=C(C1=CC=C(Cl)C=C1)N1CCN(C2=NC=CC(NC3=CC=CC=C3Cl)=N2)CC1	1.0
CCOC1=CC=C(C(=O)NC2CC(C3=CC(N4CCOCC4)=NC=N3)C2)O1	0.0
O=C(NCC1OCC(NC2CCCCC2)C1O)C1=CC=C(F)C=C1	0.0
CC1=CC=C(CNC(=O)N2CCC(CC3=NOC(C4CCOCC4)=N3)C2)C=C1	0.0
COCC1=CN(C2COC3C(NC(=O)C4=CC=C(N(C)C)C=C4)COC32)N=N1	0.0
COC1=CC=C2C(=C1)CN(CC1=CC=CC=C1Cl)CCC1COC(=O)N21	0.0
O=[S+]([O-])(C1=CC=C(Cl)C=C1)C1=C2N=C(NCC3=CC=NC=C3)C3=CC=CC=C3N2N=N1	0.0
CC1(C2=CC=CC=C2)N(CC2=CC=CC=C2F)C(=O)OC12CCN(C(=O)C1=CC=CC(C#N)=C1)CC2	0.0
O=C1NC(C(=O)NC2=CC=CC=C2)CN2C=CC=C12	0.0
CC1=C(C(=O)OC(C)C)C(C2=CC=CC=C2)N2C(CC(=O)NCC3CCCO3)=CSC2=N1	0.0
COC1=CC=C(C2=CC=CC=C2C(=O)N2CCCC(C)C2)N=N1	0.0
O=C(NC1=CC=CC=C1)C1=NN2CCN(C(=O)COC3=CC=CC=C3)CC2=C1	0.0
COC1=CC=C(CN2CCC3=C(CC2)C(=O)NC(N(C)C)=N3)C=C1CN1CCOCC1	0.0
CC1=CC=CC=C1S(=O)(=O)N1CCC(C2=NOC(C3=CC=CC=N3)=N2)C1	0.0
COCCN1C(=O)C2=CC=CC=C2C(C(=O)NCC2=CC=CC=C2F)C12CCCCC2	0.0
CN1C(=O)C2CC(CN2C2CCC2)OC2=CC=CC=C21	1.0
CN1CC(=O)N(C2CCCC2)CC2=C(NCC3=CC=CC(C(F)(F)F)=C3)N=CN=C21	1.0
COC1=CC=C(C2=NC=C3C(=O)N(C)CCOC3=N2)C=C1OC	0.0
COC1C(=O)N(C2=CC=CC(F)=C2)C12CCN(C(=O)C1=CC3=CC=CC=C3N1)CC2	1.0
COCCOC1CCN(C(=O)CC2=CC=CS2)CC1	0.0
O=C(NC1=CC=CC(F)=C1)C1CCN(C(=O)N2CC3CC(C2)C2CCCC(=O)N2C3)CC1	0.0
COC1=CC=CC(CNC(=O)CN2C=CN3N=C4CCCCC4=C3C2=O)=C1OC	0.0
COC1=CC=C(C(=O)N2CC3CC(C2)C2=C(NC(=O)C4=CC=CO4)C=CC(=O)N2C3)C=C1	0.0
COC1=CC=C(CN2C3=C(CCN(CC4=CC=CC(O)=C4)C3)C(=O)N2CC2=CC=CC=C2)C=C1	0.0
CC1=CC(CNCC2=CC=CC=N2)C(C(C)C)CC1CC1=NN=C(C2=CC=C(N(C)C)C=C2)O1	1.0
COCC1=NC(C2CCCN(C(=O)NCC(C)C)C2)=NO1	0.0
O=C(C1=NN2CC(C3=CC=C(Cl)C=C3)OCC2=C1)N1CCN(C2=CC=C(F)C=C2)CC1	1.0
O=C(NCCC1=CC=CC=N1)C1=CC=CN=C1OC1CCNCC1	0.0
COC(=O)C1=CC=CC=C1S(=O)(=O)N1CCN2C(=O)CNC(=O)C2C1	0.0
CC1=C(CN2CCC3=NN(C)C(=O)N3CC2)SC=N1	0.0
CCC(=O)N1CC2=CC=CC=C2CC2(CCCN(CC3CCNCC3)C2)C1	0.0
CCCCN(C)C(=O)CN1C=CN2N=C(C3=CC=CC=C3)C(CO)=C2C1=O	0.0
C#CCN(C)CC1CN2CCC1CC2CNS(=O)(=O)C1=CC=CS1	0.0
C[S+](=O)([O-])C1=CC=CC(C2=NN=C3C=CC(C(=O)NC4CCCC4)=CN23)=C1	0.0
O=C(C1=CC=CN=C1)N1CCC(C2=NC3=CC=CC=C3O2)C1	0.0
CCN(CC)CC1CN2CCC1CC2CNC(=O)NC(C)C	0.0
FC(F)(F)CN1C2CCC1CN(C1=CN=CN=C1)C2	0.0
CC1=CC=CC(CN2CC(CO)C(C3=NC(C)=NO3)C2)=C1	0.0
CC1=NC(CCNC(=O)CC(C)C)=NO1	0.0
CC1=NN(CCC(=O)NCCC2CCN(C(=O)NC3=CC=CC=C3)CC2)C(C)=C1	0.0
CCS(=O)(=O)N1CCCCCCN(C)C(=O)CC1	0.0
CSC1=CC=CC(NC(=O)NCC2CC3CCN2CC3CN(C)C2=CC=CC=C2)=C1	1.0
COC1=CC=C(CC(=O)N2CC(=O)N(C3CCCCC3)CC(O)C2)C=C1	0.0
CC1=CC(C)=CC(NC(=O)C2CCN(C(=O)C3=C4COC(C5=CC=CC=C5)CN4C=N3)CC2)=C1	0.0
O=C(NC1CCCCC1)N1CCC2=NN=C(C3CC3)N2CC1	0.0
CC(C)(O)CNC1C(C2=CC=CC=C2)CC(O)C1O	0.0
CC1=CC(C)=C(NC(=O)CN2C(=O)NC3(CCCCC3)C2=O)C(C)=C1	0.0
O=C(CC1=CSC=C1)NC1=CC=C(C2=NN=C3CCCCN32)C=C1	0.0
CCC1(C(=O)NCCN2CCOCC2)CCCCC(=O)N1	0.0
COC1=CC=C(CCC2=NN3C(C4=CC=C(OC)C(OC)=C4)=CC=NC3=N2)C=C1	1.0
CC(C)NS(=O)(=O)C1=CC(C(=O)O)=CC(C2=CC=C3OCOC3=C2)=C1	0.0
CC1=CC(=O)N(CCN2CCOCC2)C(N2CCCC2)=N1	0.0
CC1=CC=C(CNC(=O)C2CCN(C(=O)N3CC4CC(C3)C3CCCC(=O)N3C4)CC2)O1	0.0
CCOC1=CC=C(C2NC(=O)N(CC(=O)NC3CCCC3)C3=C2C(=O)OC3)C=C1	0.0
CCN1C2=C(CCN(C(=O)COC3=CC=CC=C3)C2)C(=O)N1C1=CC=CC=C1	0.0
CC1=NN(C2=CC=CC=C2)C2=C1C(C(C)C)N(C1CCCN(C(=O)CC3=CC=CC(Cl)=C3)C1)C2=O	1.0
O=C(C1CCC1)N1CCC2COC(=O)N2C2=CC=CC=C2C1	0.0
C=CCN(C)C(=O)C1CN2CCC1CC2CN1C=C(CCO)N=N1	0.0
O=C(C1=CC=CC=C1C(F)(F)F)N1CCOC2=CC=C(CN3CCOCC3)C=C2C1	0.0
CC1=NN(C)C(C(=O)N2CCC3(CC2)N=C(CC(C)C)NC3=O)=C1	0.0
O=C(C1=CC=CC=N1)N1CC2OCC(=O)N(CC3CC3)C2C1	0.0
COC1=CC=C(CNC(=O)C2=C(C)N=C3C=NC=CN23)C=C1	0.0
COC1=CC=C(CN2C(C3CCN(C(=O)CC4=CC=CC=C4OC)CC3)=NNC2=O)C=C1	0.0
COC1=CC=CC=C1NC1=NC=C2NCCN([S+](=O)([O-])C3=CC=CC=C3)CC2=N1	1.0
CC1=CC=C(CN2CCCOCCNC(=O)CC2)S1	0.0
CNC1CCC2=CC=CC=C21	0.0
N#CC1=CC=CC(C(=O)NC2C(C3=CC=C(N4CCOCC4)N=C3)CC(O)C2O)=C1	0.0
COC1=CC=C(NC(=O)C2CCCN(C3=CC(=O)N(CC4=CC=CC=C4)N=C3)C2)C=C1OC	0.0
CN1N=C(C2CCCN(C(=O)CCC3=CC=CC=C3)C2)N(C2=CC=CC=C2)C1=O	0.0
CC1=NN(C(=O)CCCC(=O)N2CCCC2C2=NC(C3CCOCC3)=NO2)C2=CC=CC=C12	0.0
CC(C)NC(=O)N1CCCC1C1=NOC(CCC(=O)NC2CC2)=N1	0.0
CCN1C(=O)C2(CCN(C(=O)NCCC(C)C)CC2)C2=CC=CC=C21	0.0
CC1=CC=C(C2=NC=C(NC(=O)C3=CC=C(Cl)S3)C=N2)C=C1	0.0
CC(C)NC(=O)C1=CC(Br)=CN2C=CN=C12	0.0
O=C(NCC(=O)N1CCCCC1)C1=CC=C(C2=CN=C3C=CC=CC3=C2)C=C1	1.0
CCN1CCC2(CC1)CC1=CC=CC=C1CN([S+](=O)([O-])C1=CC=CC=C1)C2	0.0
CC1=CC(C)=CC(C2=CC=C(CN3CCCC(NC(=O)N(C)C)C3)C=C2)=C1	1.0
COC1CN(C2CCN(C(=O)NC3=CC=CC=C3F)CC2)C1C1=CC=NC=C1	0.0
O=[S+]([O-])(NC1CCN(CC2=CC=CC(C3=CC=CS3)=C2)CC1)C1=CC=CC=C1	1.0
CN(C)CC1CN(C)CC1NC(=O)C1CCC1	0.0
CC(=O)NCC1(COC2=CN=CC=N2)CC(O)C(O)C1	0.0
O=C(C1=CC=CC=C1F)N1CCC(C(=O)N2CCC(C3=NC4=NC=CC=C4N3)CC2)C1	0.0
O=C(O)CC1=CC(C2CCN(CC3=CN(C4=CC=CC=C4)N=N3)CC2)=NN1	0.0
CC(C)C(=O)N1CCC(N2CC(OCC3CC3)C23CCCCC3)CC1	0.0
CCC1CN(C(=O)C2CC2)CCC1CC(=O)NCC1=CC=CN=C1	0.0
COC1=CC=C(C(=O)N2CCC(C3=NOC(C4=CC=CN=C4)=N3)C2)C=N1	0.0
COC1=CC=C(NC(=O)CC2NC(=O)C3=CC=CC=C3NC2=O)C=N1	0.0
CC1=NOC(C)=C1[S+](=O)([O-])N1CCCC(C(=O)N2CCC(N3CC4=CC=CN4C3=O)CC2)C1	0.0
O=C(CN1C=CN2N=C(C3=CC=CC=C3)C(CO)=C2C1=O)N1CCCCCC1	0.0
CCOCCOC1CCN(S(=O)(=O)C2=CC=CC=C2)CC1	0.0
O=C1CCN(S(=O)(=O)C2=CC=CC=C2)CCCN(C(=O)CC2CCCCC2)CCN1	0.0
O=C(NCC1=CC=C(F)C=C1)C1=CC(C2=CC=CN2)=NN1	0.0
CC1=CC=CC(OCCC2=NOC(C3CCCN(CC4=CC=CC=C4C#N)C3)=N2)=C1	1.0
CC1=NC(C2(C)CCN(C(=O)CC3=C(C)ON=C3C)CC2)=NO1	0.0
CC1=NNC(C)=C1C(N)C(=O)N1CCCCCCC1	0.0
CC(=O)N1CCC(C2=NC3=CC=C(C#N)C=C3N2)C1	0.0
COCCN1N=C2CCN(S(=O)(=O)C3=C(C)N(C)N=C3C)CCN2C1=O	0.0
COC1=CC=C(C(=O)NCC2OC(CC(=O)N(C)CC3=CC=CC=C3)C(O)C2O)C=C1	0.0
COC1=CC=CC=C1C1=C(C(=O)NCC2=CC=CC(C)=C2)C(C)=NO1	0.0
CC1=CC=C(C(=O)N2CC3(C2)C(=O)NC2=CC=CC=C23)C=C1	0.0
COC(=O)C1CC(NS(=O)(=O)C2=CC=C3OCC(=O)NC3=C2)CN1C	0.0
CC(=O)N1CCC2(CC1)CN(C(=O)NC(C)C)CC1=CC=CC=C1O2	0.0
CCOC(=O)C1CN(C(=O)OCC2=CC=CC=C2)C2(C)C(=O)N(CC3CC3)C3=CC=CC=C3C12	1.0
CCCCN1CCN(C(=O)C2=CC(Cl)=C(C)C(Cl)=C2)CC1=O	0.0
COC1=CC=CC=C1N1C(=O)C(C(=O)N2CCN(C(=O)NC3CCCC3)CC2)=NC2=CC=CN=C21	0.0
CC1=CC=CC(CNC(=O)C2(C)CCCCC(=O)N2)=C1	0.0
O=C(C1=CC=C2OCOC2=C1)N1CCC2(CC1)NC(=O)N(C1=CC=C(F)C=C1)N2	0.0
COC1=CC=C(C2=CC=CC(C(=O)N3CCC(NC(=O)C4=CC=C(C(F)(F)F)C=C4)CC3)=C2)N=N1	1.0
COC1=CC=C(CN2CCC3=C(CC2)C(=O)NC(N(C)C)=N3)C=C1Br	0.0
COC1=CC=C(C2=NN=C3CN(C(=O)N(C)C)CCN32)C=C1	0.0
COCC1CN(S(=O)(=O)C2=CC=CC(F)=C2)CC1C1=CC=CC=N1	0.0
CCC1=CC=C([S+](=O)([O-])C2=C3N=C(NC4CC4)C4=CC=CC=C4N3N=N2)C=C1	0.0
CCC1=CC=C(C(=O)N2CCC(N3C(=O)CCC3C(=O)NC(C)C)CC2)C=C1	0.0
COC1=CC=CC=C1CNC(=O)C1=C2CCCCN2C(=O)C=C1OC	0.0
COCC1=CN(C2COC3C(OC(=O)NC4=CC=CC(C(F)(F)F)=C4)COC32)N=N1	1.0
CC1(C(=O)NCCCN2CCC3=CC=CC=C3C2)CCCCC(=O)N1	0.0
CC1=CC(CO)C(C(C)C)CC1CC(=O)NCC1=CC=C(C(F)(F)F)C=C1	1.0
CC1=NOC(C2=CC=CN3C(CNC(=O)CC4=CC=CC(F)=C4)=NN=C23)=N1	0.0
COC1=CC=CC(CNC(=O)CN2C=CC=C2C2=NC(C3=CC=CC=C3)=NO2)=C1OC	0.0
O=C(NCCC1CCN(C(=O)NC2=CC=C(F)C=C2F)CC1)C1=CC=CC=C1	0.0
CC(C)NC(=O)C1=NOC2CN([S+](C)(=O)[O-])CC12	0.0
NC1CC(C2=CC(NCCN3N=C(C4=CC=CC=C4)CCC3=O)=NC=N2)C1	0.0
CC(=O)N1CCC(C(=O)NC2COCCC2OCC2=CC=CC=C2)CC1	0.0
COC(=O)CNC(=O)C1=NN2C=CC=C2C(C2=CC=C([S+](C)(=O)[O-])C=C2)=C1	0.0
CC(C)C1=NOC2(CCCN(C(=O)C3=CC=C4OCOC4=C3)C2)C1	0.0
COC1=CC=C(C(=O)N2CCC3(CCNC(=O)CC3)CC2)C=C1F	0.0
CC1=NOC(C)=C1[S+](=O)([O-])NC1CCN(C2=NN3C(C)=NN=C3C=C2)CC1	0.0
CCOC1=CC=CC=C1NC(=O)C1CCN(C2=CN=C3N=CC=NC3=C2)CC1	0.0
CC1=CC=CC=C1CN1CCCN2N=C(C)C(C3=CC=CN=C3N3CCOCC3)=C12	1.0
COCCC1(O)CCN(C(=O)NC2=CC=CC(SC)=C2)CC1C	0.0
COC1=CC=CC=C1CCC(=O)N1CC(C)C(C2=NC(C3=CC=CN=C3)=NO2)C1	0.0
COCCN1C(C)=CN=C1CC1CCN(C(=O)C2CC2)CC1	0.0
COCCC1(O)CCN(C(=O)C2=CC=C(Cl)C=C2F)CC1C	0.0
O=C(CC1=CC=CC(F)=C1)N1CCC(CC2=NOC(C3CCOCC3)=N2)C1	0.0
CC1=NC(CN2CCCC(C3=C(CC4=CC=CC=C4)C=NN3)C2)=CO1	0.0
CCOC1=CC=C(C2CN3N=NC(C4=NC(C5=CC=C(OC)C(F)=C5)=NO4)=C3CO2)C=C1	0.0
CC(=O)N1CC(CO)C2(CCN(C(=O)C3=NN(C)C(C)=C3)CC2)C1	0.0
CCN1C=C(CN2CCN(C(=O)C3=CSC=C3)CC2)C=CC1=O	0.0
O=C(NC1=CC=CC(F)=C1)C1CCN(C(=O)C2=C3COC(C4=CC=CC=C4)CN3C=N2)CC1	0.0
COCCN1C(=O)C2=CC=CN2CC1CNC(=O)CCCC1=CC=CC=C1	0.0
O=C(NC1=CC=CC(N2C=CC=N2)=C1)C1CCCN(C(=O)N2CCOCC2)C1	0.0
COC1=CC=C(C2=CN=C3NC=C(CC(=O)NC4=CC=CN=C4)C3=C2)C=C1	1.0
COCCN1C(=O)C(C(=O)N2CCN(C(=O)CC3=CC=CC(Cl)=C3)CC2)=NC2=CC=CN=C21	0.0
CC1=NOC(C)=C1[S+](=O)([O-])NC1CCN(C(=O)N2CC3CC(C2)C2CCCC(=O)N2C3)CC1	0.0
CC1=CN=C(C(=O)N2CCC3(CC2)CCC(O)(CN(C)C)CC3)C=N1	0.0
CCC1=CN=C(C2CCN(C(=O)OC(C)(C)C)CC2)N1	0.0
O=C(NCC1=CC=CC=C1)C1=CC=C2C(=C1)N(CC1=CC=C(F)C=C1)C(=O)C1=CC=NN12	1.0
CC(C)C1=CC=C(C(=O)N2CC3CCCN4CCCC(C34)C2CCCC(=O)N2CCOCC2)C=C1	0.0
COC1=CC=C(C(=O)N2CCN(C3=CC(C(F)(F)F)=NC=N3)CC2)C=C1OC	0.0
O=C(C1=CC=CC=C1F)N1CCC(N2CCOC2=O)CC1	0.0
N#CC1=CC=CC(C2=C(C(=O)N3CCOCC3)N=C3SC=CN23)=C1	0.0
CC1=NN(C2=CC=CC=C2)C2=C1C(C(C)C)N(C1CCN(C(=O)CC3=CC=CC(Cl)=C3)C1)C2=O	1.0
COCCNC(=O)C1CC(OC2=CC=CC=C2)CN1C(=O)C1=CC=CC(C)=C1	0.0
CC1=CC=C(N2C(C3CCN(C(=O)CCC4CCCC4)CC3)=NNC2=O)C=C1	0.0
COCCNC(=O)C1(C)CN(CC2=CC=CC=C2)CC2=CC=C(NCC(C)C)N=C21	1.0
COC1=CC=C(C(=O)NCC2C=C(C)C(CC3=NC4=CC=NC=C4N3)CC2C(C)C)C=C1	1.0
CC(N)C(=O)N1CCC(N2N=CC=C2NC(=O)NC2=CC=CC(F)=C2)CC1	0.0
COC(=O)C1CC2=C(CN1S(=O)(=O)C1=CC=C(Cl)C=C1)N(C)C=N2	0.0
CNC(=O)C(C1CC1)N1CCCC1C(=O)NCCOC	0.0
O=C(C1CCCN(C2=CC(=O)N(CC3=CC=CC=C3)N=C2)C1)N1CCCN(C2=NC=CC=N2)CC1	0.0
CC1CCCN(C(=O)C2CCN(C(=O)C3=CC=C(C4=CN=CN=C4)C=C3)CC2)C1	0.0
CC1=CN=C(C(=O)N2CC(C3=NC(CCOCC4CC4)=NO3)C2)C=N1	0.0
COC1=CC=CC(NC(=O)C2N(C(C)C)C(=O)C23CCCC3)=C1	0.0
CC1=CC=CC(NC(=O)NCC2CN3C=CC=C3CN2C)=C1	0.0
CC(C)C(CO)NC(=O)C1CCN(C2=NC(C3=CC=CC=C3)=NC3=C2CCC3)CC1	0.0
O=C(CC1=CC=CC=C1)N1CCCC1C1=NC(CCOCC2CC2)=NO1	0.0
CC(O)C1=NN2CCN(CCS(=O)(=O)C3=CC=CC=C3)CC2=C1	0.0
CC1=NC2=CC=C(C(=O)NC(C(=O)O)C3=C(C)NN=C3C)C=C2N1	0.0
CC1=NOC(C2CN(CC3=C(F)C=CC=C3F)CC2CO)=N1	0.0
COCC(=O)N1CCC(C(NC(=O)C2=CC=C(F)C=C2)C(=O)N2CCCC2)CC1	0.0
CC1=NOC2=C(NCCN3CCOCC3)C=C(C3=CSC=C3)N=C12	0.0
O=C(C1=CC=C2CCN(C(=O)C3=CC=CC=C3)C2=C1)N1CCN(C2=CC=C(Cl)C=C2)CC1	1.0
CC(=O)NC1=CC=C(CN2CCN3C(=O)N(CC4=CC=C(C)C=C4)CC3C2)C=C1	1.0
CN(C)CC(=O)NC1=CC=C2C3CC(CN(S(=O)(=O)C4=CC=CC=C4)C3)CN2C1=O	0.0
O=C(NCCC1=CC=CC=C1)C1=C2COC(C3=CC=C(Br)C=C3)CN2N=N1	0.0
COCC1=CC(=O)N(CC(=O)NC2=CC=C(OC)C(Cl)=C2)C(N2CCOCC2)=N1	0.0
O=C(NC1CC2CCC(C1)N2C(=O)C1(C2=CC=CC=C2)CC1)C1=CC=C(F)C=C1	0.0
COC1=CC(CN2CCC3CN(S(C)(=O)=O)C3C2)=CC=C1F	0.0
COCCC(=O)NC1CCC2(C)CCC(C(C)C(=O)NC3CC3)C(O)C2C1C	0.0
CCN1CCC(CCNC(=O)C2CCCN(CC3=CC=NC=C3)CCC(=O)NCC2)CC1	0.0
NCCC(=O)N1CCC(N2N=CC=C2NC(=O)C2=CC=CC(F)=C2)CC1	0.0
O=C(C1=CC=CC=C1)N1CCCC(CC2=NC(C3CCOCC3)=NO2)C1	0.0
CC(C)N1C=NN=C1CC1CCCN(C(=O)COC2=CC=CC=C2)C1	0.0
COC(=O)C1CCCN1C1=CC=C(C2=NC(C3=CC=CC=C3F)=NO2)C=N1	1.0
CN1C(=O)CC2=CC(C(=O)NC3CCCCC3)=CC=C21	0.0
CC1(C)CC(NC(=O)C2CC(=O)N(C3=NNC4=CC=CC=C34)C2)CC(C)(C)N1	0.0
O=C(O)CC1CCN(C(=O)C2CC2)CC1CCN1CCN(C2=CC=CC=N2)CC1	0.0
O=C(O)C1=CC=CC(C2CCCN(C(=O)CC3=CC(F)=C(F)C(F)=C3)C2)=C1	0.0
CCS(=O)(=O)C1=CC=C2OC(C3CCN(C4CCCCC4)C3)=NC2=C1	0.0
CS(=O)(=O)N1CCC(OC2CCN(C(=O)C3(C4=CC=CC=C4)CC3)CC2)CC1	0.0
CC1=C(C2=NC3=CC=NC=C3N2)C=CO1	0.0
CC1=CC=C(C(=O)N2CCN(CC3=CC=CC=C3C3=CC=C(C)C(Cl)=C3)CC2)C=C1	1.0
COCC1=C(C)ON=C1C(=O)NC1CN(CC2=CC=CC=N2)CC1CN(C)C	0.0
COCC1CN(C(=O)CC2=CC=CC(OC)=C2)CC1C1=CC=NC=C1	0.0
COC1=CC=C(NC2=CC3=C(C=N2)CN(C)CCN3C)C=C1OC	0.0
CN(C)CCNC(=O)C1=CC=C(C2=CC=C(N3CCCCCC3)N=C2)C=C1	1.0
COC1=CC=C(CC(=O)N2CC(CO)C(C3=CC=CC=N3)C2)C=C1	0.0
CN(C)CC1CN(C)CC1NC(=O)C1=CC(F)=CC=C1F	0.0
COC1=CC=CC=C1NC1=CC=NC(N2CCN(C(=O)NC3CCCC3)CC2)=N1	1.0
CC(C1=CC=C(F)C=C1)N1CC2=CC(NC(=O)CC3=CC=CS3)=CC=C2OCC1=O	1.0
CS(=O)(=O)N1CC2CCN(C(=O)C3=CC(F)=CC=C3Cl)CC21	0.0
CC1=CC=CC(CN2CCN3C(=NN=C3C3CC(O)CN3CC3=CC=CC=C3)C2)=C1	0.0
COC1=CC=C(C(=O)N2CCC3(CC2)CC(O)CCO3)C=C1	0.0
O=C(CN1CCCCCCC1)N1CCN2N=C(CC3=CC=CC=C3)C=C2C1	0.0
COC1=CC=C2C(=C1)CN(C1CC1)C(=O)CCN2CC(O)CC(F)(F)F	0.0
COC(=O)C1=NN2CCCN(C(=O)C3=CC=C(OC)N=C3OC)CC2=C1	0.0
NC(=O)N1CCCC(C(=O)NCCC2=NOC(C3=CC=CC=C3)=N2)C1	0.0
COCC1CN(C(=O)CCC2=CC=CC(OC)=C2)CC12CCOCC2	0.0
CN(C)CC1CN(CC2=CC=CC=N2)CC1NS(=O)(=O)C1=CC=CC(F)=C1	0.0
CC(C)C1=CC=C(CC(=O)N2CCCC3=NC=C(C(=O)NC4=CC=C5NC=CC5=C4)C=C32)C=C1	1.0
CC(C)N1C=NN=C1CC1CCN(S(=O)(=O)CC2=CC=CC=C2)C1	0.0
COC1=CC=CC(C2=NN(C3=CC=CC=C3)C(OC(C)=O)=C2C2=CC=C(NC(=O)C3=CC=CO3)C=C2)=C1	0.0
ClC1=CN=CC=C1CN1CCNC2=CN=C(OC3=CC=CC=C3)C=C2C1	1.0
N#CC1=CC=C(S(=O)(=O)N2CC(N3C=C(C(=O)NCC4=CC=CC=C4)N=N3)C2)C=C1	1.0
CC1=NOC2(CCN(CC3=NOC(C)=C3)C2)C1	0.0
COC1=CC=C(NC(=O)NCC2CCOCC2)C(C)=C1	0.0
CN1CCC2(C1)CN(CC1CC1)C1=CC=C(C(=O)NCCOC3=CC=CC=C3)C=C12	1.0
CN1CCC(N2CC3NC(=O)COC3C2)CC1	0.0
O=C1NC2(CCCN(C(=O)C3=CC=CN=C3)C2)OC2=CC=CC=C12	0.0
COCCNC(=O)C(C)C1CCC2(C)CC3=C(N=C(NC(=O)CN(C)C)S3)C(C)C2C1O	0.0
OCC1CN(C2CCC2)CC12CCN(CC1=CSC=C1)CC2	1.0
O=C(C1=CC2=CC=CC=C2N1)N1CCC2=C(C1)N(CC1=CC=CN=C1)N(CCC1=CC=CC=C1)C2=O	0.0
COC1=CC=CC(S(=O)(=O)N2CCC3(CC2)CNC(C(=O)O)C3)=C1	0.0
CCN1N=CC(N2CCC(NC(=O)CC3=CC=CC(OC)=C3)CC2)=CC1=O	0.0
CCCC1=CC=C2OC(C(=O)N(C)CC3=C(C)N=NS3)=C(C)C2=C1	1.0
CC1=NN(C2=CC=CC=C2[N+](=O)[O-])C(C)=C1C1C=CC(NCC2=CC=C(C(C)C)C=C2)C1	1.0
CC1(C(=O)NCC2=CC(F)=CC(F)=C2)CCOCC1	0.0
CC(=O)NCC1OC(CC(=O)N(C)CC2=CC=CC=C2)C(O)C1O	0.0
COC1=CC=CC(CNC2CCCC(C(=O)NC3CCOCC3)CC(=O)N(C)C2)=C1	0.0
O=C(C1CCCN1C(=O)C1=CC=CC=C1)N1CCC(N2CC3=CC=CC=C3C2=O)CC1	0.0
CN1CCN(C2=CC=C3N=CN(C4=CC=CN=C4)C(=O)C3=N2)CC1	0.0
CCCCS(=O)(=O)NCCC1=NOC(C2=CC=CC=C2)=N1	0.0
O=S(=O)(C1=CC=CC=C1)N1CCC(OC2CCN(CC3=CC=CN=C3)CC2)CC1	0.0
O=C1COC2=CC=C(C3=CSC=C3)N=C2CN1CC1=CC=CC=C1F	1.0
CC1=CC=CC(C2=NC(CN3C(C4=CC=CC=C4)=NC(C)=C(CCO)C3=O)=C(C)O2)=C1	1.0
CC(C(=O)NCC1=CC=CC=N1)C1CCC2(C)CCC(NC(=O)CC3=CC=CC=C3)C(C)C2C1O	0.0
COC(=O)C1CC(NC(=O)C2=CC=C(OC3=CC=CC=C3)C=C2)CN1C	0.0
O=C1CN(CC2=NN3CCCNCC3=C2)CCN1CC1=CC=C2OCOC2=C1	0.0
O=C1NC(=NC2CCCCC2)C2(CCN([S+](=O)([O-])C3=CC=CC=C3)CC2)N1C1=CC(F)=CC(F)=C1	0.0
O=C(CC1=C2CCCCC2N(CC2=CC=CC=C2)C1=O)NC1CCS(=O)(=O)C1	0.0
COCCN1CCCCC(CC(=O)NC2=CC=C(OC)C=C2)C1=O	0.0
CS(=O)(=O)N1CCCC1C1=NOC(CCC(=O)NC2CCCCCC2)=N1	0.0
CC(C)CC1=NN2C(C3=CC=CC=C3)=CC=NC2=N1	0.0
CN1C(COC2CN(CC3=CN=C4C=CC=CC4=C3)CC2F)=NC2=CC=CC=C21	1.0
CC1=CC(C(=O)N2CCOCC(OC3=CC=C(S(C)(=O)=O)C=C3)C2)=C(C(F)(F)F)O1	0.0
CCN1N=CC=C1C(=O)N1CCC(C2C(OC)CN2C(C)C)CC1	0.0
COC1=CC=CC=C1C(=O)N1CCCC1C1=NOC(COC2=CC=C(F)C=C2)=N1	0.0
O=C(NC1=CC=CC=C1)N1CCCN(C2=NN3C(C4CC4)=NN=C3C=C2)CC1	0.0
COCCOCC1=NC(C2CCCN2C(=O)NC2=CC=C(F)C=C2F)=NO1	0.0
COC(=O)CCNC(=O)C1C2=CC=CC=C2C(=O)N(C2=CC=CC=C2)C12CCCCC2	0.0
O=C(C1=CN2N=CC=C2C=C1)N1CCOCC1	0.0
CC1=NN(C2=CC=C(F)C=C2)C(OC2=CC=C(F)C=C2F)=C1CCC(=O)N(C)C(C)C	1.0
O=C(CN1CCCC1=O)NC1CCCC2=NC(C3=CC=CC=C3)=NC=C21	0.0
CC1=CC=CC(C)=C1NC(=O)CN1C(=O)N(C2=CC=CC=C2)C(=O)C2=C1C=C(C)N2C	0.0
CCOC(=O)C1CCN(C(=O)C2=CN3C(C4CCCC4)=NN=C3C=C2)CC1	0.0
COC1=CC=CC(C2=CC=C(CN3CCCC(NC(=O)C4=CC=CC=C4F)C3)C=C2)=C1	1.0
O=C(COC1=CC=CC=C1)NC1=CC=C(C2=NN=C3CCCCN32)C=C1	0.0
CC1=CC=C(NC(=O)C2=C3COC(C4=CC=C(F)C=C4)CN3N=N2)C(Br)=C1	0.0
CCN1CCN(C(=O)C2=NN3C=NN=C3C(C3=CC=C(F)C=C3)=C2)CC1	0.0
O=C(C1=CC=CC=C1C(F)(F)F)N1CCC(CO)(CN2CCCC2)CC1	0.0
OC1C(NCC2=CC=CC=N2)C2COC(O2)C1N1CCN(C2=CC=CC=C2)CC1	0.0
CCN1C=C(S(=O)(=O)N2CC(N(C3CCOCC3)S(C)(=O)=O)C2)C=N1	0.0
CCN(CC1=CC=CC=C1)C(=O)C1CCCCC(=O)N1C	0.0
OC1CC(C2=NC(C3=CC=CN=C3)=NO2)N(CC2=CC3=CC=CC=C3O2)C1	0.0
CCN1C=C(S(=O)(=O)N2CCCC(C3=NC(C4=CC=CC=C4)=NO3)CCNC(=O)CC2)C=N1	0.0
COCCC(=O)N1CCC(C2CCNC2)CC1	0.0
CC1=CC2=C(C(=O)N(C3=CC=C(F)C=C3)C(=O)N2CC(=O)NC2=CC=CC=C2Cl)N1C	0.0
O=C(C1=COC=C1)N1CC(CO)C2(CCNCC2)C1	0.0
CC1=CC=CC=C1C1=CC2=C(N=C1C1=CC=CC=C1)N=C(C(=O)NCCN(C)C)N2C	1.0
CC1=CC=C(C(=O)N2CCC(N3CCOC3=O)CC2)C=C1	0.0
CCOC(=O)CCCOC1=CC=CN2C(=O)C(C3=NN(C4=CC=CC(C)=C4)C(C)=C3)=C(C)N=C12	0.0
CCN1CCC(NC2CCC2NC(=O)CCCC2=CC=CC=C2)CC1	0.0
CC1=CSC(NC(=O)C2(C)COCC3=CN=C(NC4=CC=CC=C4)N=C32)=N1	1.0
COC1=CC=CC=C1NC1=CC=NC(N2CCC(C(=O)NCC3=CC=C(C(F)(F)F)C=C3)CC2)=N1	1.0
CS(=O)(=O)N1CCC(OC2CCN(C(=O)NCC3=CC=CC(F)=C3)CC2)CC1	0.0
CC(=O)N1CCC(C2CCN(C(C)=O)C2)CC1	0.0
O=C(C1CCCN(CC2=CC=CC(C3=CC=CS3)=C2)C1)N1CCC(C2=CC=CC=C2)CC1	1.0
CN1C=CC=C1CN1CCC2CN(S(C)(=O)=O)C2C1	0.0
CC1=C(C(=O)N2CCC3(CC2)C(=O)NC2=CC=CC=C23)C=C(C#N)C(=O)N1	0.0
CC(C(=O)NCCN1CCOCC1)C1CCC2(C)CC3=C(N=C(CS(=O)(=O)CC4=CC=C(F)C=C4)S3)C(C)C2C1O	0.0
O=C(O)COCC(=O)NC1COC2C1OCC2N1N=NN=C1C1=CC=C2OCOC2=C1	0.0
O=C(CC1=CC=CC=C1Cl)N1CC(CO)C2(CCNCC2)C1	0.0
CC(C)N1C(=O)COC(C2=CC=C(NC(=O)C3=CC=CO3)C=C2)C1CO	0.0
CCS(=O)(=O)NCC1(COC2=CC=C(C(F)(F)F)C=N2)CC(O)C(O)C1	0.0
COC1=CC=CC(C2=NN=NN2C2COC3C(NC(=O)NC4=CC=C(OC5=CC=CC=C5)C=C4)COC32)=C1	0.0
CCCCN1C(=O)C(C(=O)N2CCN(C(C)=O)CC2)=NC2=CC=CN=C21	0.0
CN1CCC(OC2CCN(C(=O)C3=CC=C(Cl)S3)CC2)CC1	0.0
CCN(C1CCOCC1)C1CN(C(=O)C2=CSC=C2)C1	0.0
COC(=O)C1=CC=C2N=C(COC3CN(C(C)C)CC3F)NC2=C1	0.0
O=C1NC2=CC=CC=C2CC12CCN2CC1=CN=CS1	0.0
COC1=NC=CC=C1C1=CC(C(=O)NCC2CCOCC2)=C2C(=C1)N=CN2C	0.0
O=C(NCCC1=NOC(C2=CC=CC=C2)=N1)C1=COC=C1	0.0
O=C(C1CC=CC1)N1CCC2(CC1)NCCC1=C2NC2=CC=CC=C12	1.0
COCC(=O)NC1CCC12CCN(C(=O)C1=CC3=CC=CC=C3N1)CC2	0.0
CC1=C(CN2CCCN(S(C)(=O)=O)C(C3=CC=CC=C3)CC(=O)NCC2)SC=C1	0.0
O=S(=O)(C1=CC=CS1)N1CCC(N2C=NN=C2C2=CC=CC=C2)CC1	0.0
CC(NC(=O)COC1=CC=CC=C1)C1=C(C(=O)O)ON=C1C1=CC=C(Cl)C=C1	0.0
O=C1CC(C2=CC=CC=C2)N(CC2=CC=NC=C2)CCCN(C(=O)NCC2=CC=C(F)C=C2)CCN1	0.0
O=C1CC2CCCC(C1)N2C(=O)C1=CC=C2C=CC=CC2=N1	0.0
COC1=CC=CC=C1C1=CC=C2C(C(=O)N3CCCC3)=NN(C)C2=N1	0.0
CN(CC1CCOC1)C(=O)NC1=CC=CC(C(F)(F)F)=C1	0.0
CC1=CC=CC=C1CN1CC(O)CC1C1=NC(C2CC2)=NO1	0.0
CN1CCN(C(=O)C2=CC=NC(C3=NN=C4C=CC(N(C)C)=NN34)=C2)CC1	0.0
O=C(C1CCCN([S+](=O)([O-])C2=CC=CS2)C1)N1CCC(C2=NC3=CC=NC=C3N2)CC1	0.0
CC(C)(C)C(=O)N1CCN(C(=O)C2=NC3=CC=CN=C3N(CC3=CC=CC=C3)C2=O)CC1	0.0
CC(C)C(=O)N1CC(N2C=C(COC3=CC=C(F)C=C3)N=N2)C1	0.0
CC1=NN2CCCN(C(=O)C3=CC=CC(O)=C3)C2=C1C1=CC=CC=C1[S+](C)(=O)[O-]	0.0
CN(C)C1=CC=C(CNC2CC3C(=O)NCC(CCC(=O)NCC4=CC=C(F)C=C4)N3C2)C=C1	0.0
CN1C=NN=C1CC1CCCN(C(=O)C2=CC=CO2)C1	0.0
O=C(C1CCCN1C(=O)NC1=CC=C(Cl)C=C1)N1CCC(N2CCCC2=O)CC1	0.0
O=C(COC1=CC=CC=C1)N1CC(F)C(OCC2=NC3=NC=CC=C3N2)C1	0.0
CNC(=O)C1CC(OC2=CC=CC=C2)CN1C(=O)C1=CC=C(OC)C(OC)=C1	0.0
O=C1NCCOCCCN(C(=O)CC2CCCC2)C2CCCCC12	0.0
CC1=NN(CCO)C=C1C1=C(C2=CC=CC=C2)N=CN1CC(=O)O	0.0
O=C1CC(C2=CC=CC=C2)N(C(=O)CNC(=O)C2=CSC=C2)CCCCCN1	0.0
CN(C)C1CN(C(=O)C2CCCC2)CCC1CO	0.0
CN(C)C(=O)C1=CC=C2OC(C3=CC=CN=C3)=NC2=C1	0.0
O=C1NCCCCCN(C(=O)CC2=CC=CC=C2)C2CCCC12	0.0
CCCCN1C(=O)C2=CC=CC=C2C(C(=O)NCCC(=O)OC)C12CCCCC2	0.0
COC(=O)C1=CC=C(COCC2CN(C(C)C)S(=O)(=O)C2C2=CC=CC=C2)C=C1	1.0
CCC1=CC=C(NC(=O)N2CCC(N3C=NN=C3C3CC3)C2)C=C1	0.0
COC1=CC=CC(C(=O)NC2C(C3=CC=CN=C3)CC(O)C2O)=C1	0.0
COCCN1CCC(CN(CC2=CC=NC=C2)C(=O)C2=CC=C(F)C(C)=C2)CC1	0.0
O=C(C1CC1)N1CCN(C2CCN(CC3=CC=CC=N3)C2=O)CC1	0.0
CC1=CC=CC=C1C1CC(O)C(O)C1NC(=O)C1=C(C)ON=C1C1=CC=CC=C1	0.0
CC(=O)N1CC2=CC=CC=C2CC2(CCN(CC3CCNC3)CC2)C1	0.0
CC1=NOC(C(C)NC(=O)NC2=CC=C(Cl)C=C2)=C1C(=O)O	0.0
COC1=CC=C(CC(=O)N2CCCN(C3=NN4C(C)=NN=C4C=C3)CC2)C=C1	0.0
COC(=O)C1CC2=C(NC3=CC=CC=C23)C2CC(NCCNC(C)=O)CC(C3=CC=CC(Cl)=C3)N12	1.0
O=C(C1=CC=CS1)N1CCC(N2C=C(C3=NC(C4=CC=CC=C4)=NO3)N=N2)CC1	1.0
CCC1=CC(=O)N(CC(=O)NC2=CC(OC)=CC(OC)=C2)C(N2CCOCC2)=N1	0.0
CC1CN(C(=O)CNS(=O)(=O)C2=CC=CS2)CC1(O)C1CC1	0.0
CN(C)C(=O)C1=NC(C2=CC=C(S(C)(=O)=O)C=C2)=C2C=NC=CN12	0.0
C1=CC=C(CC2=CC(C3CCN(CC4=NN5CCNCC5=C4)CC3)=NN2)C=C1	0.0
C1=CC=C(CN2C=C(CN3CCCC3)C(C3=CC=C4OCOC4=C3)=N2)C=C1	0.0
O=C1CNC2=CC=C(C(=O)N3CCN4N=C(CO)C=C4C3)C=C2N1	0.0
COC1=CC=C(CNC(=O)C2CCCC(NCC3CC3)CN(C)C(=O)C2)C=C1	0.0
COCCNC(=O)C1CC(OC2=CC=CC=C2)CN1C(=O)C1=CN=C(C)C=N1	0.0
CC1CCN(CC2CCCCCN2C(=O)C2=COC=C2)CC1	0.0
O=C(NCC1CC1)C1=CN2C=C(C3=CC=CC=C3)SC2=N1	1.0
CC(C)CC1=NN2C(C3=CC=CC=N3)=CC=NC2=N1	0.0
CCOC(=O)CCNC(=O)N1CCCC1C1=NOC(COC2=CC=C(F)C=C2)=N1	0.0
CCN1C=C(C(CC(=O)N2CCC(C)CC2)C2=CC=CC(Cl)=C2)C2=CC=CC=C21	1.0
CC(=O)NC(CO)C(=O)N1CCC2=C(C1)C(C1=CC=C(F)C(F)=C1)=NN2	0.0
CCCS(=O)(=O)N1CCC2(CC1)NCCC1=C2NC2=CC=CC=C12	0.0
COCCN1C(C)=CN=C1CCNC(=O)C1=CC(C)=NN1C	0.0
CC(C)CCN1CCC(C2CCN(CC3=CC=CC=N3)C2)CC1	0.0
CC1CCN(CCCNC(=O)C2CCC3=C(C=C(C(=O)N4CCCC4)S3)C2)CC1	0.0
O=C(NCC1OCC(NCC2=CC=CC=C2F)C1O)NC1=CC=CC=C1	0.0
O=C(C1=CC=C(Cl)C=C1)N1CC2(CCN(C3COC3)C2)CC2=CC=CC=C21	0.0
COCCNC(=O)C1=NN2C=NN=C2C(C2=CC=C(C)C=C2)=C1	0.0
CNC(=O)C1=CC(C2CC2)=NC2=C1C(C1CCN(C(=O)NC3=CC=C(C)C(F)=C3)C1)=NO2	1.0
CCN1CCN(C2=NC3=C(CN(CC4=CC=CC=N4)CC3)S2)CC1	0.0
CCN1C=C(CN2CCC3CN(S(C)(=O)=O)C3C2)C(C)=N1	0.0
COC1=CC=CC=C1OCCNC(=O)C1=CN2C=CN=C(C3=CC=C(C)C=C3)C2=N1	0.0
CC1=NOC(C)=C1C(C(=O)O)N(C)CC1=NC(C2=CC=CC=N2)=NO1	0.0
OC1CC(C2=NC(C3=CC=C4OCOC4=C3)=NO2)N(CC2CCCCC2)C1	1.0
CCCNC(=O)N(C1CCOCC1)C1CCN(C(=O)C2=CC=C(OC)N=C2OC)CC1	0.0
CC(C)CC(=O)N1CCCCCNC(=O)C2CCCCC21	0.0
CCS(=O)(=O)N1CCCC(C(=O)NC2=CC=CC=C2OC2=CC=CN=C2)C1	0.0
CC(C)CNC(=O)C1COC2(CCN(C(=O)C3=CC=C(F)C=C3)CC2)N1C(=O)C1=CC=CC=C1	0.0
COCC1=NOC(CCNC(=O)C2=NOC(C3=CC=CC=C3)=C2)=N1	0.0
COC1=CC(F)=CC=C1C1=CC(C(=O)NCC2=CC=CN=C2)=C2C(=C1)N=CN2C	0.0
COC1=CC=C(OC)C(CNC(=O)C2(CCO)CCN(C3=NC=CC=N3)C2)=C1	0.0
O=C1CCN(C(=O)COC2=CC=CC=C2)CCCC(C2=NC(C3=CC=CN=C3)=NO2)CCN1	0.0
CCOC1=CC=CC(C2=NOC(C3=C4COC(C5=CC=C(Cl)C=C5)CN4N=N3)=N2)=C1	0.0
COC1=CC=CC(OC)=C1C(=O)N1C(C(=O)NCC2=CC=CC(F)=C2)COC12CCCCC2	0.0
CCNC(=O)NC1C2COC(O2)C(N2CCC(CC3=CC=CC=C3)CC2)C1O	0.0
CC(=O)NC1=CC=C(C2=NN=C3CCCCN32)C=C1	0.0
CNC(=O)C(C1=CC=CC=C1F)N1CCCC1C(=O)NCC(C)C	0.0
COC1C(NC(=O)CC2=CC=CC=C2)C2=CC=CC=C2C12CCN(C(=O)COC1=CC=CC=C1)CC2	0.0
CC(C)(C)CNC1CC(CC2=NOC(COC3=CC=CC=C3)=C2)C1(C)C	1.0
CCN(CC)C1=CC(CCC(=O)N(C)CCC2=CC=NC=C2)=CC=N1	0.0
O=C(C1=CC=CC=C1OCC1CCCN(C2CCCCCC2)C1)N1CCOCC1	0.0
O=C(NC1=CC(C2=CC=CC=N2)=NN1C1=CC=CC=C1)C1=CC=C(Cl)C=C1	0.0
CC(C)NC(=O)NC1CC2(CCN(C(=O)C3CCN(C)CC3)CC2)C2=CC=CC=C21	0.0
COC1=CC=CC=C1CC(=O)N1CCC2(CC1)NC(=O)N(CC1=CC=CC=C1)C2=O	0.0
CN1CC(=O)N(C2CCCNCC2)CC2=C(NCC3=CC=CC=N3)N=CN=C21	0.0
CC(C)CNC(=O)N1CCC(C2=NOC(C3CC3)=N2)C1	0.0
COCC1=CC=C(C(=O)N2CCC(NC(=O)C3=CC=NC=C3)C(O)C2)O1	0.0
C=CCNC(=O)C1N(C(C)C)C(=O)C12CCCCC2	0.0
COCCN1CCOCC2CCN(C(=O)C3=CC=CC4=C3C=CN4)CC21	0.0
C1=CC=C2OC(CCNC3=NC=NC=N3)COC2=C1	0.0
CN1C=C(C2=NC(N3CCOCC3)=CC3=C2CN(C2=CC=CC=C2)C3=O)C=N1	0.0
CC(C)C1=CC=C(CC(=O)N2CCCC3=NC=C(C(=O)NC4=CC=CC=C4)C=C32)C=C1	1.0
CC1=CN=CC=C1CNC(=O)C1=NNC(COC2=CC=C3OCOC3=C2)=C1	0.0
CC(C)CN1C(=O)C(C(=O)N2CCCC(C)C2)=NC2=CC=CN=C21	0.0
NC1=NC=CC=C1CN1CC2CN(C(=O)C3CCC3)CC2(C(=O)O)C1	0.0
NC(=O)C1(N2CCCCC2)CCN(CC2=NN3CCNCC3=C2)CC1	0.0
COC1=CC=C(OCC2=NC(C3CN(C(=O)CC4=CNC5=CC=CC=C45)C3)=NO2)C=C1	1.0
COC1=CC=C(NC(=O)N2CCCCC2C2=NC(C3CC3)=NN2)C=C1	0.0
O=C(NCC1(COC2=CN=CC=N2)CC(O)C(O)C1)C1CC1	0.0
CC1=NOC2=C(NC3CCN(C)CC3)C=C(C3=CC=CC(C(F)(F)F)=C3)N=C12	1.0
COC1=CC=C(N2CCN(C(=O)CN3C(=O)NC4(CCCCC4)C3=O)CC2)C=C1	0.0
CC1=CC(C)=CC(C2=CC=C(CN3CCCC3C(=O)NC3CC3)C=C2)=C1	1.0
O=C(C1=CSN=N1)N1CCC2=C(C1)C(C1=CC=CC(F)=C1)=NO2	0.0
COC(=O)CNC(=O)C1CN(CC2=CC=CC=C2)C(=O)N1	0.0
CCN1CC(C(=O)NCC2=NN(C)C3=CC=CC(Cl)=C23)CC1=O	0.0
NC(=O)C1=CC=C(CC2CCN(C(=O)C3=CN=CC=N3)CC2)C=C1	0.0
CC1=NN(C)C(C)=C1C1=NN(C)C(C(=O)N2CC(C(C)C)C(N(C)C)C2)=C1	0.0
CC(C)CN1CCN(C2=CC=C(Cl)N=N2)C(=O)C1	0.0
CCC1=CC=C(NC(=O)NCCC2=NOC(C)=N2)C=C1	0.0
COCC1CC(NCC2=NC=CN2C)C(O)C1O	0.0
CN(C)CCN(C)C(=O)C1=CC(C2=CC=CC=C2F)=CC2=C1OCCN2CC1=CC=CN=C1	1.0
CC(C)CN1CCCC1C1=NC(C2=CC=NC(N3CCOCC3)=C2)=NO1	1.0
N#CC1=CC=C(S(=O)(=O)N2CCCCCNC(=O)C3CCCCC32)C=C1	0.0
COCCNC1CC(C2=CC=C(C(F)(F)F)C=C2)N2C(C(=O)OC)CC3=C(NC4=CC=CC=C34)C2C1	1.0
O=C(C1=C2CCCCN2C(=O)C=C1C1=CN=CN=C1)N1CCC(CC2=CC=CC=C2)CC1	0.0
CC1=CC=CC=C1CN1CCC2=C(CC1)C(=O)NC(N1CCN(C)CC1)=N2	0.0
O=C(C1=CC=CC(O)=C1)N1CC(CNC2=CC=CC=C2)C2(C1)CN(C1=CC=CC=C1)C2	1.0
CNC1=NC(C(=O)NCC2=CC=C3NC(C4=CC=C(F)C=C4)=C(C)C3=C2)=CS1	1.0
O=C(NC1=CC=CC(C(F)(F)F)=C1)NC1COC2C1OCC2N1N=NN=C1OC1=CC=C(N2C=CN=C2)C=C1	1.0
O=C(CN1CCCC1=O)N1CCC2=NC=NC(N3CCOCC3)=C2CC1	0.0
CS(=O)(=O)NC1=CC=C(C2(C(=O)NCCN3CCCCC3)CCCCC2)C=C1	0.0
CCN(C1CCOCC1)C1CN(C(=O)C2CCC2)C1	0.0
COCC1=NC(C2CCN(C(=O)N(C)C)C2)=NO1	0.0
O=C(CN1N=C2CCCCCC2=CC1=O)NC1=CC=CC2=C1C=CN2	0.0
NC1=NC(C2CC(O)C2)=CC(N2CCC(OCC3=CC=CC=N3)CC2)=N1	0.0
O=[S+]([O-])(C1=CC=CC(C(F)(F)F)=C1)N1CCN2C(=NN=C2C2=CC=NC=C2)C1	0.0
CC1=CC=C(CC(=O)N2CCC3(CC2)N=C(C2=CC=C(C)C=C2)NO3)C=C1	0.0
CN1CCN(C2=NC3=C(CCN(CC4=CC=CC=C4)CC3)C(=O)N2)CC1	0.0
COC1=CC=C(C(=O)N2CCCC2C(=O)N2CCC(C3=CC=CC=C3)CC2)C=C1	0.0
CC(C)(C)NC(=O)N1CCC2C(=O)NCCCCCN(CC3=CC=CN=C3)C2C1	0.0
COC1=CC=C(CN2CCC3=C(CC2)C(=O)NC(N2CCN(C)CC2)=N3)C(OC)=C1OC	0.0
COC1=CC=C(CN2CC(OC3=CC=C(F)C(C)=C3)C2)C=C1	1.0
COCC1=CC=C2C(=C1)C(OC(C)(C)C(=O)NCC1=CN=CC=N1)=NN2CC1=CC=CN=C1	0.0
COC1=CC=C(C2=CC(C3CN4CCC3CC4CNC(=O)CSCC(=O)O)=NC(C)=N2)C=C1OC	0.0
CC(C)CNC(=O)CC1=CC=CN1C1=CC=C(F)C=C1	0.0
CC1=CN2C=C(C(=O)N(C)CCC(O)C3=CC=CC=C3)C=CC2=N1	0.0
CCOC1=CC=CC=C1CN1CCC(C)(C2=NOC(C3CCOCC3)=N2)CC1	0.0
COCC1=CC=C(C(=O)N2CCCN(C)C3(CCN(C)CC3)C2)O1	0.0
CCN1C(C2CCCN(C(=O)NCC3=CC=C(OC)C=C3)C2)=NN(C)C1=O	0.0
O=C(C1CC(F)CN1C(=O)NC1=CC=CC(F)=C1)N1CCOCC1	0.0
O=C(NCC1(COC2=CC=CC=C2)CC(O)C(O)C1)C1=CN=CC=N1	0.0
CN1CCN(C2=CC(=O)C3=CC=NC(C4=CNN=C4)=C3O2)CC1	0.0
CCC1=NC2=C(S1)C(C)=NN(CC(=O)N1CCN(C3=CC=CC=C3F)CC1)C2=O	0.0
COCC1CN(C(C)=O)CC12CCN(C(=O)C1=CC=C(C)C=C1C)CC2	0.0
O=C(CCCC1=NC(C2=CC=NC=C2)=NO1)N1CCCC2(CCNCC2)CC1	0.0
O=C(C1CCCN1C(=O)C1CCCC1)N1CCC(N2CC3=CC=CC=C3C2=O)CC1	0.0
O=C(CN1C(=O)NC2(CCOCC2)C1=O)NC1=CC=C(Cl)C=C1F	0.0
O=C(NC1CC2CCC(C1)N2C(=O)CCC1=NC2=CC=CC=C2S1)C1=CC=NC=C1	0.0
CC1=CC(C)=C(CNC(=O)C2=NC(C3=CC=C(CO)C=C3)=CC3=C2C=CN3C(C)C)C(=O)N1	1.0
CC1=CC(C2=CC(C(=O)NCC3=C(C)C=C(C)NC3=O)=C3C(=C2)N=CN3C)=CC=N1	0.0
COCCNC(=O)N1CCC2=NNC(=O)N2CC1	0.0
O=C(NCC1=CC=C(N2CCCCC2)C=C1)C1=CN=C(C2=CC=CC=C2)N=C1C1=CC=NC=C1	0.0
O=C(COC1=CC=CC=C1)N1CCN2C(=O)N(CC3=CC=CC=C3)C(=O)C2C1	0.0
CCNC(=O)NC1COC2C1OCC2N1C=C(CN(C)CC2=CC=CC=C2)N=N1	0.0
CC(=O)N1CCC(OC2=CC=C(Cl)C=C2C(=O)N(C)CC2=C(C)C=CS2)CC1	0.0
CC(=O)N1CCC(N2CC3OCC(=O)N(CC4CC4)C3C2)CC1	0.0
CC1=C(CNC(=O)C2=CC=C3C(=C2)NC(=O)N3C2CCC(O)CC2)C=NN1C	0.0
CC1=CC=CC=C1N1CCCN(CC2=CC=CC(CCN)=C2)CC1	1.0
CC(C)CC1NC(C(=O)NC2CCC2)CC2=CNC3=CC=CC1=C23	1.0
CN(C)C(=O)C1=NNC2=C1CN(C(=O)CCC(=O)C1=CC=C(F)C=C1)CC2	0.0
COCCCN1C(=O)C(C(=O)N2CCN([S+](=O)([O-])C3=CC=C(C)C=C3)CC2)=NC2=CC=CN=C21	0.0
COC1=CC=C(C2=CC(C3CN4CCC3CC4CNC(=O)N3CCOCC3)=NC(C)=N2)C=C1OC	0.0
COC1=CC(=O)N2CCCCC2=C1C(=O)NC1=CC=C(Cl)C(F)=C1	0.0
CCCNC(=O)N1CCC(=O)N(CC)C2(CCOCC2)C1	0.0
O=C(NC1=CC=C(F)C=C1)C1CCCN1C1=NC2=NC=CC=C2O1	0.0
CC1=NC(C)=C(C(=O)NCC23CCCC=C2N(C)C(=O)CC3)S1	0.0
CC1=NN2C=C(C(=O)NCCC3=CC=CC=C3F)C=NC2=C1	0.0
CC(=O)N1CCN(C(=O)C2=NC3=CC=CN=C3N(C3CC3)C2=O)CC1	0.0
CCC1=NOC(C2=CN(C3CCCN(C(=O)C4=CC(OC)=CC(OC)=C4)C3)N=N2)=N1	0.0
CC1=CC=C(C(=O)N2CCCC3(CN[S+](=O)([O-])C4=CC=CN=C4N3)C2)C=C1	0.0
CN(C)S(=O)(=O)N1CCCC(C2=NC(C3=CC=CC=C3)=NO2)CCNC(=O)CC1	0.0
CC(O)C1=C(C(=O)N2CCC2)C(C2=CC=C(F)C=C2)=NO1	0.0
CC1=NN=C2CCC(NC(=O)C3=NN(C)C4=CC=CC=C34)CCN12	0.0
O=C(O)C1CCC2=NN=C(C3CCN(C(=O)C4=CC=C5OCOC5=C4)CC3)N21	0.0
O=C(CC1=CNC2=NC=C(C3=CC=C(Cl)C=C3)C=C12)NCC1=CC=CN=C1	1.0
COC1=CC=C2NC(=O)C(CN3CCOC(CN)C3)=CC2=C1	0.0
CC1=CC=CC(C2=CC=CC(CN3CCC(N[S+](=O)([O-])C4=CC=CC=C4)CC3)=C2)=C1	1.0
COCCCNC(=O)N1CCC(N2C(=O)C3(CCCC3)C2C2=CC=CC=C2)CC1	0.0
CNC(=O)C1=CC(C2CC2)=NC2=C1C(C1CCN(C(=O)CC3=CC=CC=N3)C1)=NO2	0.0
CC1(C)C(CC2=NOC(C3=CC=CC=C3)=C2)CC1NCC1CC1	1.0
CC1=NN=C2C=CC(N3CCCN(C(=O)C4=CC=CC=C4F)CC3)=NN12	0.0
CCN1C=CC(C(=O)NCCC2=NOC(C3=CC=NC=C3)=N2)=N1	0.0
CC1=NN=C(C2=CC(C(=O)NCC(C)C)=CC=N2)N1CCC1=CC=CC=C1	0.0
COC1=CC=C(N2CCN(C(=O)CCN3C=CN4N=C5CCCCC5=C4C3=O)CC2)C=C1	0.0
COC1=CC=CC=C1OC1(C(=O)O)CCN(C(=O)CCC2CC2)CC1	0.0
CCN1C(C2CCCN(C(=O)NCC(C)C)C2)=NN(C)C1=O	0.0
COC1=CC(=O)N2CCCCC2=C1C(=O)NC1=CC(F)=CC=C1F	0.0
CSC1=NC=CC(C2=CC(NCC3=CC=CN=C3)=NC3=C2C=CN3)=N1	0.0
CN1C(=O)CCC2(C(=O)NC3CC3)CCCCC12	0.0
CC1=CC=C(NC(=O)CN2C(C3=CC=C(F)C=C3)=NC(C)=CC2=O)C(C)=C1	0.0
COC1=CC=C(C2=NN=C(C3CCN(S(C)(=O)=O)C3)O2)C=C1	0.0
CC(C)CC(=O)N1C2CCC1CC(NC(=O)C1=CC=C(F)C=C1)C2	0.0
CN1CC(=O)N(C2=CC=CC=C2F)CC2=C(NCC3=CC=C4OCOC4=C3)N=CN=C21	0.0
CN1CC(=O)N(C2CCC2)CC2=C(NCC3=CC=C(F)C=C3)N=CN=C21	0.0
COC1=CC=CC=C1C(=O)N1CCN2C(=O)N(CC3=CC=CN=C3)CC2C1	0.0
CC1=C(C(=O)N2CCOCC2)C2=C(CCN(CC3=CC=CN=C3)C2)O1	0.0
CN(CCCN1CCOCC1)CC1=NC(C2=CC=C(Cl)C=C2)=NO1	0.0
COC1=C(C)C=CC=C1C(=O)N1CCC2(CCNCC2)CC1	0.0
CCOC1=CC=CC=C1CN1CCC(C2CNCC2CO)CC1	0.0
CCOC(=O)CCNC(=O)N1CCC2=C(C1)N=C(C1=CC=CC=C1)NC2=O	0.0
CCNC(=O)C1=NOC(C2=CC=CNC2=O)=N1	0.0
O=C(NC1=CC=CC(C2=NN=C3CCCCN32)=C1)C1=CC(F)=CC=C1F	0.0
COC1=CC=C(OC)C(CNC(=O)C2CN3C=CC=C3C(=O)N2)=C1	0.0
CC1=CC=CC=C1CN1CCC(C2=NC3=CC=CC=C3S2)C1	1.0
COC1=CC=C(CNC(=O)C2=CC3=C(CCN(CC4=CC=CC=C4)C3)N2C)C=C1OC	1.0
FC1=CC=CC(C2=NOC(C3=NC(C4=CC=C5OCOC5=C4)=NO3)=N2)=C1	0.0
O=C(NCC1CCN(C2=NNC(C3=CC=CC=C3)=C2)CC1)C1=CNC(=O)C=C1	0.0
CS(=O)(=O)N1CCCN(CC2=C(C3=CC=CS3)NN=C2)CCNC(=O)CC1C1=CC=CC=C1	0.0
O=C1NCCCCCCN(C(=O)NCC2=CC=C(F)C=C2)C2CCCCC12	0.0
CC1=NN(C2=CC=CC=C2)C(C)=C1CC(=O)NC1COCCC1OCC1CC1	0.0
COC1=CC=CC=C1C(=O)N1CCC2(CC1)N(C)C(=O)CS2(=O)=O	0.0
CNC(=O)CCN1N=CC2=CC(OCC3=CC=CC=C3C3=CC=C(F)C=C3)=CC=C21	1.0
CN(CCC1=NOC(C2CN(CC3=CC=CC(C#N)=C3)C2)=N1)C(=O)C1CCOCC1	0.0
CCOC(=O)C1=CN(CC(=O)NC2=CC=CC(C)=C2)S(=O)(=O)N=C1C	0.0
CC1=NOC(C)=C1S(=O)(=O)N1CC(C2=NN=C(C(C)C)O2)C2(CCOCC2)C1	0.0
COCC1CN(C)CC12CCN(CC1=CC=C(Br)O1)CC2	0.0
FC1CN(CC2=NC=CS2)CC1OCC1=NC2=CC=CC=C2O1	0.0
CNC1CCC2=CC(OC)=C(OC)C=C21	0.0
COC1C(NC(=O)C2=CC=C(C)N=C2)C2=CC=CC=C2C12CCNCC2	0.0
CN(C)C(=O)C1CCC2=NN=C(C3=CC=CC(C(F)(F)F)=C3)N21	0.0
CC1=CC=CC(C(C(=O)O)N2CCC(C(=O)N3CCCC3)CC2)=C1C	0.0
O=C(CCC1=CNC2=CC=CC=C12)N1CC(CO)C(C2=CC=CC=N2)C1	0.0
CC1=CC=C(CNC(=O)N(C)CC2CCOC2)C=C1	0.0
COC(=O)C1=CC=C2N=C(CC3CC(C(C)C)C(CNC(=O)CN(C)C)C=C3C)NC2=C1	1.0
COCCCNC(=O)C1=CC(C2CC2)=NC2=C1C(C1CCNC1)=NO2	0.0
CC1=CC=C(C(=O)NC2CCN(C3=NN(C)C(=O)C=C3)CC2)C=N1	0.0
COCC(=O)N(C1CCOCC1)C1CCN(S(=O)(=O)C2=CC=C(F)C(F)=C2)CC1	0.0
COCCC1=NOC(C2CN(CC3=CC=CC(C#N)=C3)CC2CO)=N1	0.0
CC1(COC2=CC=CN=C2)COC2=CC=C(C(=O)NCC3=CC=C(F)C=C3)C=C2N1	1.0
CC(C)(C)C(=O)NC1=NC2=C(CC3C(C)(CO)C(O)CCC3(C)C2CC(=O)NC2=CC=CC(O)=C2)S1	0.0
O=C1CC(NS(=O)(=O)N2CCCC2)CN1CCC1=CC=CC=C1	0.0
CC(C)(C)C1=CC(C(=O)N2CCOCC2)=NN2C=CC=C12	0.0
CC1=CC=C(NC(=O)N2CCC(CCNC(=O)CC3=CSC=C3)CC2)C=C1F	0.0
CCOC(=O)CCNC(=O)N1CCCC(N2C(=O)N(CC3CC3)C3=CC=CN=C32)C1	0.0
COCCOCC1=NC(C2CCCN2C(=O)C2=CC=CC=N2)=NO1	0.0
CC1=CC(C(=O)N2CCC(CC3=CC=C(C(N)=O)C=C3)CC2)=NN1C	0.0
OCC1CN(CC2=CC(F)=CC(Br)=C2)CC12CCNCC2	1.0
CCC1=NN=C(CN(CC)C(=O)COC2=CC=C(Cl)C=C2Cl)O1	0.0
CN(CC1=CC=CC(F)=C1)C1CCOC2=CC=CC=C21	0.0
O=C(NC1CCC2=NNC(=O)N2CC1)C1=CN=CC(Br)=C1	0.0
CC1=C(C(=O)NCC2=CC=C(F)C=C2F)N2C=CN=CC2=N1	0.0
CC1=NS(=O)(=O)N(CC2=CC=CC=C2F)C=C1C(=O)O	0.0
COC1=CC=C(C(=O)N2CCC3(CC2)CC(CC2=NC(C4=CC=CC=C4)=NO2)CCO3)C=C1	1.0
O=C(NC1CCN(C2=NC3=NC=CC=C3O2)CC1)C1=CC=CC=C1F	0.0
COC(=O)CNC(=O)NCCC1=NC=C(C)N1C1CCCCCC1	0.0
O=C1NCCCCCCN(CC2=CC=NC=C2)C2CN(C(=O)COC3=CC=CC=C3)CCC12	0.0
O=C(NC1CCCC2=CC=CC=C21)C1(C2=CC=C(Cl)C=C2)CCOCC1	0.0
CC(C1=CC=CS1)N(C)C(=O)C1=CC=C(Cl)C=N1	0.0
CN(C)C1=CC(N2CCCC(NC(=O)NCC3=CC=CO3)C2)=NC=N1	0.0
O=C1NC2=CC=CC=C2OCC12CCN(CC1=CC=CC=C1C(F)(F)F)CC2	0.0
COC1=CC=C(C2=CC=C(C(=O)N3CC4=C(CC3C(=O)O)N=CN4)O2)C=C1	0.0
CN(CC1=CC=CC=C1)C(=O)CCC1CCN(C(=O)CCN2CCCO2)CC1	0.0
COC1=CC=C(N2N=C(C3CCN(C(=O)C4=CC=C(Cl)N=C4)CC3)NC2=O)C=C1	0.0
COC1=CC=C(CN2CCC(O)(C3=CSC(CN4CCC(O)C4)=N3)CC2)C=C1	0.0
COCCC1(N(C)C)CCN(C(=O)C2=CC=CC=N2)CC1	0.0
CC1=CC=C([S+](=O)([O-])N2CCCC(C(=O)N3CCC4(CC3)CC(=O)NC3=CC=CC=C3O4)C2)C=C1	1.0
OC1(CN2CCC(CCN3C=CC=N3)CC2)CCNC1	0.0
CN(C)CC1(O)CCC2(CCN(C(=O)C3=CC=CC(F)=C3)CC2)CC1	0.0
COC1=CC=C(C2(C(=O)NCC3=CC=CC=C3)CCOCC2)C=C1	0.0
CC(=O)C1=CC(CC(=O)NCC2=CC(F)=C(F)C=C2F)=CS1	0.0
CS(=O)(=O)N1CCC(OC2CCN(C(=O)CC3=CNC4=CC=CC=C34)CC2)CC1	0.0
CN1CCCN(CC2CN(CC3=CC=CC(CCN)=C3)CC2CO)CC1	0.0
CC1=NC=CC=C1OC1(C(=O)O)CCN(C(=O)C2CC=CCC2)CC1	0.0
CC(=O)NC1CC(C2=CC(NCCCOC3CCN(C)CC3)=NC=N2)C1	0.0
C1=CC=C(NC2=CN=C3C=CC(N4CCOCC4)=NN23)C=C1	1.0
CC1=CC=C(C(=O)N2CCC3=C(C=C(C(=O)O)S3)C2)C=C1	0.0
C#CCNC(=O)C1=NC(C2=CC(Cl)=CC(Cl)=C2)=C2C=CC=CN12	1.0
CC(=O)NC1=CC=C(CN2CCCCC23CC2=CC=CC=C2CN(C(C)=O)C3)C=C1	0.0
CN1CCC(CNC2=NC=C(C(C)(C)C(=O)O)C(N3CCOCC3)=N2)CC1	0.0
O=C(O)C1=CC2=C(CN(C3CCCC3)C2)S1	0.0
O=C(NC1CCN(C(=O)C2=NNC3=C2CCC3)CC1O)C1=CC=CN=C1	0.0
CC1=NN(CCC#N)C(C)=C1C1C=CC(NS(=O)(=O)C2=CC=CS2)C1	0.0
CNC1=NC=CC=C1C(=O)N1CCC(C2=CC=C3OCOC3=C2)C(O)C1	0.0
CCN1N=CC=C1C(=O)N1CCC(N2C(=O)C3(CCCCC3)C2C2=CC=NC=C2)CC1	0.0
CC1=NC=CC=C1C1=NC2=CC(C(=O)N3CCOCC3)=CC=C2O1	0.0
CC1=CN=C(C(=O)N2CCC(C3=NOC(C4=CC=NC=C4)=N3)C2)C=N1	0.0
O=C(C1=CC=CC=C1)N1CCCC(C(=O)N2CCC(C3=NC4=NC=CC=C4N3)C2)C1	0.0
COCCN1C=NC2=CC=C(N3CCCC3)N=C2C1=O	0.0
CN1N=CC=C1CCC(=O)NC1CCOCC1OC1=CC=CC=N1	0.0
CNC(=O)C1CN(C2=CC=CC(Cl)=C2)C(=O)N1	0.0
CC(=O)NC1CN(CC2=CC=CC(Br)=C2)CC1CO	0.0
CC(=O)NCC(=O)N1CCC(OC2=CC=CC=C2C2=NC(C3CC3)=NO2)C1	0.0
CC1=CC(CNC(=O)COC2=CC=CC=C2)C(C(C)C)CC1CC(=O)NCCN1CCOCC1	0.0
CN(C)C(=O)N1CCC2(CC1)CN(CC1=CC=NC=C1)CC1=CC=CC=C1O2	0.0
CC1=CC=CC(C(=O)N2CC(C(=O)N(C)C)C3(CCOCC3)C2)=C1	0.0
COC1=CC=C(CN2CCC3=NC=C(C(=O)NCC4=CC=C5OCOC5=C4)N3CC2)C=N1	0.0
CC1=CC=C(C2=NN3C(CNC(=O)CC4=CC=CC(Cl)=C4)=NN=C3C=C2)C=C1	0.0
CC1=CC=C(C2=NC(C(=O)N3CCN(C4=CC=C(C)C=C4)CC3)=NO2)C=C1	0.0
O=C(C1=CC=C2OCOC2=C1)N1CC(OC2=CC=C(F)C(F)=C2)C1	0.0
O=C(NC1=CC=CC=C1)N1CC(C2=NC(CCOCC3CC3)=NO2)C1	0.0
CC1=CC=CC=C1CC1=C(C)N2N=CC(C(=O)NCCC3=NOC(C4=CC=NC=C4)=N3)=C2N=C1C	1.0
CC1=CC=CC(NC(=O)N2CCCC(CN3CCOCC3)CC2)=C1	0.0
CC1CN(CC(=O)NCCC2=CC=C(F)C=C2)CCC1(O)C1CC1	0.0
O=C(NC1CC2CCC(C1)N2C(=O)C1=CC=NN1)C1=CC=NC=C1	0.0
O=C(C1=CN=C(CC2=C(Cl)C=CC=C2Cl)NC1=O)N1CCOCC1	0.0
O=C(CC1NC(=O)C2=CC=CC=C2NC1=O)NC1CCN(CC2=CC=C(F)C=C2)CC1	0.0
CC1=CC=C2N=C(COC3CN(C(=O)C4CCOCC4)CC3F)NC2=C1	0.0
COCCCNC(=O)C1=CN2C(CC3=CC=CO3)=NN=C2C=C1	0.0
COC1=CC=C(N2C(=O)C3(CCCCC3)C2C(=O)N(C)C)C=C1	0.0
CC1=CC=CC=C1C(=O)N1CCC2(CC1)C1=NC=CN1C1=CC=CC=C1CN2CC(C)C	1.0
CC1=CC(Cl)=CC=C1OCC(=O)N1CCC2=NN(C)C(=O)N2CC1	0.0
CN1CCCCC(CC(=O)O)C1=O	0.0
CC1=CN=C(C2CCOCC2)N1CCNC(=O)C1(C2=CC=CC=C2)CCCC1	0.0
O=C1CC(NS(=O)(=O)N2CCCC2)CN1CC1=CC=C(F)C=C1	0.0
CCCCN(CCC(=O)NCCCOC)C(=O)C1=COC=C1	0.0
CNC(=O)C1CN(CC2=CC=C(OCC(C)C)C(OC)=C2)CC1CO	0.0
O=C(C1=CN=CC=N1)N1CCC2(CC1)NC(=O)N(CC1=CC=CC(Cl)=C1)C2=O	0.0
CSC1=CC=CC(NC(=O)N(C)CC2CCOCC2)=C1	0.0
CCOC1=CC(=O)N2CCCCCC2=C1C(=O)NC1=CC=CC=C1	0.0
CC1=CC=C(NC(=O)C2CC(=O)N(C3=NNC4=CC=CC=C34)C2)N=C1	0.0
CC1=CC=CC=C1C1=CC=C2C3CC(CN(C(=O)NC4=CC=CC=C4)C3)CN2C1=O	0.0
O=C(NC1CCCC1)C1CC(C2=CC=C(F)C=C2)=NO1	0.0
COCCN1CCC(N2CCN(C(=O)C3CCCCC3)CC2)C1=O	0.0
COC1=CC=CC(CC(=O)N2CCC(C3=NOC(CO)=N3)C2)=C1	0.0
CCN(C(=O)CN1C(=O)NC2(CCS(=O)(=O)CC2)C1=O)C1=CC=CC(C)=C1	0.0
CC1=NN(CC2=CC=CC=C2)C(C)=C1C1C=CC(NC(=O)C2=CC=C3OCOC3=C2)C1	1.0
CC1=CC=CC(CNC(=O)CC2CCOCC2)=C1	0.0
CN(CC1=NN2CCCNCC2=C1)CC1COCCO1	0.0
CCN1N=CC=C1C(=O)N1CCC(C(=O)N2CCCCCCNC(=O)CC2)CC1	0.0
COCCOC1CCOC2(CCN(C(=O)C3=CC=CC(C)=C3)CC2)C1	0.0
CC1=CC=C(C2=CC(C(=O)NCC(F)F)=NN3C=NN=C23)C=C1	0.0
CC(=O)N1CCC2(CC1)CN(C(=O)CC1=CC=C(Cl)C=C1)CCO2	0.0
O=C(CC1=CC=CC(Cl)=C1)N1CCN2C(=NN=C2C2=CC=CC=C2)C1	0.0
CCC(=O)N1CCCCCCNC(=O)C2CC(C(=O)N3CCN(C4=CC=CC=N4)CC3)CC21	0.0
CC(C)(C)C1CCC2(CC1)NC(=O)N(CC(=O)N1CCN(C3=CC=C(F)C=C3)CC1)C2=O	0.0
O=C(NC1=CC(C2=CC=CC=N2)=NN1C1=CC=CC=C1)C1=CC=C2C=CC=CC2=N1	0.0
NCC(=O)N1CCC2(CC1)C(=O)NCN2C(=O)C1=CC=C(Cl)C=C1	0.0
CNC(=O)N1CCC(C2CCN(CC3=CC=NC=C3F)C2)CC1	0.0
O=C(C1=NNC(=O)C2=CC=CC=C12)N1CCC(CC2=NOC(C3=CC=NC=C3)=N2)C1	0.0
CN(CC1=CC=C2OCOC2=C1)C(=O)C1(C)CCOCC1	0.0
CC1=NOC(C2=CN(C3CCN(C(=O)C4=CC=CC(C#N)=C4)CC3)N=N2)=N1	0.0
COC1=CC2=C(C=C1CNC(=O)C1CCCC(O)C1)OCCO2	0.0
CN(CC1CCOCC1)C(=O)CCCC1=CC=CC=C1	0.0
CCC1=CC=C(C(=O)N2CCC(C3=CC(C4=CC=CC(OC)=C4)=NN3)CC2)C=C1	1.0
CC(=O)N1CCN2N=CC(C(=O)NC3=CC=C(Cl)C=C3Cl)=C2C1	0.0
O=C(NCC1(COC2=CC=CN=C2)CC(O)C(O)C1)C1=NC2=CC=CC=C2N1	0.0
CN(C)C1=CC(=O)C2=CC=NC(C3=CC=C(O)C(F)=C3)=C2O1	0.0
COCC(=O)N1CCCN(C(=O)CSC2=CC=NC=C2)CC1	0.0
COC1=CC=CC=C1CNC1C2COC(O2)C(N2CCC(C(N)=O)CC2)C1O	0.0
COC1=CC=CC([S+](=O)([O-])NCC2CCC3CC2C3(C)C)=C1	1.0
CC1=CC=C(NC(=O)N2CCN(C3=NN=NN3C3=CC=CC=C3)CC2)C=C1	0.0
O=C(NC1=CC=CC=C1)N1CCCN(C2=NC3=NC=CC=C3O2)CC1	0.0
CC(=O)NC1=CC=C(C(=O)N2CCN(C3=CC=C(Cl)N=N3)C(=O)C2)C=C1	0.0
COC1=CC=C(C(=O)N2CCC(OC3=CC=CN=C3)C2)C=C1	0.0
O=C1C(O)C2(CCCCC2)N1C1CCN(CC2=CC=NC=C2F)CC1	0.0
CC1=NN(CC(=O)NC(C)C2=CC=CC=C2)C(=O)N1C1=CC=C2OCOC2=C1	0.0
O=C1N2CCN(CC3=CC=C(F)C=C3)CC2CN1C1CCOCC1	0.0
CN(C(=O)NC1=CC=CC=C1)C1CCC2=NN(CC3CC3)C(=O)N2CC1	0.0
O=C(O)CC1CCN(C(=O)NC2=CC=CC=C2)CC1CCN1CCC(N2C(=O)NC3=CC=CC=C32)CC1	0.0
C1=CC2=C(C=N1)NC(C1CCCCN1)=N2	0.0
COC1=CC=C(C2=CC=C(C3=NC(CC(C)C)=NO3)C=N2)C2=CC=CN=C12	1.0
CC1=CC(Cl)=CC=C1S(=O)(=O)N1CCCC1C1=NN=CN1C1=CC=CC=C1	0.0
CCOCC1=NC(C2CCCN(C(=O)CC3=CC=C(F)C=C3)C2)=NO1	0.0
CC(C1=CC=CS1)N(C)C(=O)C1=CC=CC(Cl)=C1	1.0
CCOC(=O)CCN1CCC2(C1)C(=O)N(C)C(=O)N2CCOC	0.0
CN(C)CC1=CN(C2COC3C(NC(=O)NC4CCCCC4)COC32)N=N1	0.0
CC1=NN=C2C=CC(N3CCC(NC(=O)C4=CC=C(Cl)N=C4)CC3)=NN12	0.0
O=C(CC1CCCC1)N1CC(CO)C(C2=NC(C3=CC=NC=C3)=NO2)C1	0.0
CC1=CC=CC(OCC(=O)C2=CC=C3OCC(=O)N(CC(=O)N(C)CC4=CC=CC=C4)C3=C2)=C1	1.0
COC1=CC=C(C2=NOC(C(=O)NC(C)C)C2)C=C1	0.0
CC(C)(C)CNC1CC(CC2=NOC(CN3CCOCC3)=C2)C1(C)C	0.0
CN1C=NC(C(=O)N2CCC(CC3=CC=C(C(=O)N4CCOCC4)C=C3)CC2)=C1	0.0
COC1=CC=C(C(=O)N2CCCC3(C2)NC2=CC=CN=C2NC3=NC2CCCC2)C=N1	0.0
COCC(=O)N1CCN2C(=O)N(CC3=CC=CC=C3)C(=O)C2C1	0.0
O=C(NC(CC1=CC=CC=C1)C1CC(O)C1)C1=CN(CC2=CC=CC=C2)N=C1	0.0
O=C(O)C1CN(C(=O)CC2=CC=C(O)C=C2)CC1C1=CC=CC(F)=C1	0.0
CC1=NN=C2C=CC(N3CCC(NC(=O)NC4CCCC4)C3)=NN12	0.0
COCCCN(CCC(=O)NCC1=CC=C(F)C=C1)C(=O)C1=C(C)OC(C)=C1	0.0
CNC(=O)N1CCC(C2CCN(C(=O)CC3=CC=CC=C3)C2)CC1	0.0
COC1=CC2=C(C=C1OC)C(CNC(=O)C1CC1)N(C(=O)NC(C)C)CC2	0.0
O=C(NC1CC1)C1CN2CCC1CC2CN1C=C(CCO)N=N1	0.0
CC(=O)NC1=CC=C(C2=NN=C3CN(C(=O)C4=CC=C(F)C=C4)CCN32)C=C1	0.0
CC(=O)NC1=CC=C(CN2CCC3CC(=O)NCCC3C2)C=C1	0.0
CN1N=CC2=C(C(=O)NCC3=CC=CC=C3)C=C(C3=CC=CC(F)=C3)N=C21	1.0
CCOC1=CC=C(C2=NOC(C3=NC(C)=NO3)=N2)C=C1	0.0
CC1=NN(C2=CC=C(C(C)(C)C)C=C2)C(C)=C1C1C=CC(NC(=O)NCC2=CC=CC=C2)C1	1.0
CC1=CC=CC(S(=O)(=O)N2C3CCC2CC(NC(=O)C2=CC=NC=C2)C3)=C1	0.0
CC1=CC=C(N2C(C3CCN(C(=O)CC4=CC=CC=C4)CC3)=NNC2=O)C=C1	0.0
CC(C)C(=O)N1CCC(OC2=CC=CC(F)=C2)C1	0.0
COCCN1C(=O)CSC12CCN(C(=O)NC1=CC=CC=C1C)CC2	0.0
NC(=O)N1CCCC(C(=O)NCCC2=NC(C3=CC=CC=N3)=NO2)C1	0.0
C1=CC=C(N2CCCC(C3=NC=CN3CC3=CC=NC=C3)C2)N=C1	0.0
C1=CN=CC(C2=NOC3(CCN(C4CCCCC4)CC3)C2)=C1	0.0
COCC1=NC(C2CC(N)C2)=CC(N2CCC(CN3C=CC=N3)CC2)=N1	0.0
C=CCN(C)CC1CN2CCC1CC2CNC(=O)NC1=CSC=C1	0.0
COCC1CN(C)CC12CCN(C(=O)C1CC=CC1)CC2	0.0
CC1=CC=C(F)C(NC(=O)C2COCC(=O)N2CC2=CC=C(F)C=C2)=C1	0.0
CC1=NC2=C(CN([S+](=O)([O-])C3=CSC=C3)CC2)C(C2=CC=C(Cl)C=C2)=N1	0.0
O=C(NCCC1=CN=CN1)C1CC(=O)N(C2=NNC3=CC(Br)=CC=C23)C1	0.0
N#CC1=CC=C(CN2CC(NC(=O)C3=CC=CN=C3)CC2CO)C=C1	0.0
CC(OC1=CC=CC=C1)C(=O)N1CCCC(N2C=C(C3=NC(C4CC4)=NO3)N=N2)C1	0.0
N#CC1=CC=C(CN2CCCCCNC(=O)C3CCCC32)C=C1	1.0
COC1=CC=C(C2(C(=O)NCC3=CC=C4C=CC=CC4=C3)CCOCC2)C=C1	0.0
CC1=NOC2=C(NC3CCN(C)CC3)C=C(C3=CC=CC=N3)N=C12	1.0
O=C(CCC1CNC(=O)C2CC(NCC3=CC=C(CO)O3)CN12)NCC1=CC=CC=C1	0.0
N#CC1=CC=CC(C2=C(C(=O)NCCN3CCOCC3)N=C3SC=CN23)=C1	0.0
CCOCC(=O)N1CCC2(CCC(=O)N(CC3CC3)CC2)CC1	0.0
CC1=C(C(=O)N2CCC(C3CCN(S(C)(=O)=O)CC3)C2)OC=N1	0.0
NC1CC(C2=CC(NCC3=NOC(C(F)(F)F)=N3)=NC=N2)C1	0.0
COC1=CC(F)=CC=C1C1=CN(C)C(=O)N2C=C(CN3CCOCC3)N=C12	0.0
CNC(=O)C1=CC(Br)=CN2C=CN=C12	0.0
CCCS(=O)(=O)N1CCC(N2CC(OCC3CC3)C23CCCCC3)CC1	0.0
COC1=CC=CC=C1C1=C2N=C(C3=CC=CN=C3OC)C=NC2=NN1	1.0
O=[S+]([O-])(C1=CC=C(Br)C=C1)C1=C2N=C(NCC3=CC=C(F)C=C3)C3=CC=CC=C3N2N=N1	0.0
CN1CC2=CC=CC=C2N2C=CN=C2C12CCN(C(=O)C1=CC=C(C(F)(F)F)C=C1)CC2	0.0
CS(=O)(=O)N1CCC(CC(=O)NC2CCCCC2)C1	0.0
CN1N=CC=C1CN1CCN2C(=NN=C2C2=CC=CC=C2)C1	0.0
O=C(CCNC1=C(C2=CC=C(F)C=C2)N=C2C=NC=CN12)NC1=CC=C2OCOC2=C1	0.0
COC1=CC=C2OCC(C)(C)C=C3CN(CC4=CC=CC(NC(C)=O)=C4)CC1=C32	0.0
O=C(NCC1CCCO1)C1=C2C(=O)NC(C3=CC=CC=C3)=CN2N=N1	0.0
COC1=CC=C(S(=O)(=O)N2CC3CC(C2)C2=CC=C(NS(=O)(=O)C4=CC=CS4)C(=O)N2C3)C=C1	0.0
CC1=CC=C(C(=O)N2CCC3COCCN(C)C3C2)S1	0.0
CC1=CC=C(CNC(=O)CC2=C3CCCCC3NC2=O)C=C1	0.0
CN1C=C(C2=CC=CC(OC(F)(F)F)=C2)C2=NC(CN3CCNC(=O)C3)=CN2C1=O	0.0
CC1=CC=C(CNC(=O)N2CC(C3=NC(CCOCC4=CC=CC=C4)=NO3)C2)C=C1	0.0
COC1=CC=CC=C1C1=C2N=C(C3=CC=CC(O)=C3)C=NC2=NN1	1.0
O=C(NC1CCCN(C2=CC=NC3=CC=NN23)C1)C1=CC=CC(Br)=C1	1.0
O=C1CC(C2=CC=CC=C2)N(C(=O)C2CC2)CCCCCCN1	0.0
O=C(NCC1OC(CC2=NOC(C3=CC=C(F)C=C3)=C2)CCC1O)C1=CC=NC=C1	0.0
CN1C=CN=C1C(=O)N1CCC(N2C(=O)C3(CCCC3)C2C2=CC=CC=C2)CC1	0.0
CC1=NN2CCCN(C(=O)CCC3=CC=CN=C3)C2=C1C1=CC=CC=C1C(C)C	0.0
COC1=CC=CC=C1CN1CC2(C1)C(=O)N(CC1=CC=CC=C1)C(=O)C1CC(O)CN12	0.0
COC1=CC=CC(C(=O)N2CCC(N3CC(O)CC3C(=O)NCC3=CC=C(C)C=C3)CC2)=C1	0.0
COC1=CC=C(C2=NN=C3CN(C(=O)NC4=CC=C(Cl)C=C4)CCN32)C=C1	0.0
CCCNC(=O)N1CC2CN(C(C)C)CC(C1)O2	0.0
CC1=CC=C(CNC(=O)C2CCC3=C(C=C(C(=O)N4CCOCC4)S3)C2)O1	0.0
O=[S+]([O-])(C1=CC=NC=C1)C1=C2N=C(NCC3=CC=NC=C3)C3=CC=CC=C3N2N=N1	0.0
CCN1N=CC(CN(C)C(=O)C2=NNC(COC3=CC=CC=C3)=C2)=C1C	0.0
CC(CC1=CC=CN=C1)NC1=CC=C(C2=NC=CN2C)N=N1	0.0
CC(C(=O)N1CCC2=C(C1)C(C1=CC=C(F)C(F)=C1)=NO2)N1C=CN=C1	0.0
O=C(C1=NC(C2=CC=C(Cl)C=C2Cl)=C2C=CC=CN12)N1CCN(C2=NC=CC=N2)CC1	1.0
CC1=NC(C(=O)N2CCOC3=C(O)C=C(C4=CC=CC(Cl)=C4)C=C3C2)=C(C)O1	1.0
CC(C)NC(=O)N(C1CC1)C1CCOC2(CCN(C(=O)NCC3=CC=C(F)C=C3)CC2)C1	0.0
COC1=CC=C(C(=O)N2CCC(N3C=C(C4=NC(C)=NO4)N=N3)C2)C(C)=C1	0.0
CN1N=CC=C1C(=O)NCC1COC2=NC=NC=C2C(=O)N1CC1=CC=CC=C1	0.0
O=C(C1=CC=CN1)N1CCCC(N2C=C(C3=NC(C4CC4)=NO3)N=N2)C1	0.0
CN(CC1(CO)CCOCC1)C(=O)C1=NNC(COC2=CC=CC=C2)=C1	0.0
COC1=CC=C(CNC(=O)C2CNCC(C(=O)N3CCCC3)C2)C(F)=C1F	0.0
O=C(C1=CC=CC=C1)N1CC(CO)C(C2=NC(C3=CC=CN=C3)=NO2)C1	0.0
C1=CC=C(COCCCC2=NC(C3CCOC3)=NN2)C=C1	0.0
CCCCN1C(=O)C(C(=O)N2CCN(C(=O)C3=CC=CC(Cl)=C3)CC2)=NC2=CC=CN=C21	0.0
O=C(C1=CC=C(C(F)(F)F)S1)N1CCC2=C(C1)N=C(C1=CC=CC=C1)NC2=O	0.0
COCC1CN(C(=O)C2=NC=CC3=CC=CC=C23)CC12CCNCC2	0.0
C1=CC(CNCC2CN3C=C(C4=CC=C5OCCCOC5=C4)N=C3CO2)=CC=N1	0.0
O=C(NC1CCCC1)N1CCC(OC2CCN(CC3=CC=CC=C3)CC2)CC1	0.0
CC(C)N1N=C(OC(C)(C)C(=O)NCCC2=CC=CN=C2)C2=CC(CN3CCOCC3)=CC=C21	0.0
O=C1COC2CN(CC3=CC=CN=C3)CC2N1	0.0
CS(=O)(=O)NCC1OCC(NCC2=CC=C(S(C)(=O)=O)C=C2)C1O	0.0
CNC(=O)C1CC(O)CN1C1CCN(C(=O)C2=CC=CC=C2)CC1	0.0
O=C(C1=COC=C1)N1CCC(CC2=NC(C3=CC=CC=C3)=NN2)C1	0.0
CC1=C(C)C(CCC(=O)N2CCC3(CCCN(CC(C)(C)C)C3)C2)=NN1	0.0
COC1=CC=C(C(=O)N2CCCC2C(=O)N2CCC(C3=NC4=CC=NC=C4N3)C2)C=C1	0.0
O=C1OCC2CCN(C3CCCC3)CC3=CC=C(F)C=C3N12	0.0
O=C(NC1CN(C(=O)C2=NC=CC3=CC=CC=C23)CCC1CO)C1CC1	0.0
CSC1=CC=C(C2=CC=CC(CN3CCC(N[S+](=O)([O-])C4=CC=CC=C4)CC3)=C2)C=C1	1.0
COC1=CC=C(N2CC3CCC(C2)N3CC2=CC=CC(C3=CSC=C3)=C2)C=C1	0.0
COC1=CC=C(CCNC(=O)C2CN(C(C)C)C(=O)N2)C=C1	0.0
COCCN1C(=O)C2=CC=CC=C2C(C(=O)NC2=CC=C(F)C=C2)C12CCCCC2	0.0
CC1=NC(CCNS(=O)(=O)CC2=CC=CC(Cl)=C2)=NO1	0.0
CC1=NN=C2C=CC(N3CCCN(C(=O)C4=CC=CC=C4)CC3)=NN12	0.0
CN(CC1=CC=CC=C1)C(=O)CN1C2=C(CCN(CC3=CC=CC=C3)C2)C(=O)N1CC1=CC=CC=C1	0.0
O=C1NCCCCCN(CC2=C(C3=CC=CS3)NN=C2)C2CCCC12	0.0
CC1=NC(C2=CC=C(N(C)C)C=C2)=CC(C2CN3CCC2CC3CNCC2=CC=CC(C#N)=C2)=N1	1.0
CC1=CC=C(N2CCC(NC(=O)CC3=CC=CC(F)=C3)C2=O)C=C1	1.0
CC1(C(=O)NCCCN2C=CN=C2)COCC2=CN=C(NC3=CC=CC=C3)N=C21	0.0
COC1=CC=CC(N2C(=O)NC(=NC3CCCC3)C23CCCN([S+](=O)([O-])C2=CC=CC=C2)C3)=C1	0.0
CC1=CC=C(OC2(C(=O)O)CCN(CC3=CC=C(CO)O3)CC2)C=C1	0.0
COC1=CC=CC(C(=O)N2CCN3C(=NN=C3C3=CC=C(NC(C)=O)C=C3)C2)=C1	0.0
COC(=O)CNC(=O)N1CCCN(CC2=CC=NC=C2)C(C2=CC=CC=C2)CC(=O)NCC1	0.0
O=C(NCC1CCOCC1)C1=CC=CC(C(F)(F)F)=C1	0.0
CC(=O)N1CCCC(C(=O)NCC2=NC(CC3=CC=CS3)=NO2)C1	0.0
O=C1C=C(C2=CC=NC=C2)N=C(C2=CC=C(CN3CCC(O)C3)C=C2)N1	0.0
FC(F)(F)CN1C2CCC1CN(C1=CN=CC(Cl)=N1)C2	0.0
O=C(C1CCCC1)N1CCC(N2C=NN=C2C2CC2)CC1	0.0
CN1C=CN=C1CN1CCOC2=CC([S+](=O)([O-])NC3=CC=CC=C3)=CC=C2C1	1.0
CC1=CC=C(C#N)C(N2CCN(C3CCCC3)C(CCO)C2)=N1	0.0
O=C(C1CCOCC1)N1CCCC2(COC3=CC=CC=C3[S+](=O)([O-])N2)C1	0.0
CCOC1=CC=CC=C1C(=O)NC1CN(C)CC1CN(C)C	0.0
CCN1CCN(CCCNC(=O)C2=CN3C=CN=C(C4=CC=C(C)C=C4)C3=N2)CC1	0.0
CCCS(=O)(=O)NCCC1=NOC(C)=N1	0.0
CN(C)C1=NC=NC2=C1C1=C(CN(CC3=CC=C4C=CNC4=C3)CC1)S2	0.0
COC1=CC=C(CN2CCCC2C2=NC(C3=CC=C(N4CCC(C(N)=O)CC4)N=C3)=NO2)C(O)=C1	0.0
CN(C)C(=O)CN1CCCC(CO)(CC2CC2)C1	0.0
COCCC1=NOC(C2CN(C(=O)C3=CC(C)=CC=C3C)CC2CO)=N1	0.0
CC1=CC=C(NC(=O)CN2C(C3=CN=CC=N3)=NC(C)=C(C)C2=O)C=C1C	0.0
CC1=CC(=O)N(CC(=O)NC2=CC(Cl)=CC=C2C)C(N2CCC(C)CC2)=N1	1.0
O=C1CCCCC(C(=O)N2CCC3=CC=CC=C32)N1	0.0
O=C(NCC(F)(F)F)C1CCCN1C1=NC2=NC=CC=C2O1	0.0
O=C(C1CC(O)C(O)C2NC(=S)N(C3=CC=C(Cl)C=C3)C12)N1CCCCC1	0.0
O=C(O)C1=CC=CC(C(=O)N2CC3CC(C2)C2=CC=C(NC(=O)C4=CC=CS4)C(=O)N2C3)=C1	0.0
CC1(C2=CC=CC=C2)N(CC2=NC=CC=N2)C(=O)OC12CCN(C(=O)C1=CC=C(OC3=CC=CC=C3)C=C1)CC2	1.0
COC1=NC=CC=C1C1=CN=C2NC=C(CC(=O)NC3=NC(C)=CS3)C2=C1	1.0
CCN1C=C(C(=O)N2CCC(CN3C(C)=CN=C3C3=CC=CN=C3)CC2)C=N1	0.0
O=C1NCCCCCCN(S(=O)(=O)CC2=CC=CC=C2)C2CCCC12	0.0
CC1=NC=C2C(=N1)CC1CCC2N1C(=O)NC1=CC=C(C)C(C)=C1	0.0
CC1=CC=CC=C1CC1=C(C)N2N=CC(C(=O)N3CCC(CC4=NN=CN4CC4CC4)CC3)=C2N=C1C	0.0
O=C1N(C2=CC=NC=C2)N=C2CN([S+](=O)([O-])C3=CC=CS3)CCN21	0.0
COC(=O)CN1N=C2C(=O)N(CC3=CC=CC=C3C)CCN2C1=O	0.0
CC1=NC(C2=CN(C3CCCN(C(=O)C4=C(C)C=CS4)C3)N=N2)=NO1	0.0
COC1=CC=CC(CNC(=O)CN2CC3CC(C2)C2CCCC(=O)N2C3)=C1	0.0
COC1=CC=C(CNC2=NC=NC3=C2CN(C2=CC=C(C)C=C2)C(=O)CN3C)C=C1	0.0
C1=CC=C(CN2CCCC2C2=NC(C3=CC=C(N4CCOCC4)N=C3)=NO2)C=C1	1.0
COC1=CC=CC(C2=CC(CNC(=O)C3COC4=C(C=CC=C4OC)C3)=NO2)=C1	0.0
CN1CC(=O)N(C2CCCNCC2)CC2=C(NCCC3=CC=CC=C3F)N=CN=C21	0.0
COC1=CC=CC(C2=NNC3=C2CC(=O)N(CC2CCOCC2)C3)=C1	0.0
CC1=CC(C(=O)N2CC(N(C3CCOCC3)S(C)(=O)=O)C2)=NN1C	0.0
COCCN1CCCCCC(O)C2=CC(C(=O)NCCC3=CC=NC=C3)=CC=C21	0.0
COCC1CN(C(C)=O)CC12CCN(S(=O)(=O)C1=CC=C(OC)C=C1)CC2	0.0
O=C1N(CCN2CCN([S+](=O)([O-])C3=CC=CC=C3)CC2)N=C2CCCCN21	0.0
O=C(NCC1=CNC2=NC=CC=C12)C1=CC=CN=C1	0.0
NC(=O)C1CN(C(=O)C2CC2)CC1COC1=CC=CC=C1	0.0
CNC(=O)N1CCC(CC2=NOC(C3=CC=NC=C3)=N2)C1	0.0
COC1=CC=C(C(=O)N2CCC(C3CCN(S(C)(=O)=O)CC3)C2)C=N1	0.0
O=C1CCN(C(=O)CC2CCCC2)CCCC(C2=NC(C3=CC=CN=C3)=NO2)CCN1	0.0
COC1=CC=C(CN2CC3=C(CC2C(=O)NCC2=CC=CC=C2)N=CN3)C2=CC=CC=C12	1.0
COC1=CC=C(NC(=O)C2(C)CCC3=CN=C(N4CCOCC4)N=C32)C=C1	0.0
O=C(NCC1COCC2=NC3=CC=CC=C3N21)C1=CN=CC=N1	0.0
CC1=CC=CC(C(=O)N2CCCC(C3=NN=NN3C)C2)=C1	0.0
CC1=CC=CC(C)=C1NC(=O)N(C)CC1CCOCC1	0.0
CN1C(C(=O)NC2=CC=C(N3CCOCC3)C=C2)=CC2=C1CCN(CC1=CC=CC=C1)C2	0.0
CN1CC(=O)N(C2=CC=CC(F)=C2)CC2=C1N=CN=C2N1CCOCC1	0.0
CC(C)OC(=O)N1CCC(OC2=CC=C3C(=C2)C=NN3CCC(=O)O)CC1	0.0
CC(=O)NCC(=O)N1CCCC2(CN[S+](=O)([O-])C3=CC=CN=C3O2)C1	0.0
CC1=CC=CC(NC(=O)CN2C(=O)NC3(CCS(=O)(=O)CC3)C2=O)=C1	0.0
CC(=O)N1CCC2=CC=C(C(=O)N3CCCCCC3)C=C21	0.0
COC1=CC=C(Cl)C=C1C(=O)NC1=CC=C2NC(=O)CCC2=C1	0.0
O=C(NC1CCCN(CCN2N=C3CCCCN3C2=O)C1)C1=CC=CC(Cl)=C1	0.0
O=C1NCCCCCCN(C(=O)C2=CC=CO2)C2CC(C(=O)N3CCC4=CC=CC=C4C3)CC12	0.0
CC1=CC(CN2CCN(C3=CN=CC=N3)CC2)C(C(C)C)CC1CC1=NN=C(C2=CC=CC=C2)O1	1.0
O=C1CC(C2=CC=CC=C2)N(C(=O)C2CC2)CCCN(C(=O)CC2=CC=CN=C2)CCN1	0.0
CC1=CN=C(CC2CCN(C(=O)C3CC3)C2)N1CC1CC1	0.0
CCN1CCN(C(=O)C2=NN3C=NN=C3C(C3=CC(Cl)=CC(Cl)=C3)=C2)CC1	0.0
O=C(NC1CCCC1)C1CCCN1C(=O)C1=CC=CC(C2=CC=CC=N2)=C1	0.0
O=C(CC1NC(=O)C2=CC=CC=C2NC1=O)NC1=CC=C(N2CCOCC2)C=C1	0.0
C1=CC=C(C2CNC2)C=C1	0.0
CC1=CC=C(CNC(=O)N2CCC(C3=NOC(C4=CC=CC=C4)=N3)C2)C=C1	1.0
CC(C)NC(=O)N1CCOC2=CC=C(CCC(=O)O)C=C2C1	0.0
CCOC1=CC=CC=C1CN1CCNC(=O)C1CC(=O)N1CCCOCC1	0.0
COC1=NC=CN=C1NC1CCN(C(=O)C2=CC=CS2)CC1	0.0
CN(C)C1=CC=C(C(=O)N2CCC(CC3=NC(C4=CN=CC=N4)=NO3)CC2)C=C1	0.0
COC1=CC=CC=C1CN1CCN(C(=O)C2=CC=C3C(=C2)C(O)CCCCCN3C)CC1	1.0
CCN1C=C(CN2CCN(C(=O)C3=COC=C3)CC2)C=CC1=O	0.0
CC1=CC=CC(C(=O)NCCC2=NOC(C3=CC=CN=C3)=N2)=C1	0.0
O=C1NC2=CC=CC=C2CC12CCCN(CC1CCCCC1)C2	0.0
COC1=CC=CC=C1CNC1CC2=CC=C(C=C2)NC2=CC(=CC=C2OC)CC(C(=O)NCC2=CC=CC=C2)N(C)C1=O	1.0
COC1=CC=CC(CC(=O)N2CCCCCCN(C)C(=O)C3CCCC32)=C1	0.0
COC1=CC=C(C(=O)N2CCOCC3(CN(CC4=CC(C)=CC(F)=C4)C3)C2)C=C1OC	1.0
CCC(O)C1=NN2CCN(C(=O)CN3N=C(C)C4=CC=CC=C4C3=O)CC2=C1	0.0
CC1=NN2C=C(C(=O)NC3CCCCCC3)C=NC2=C1	0.0
O=C1CC(C2=CC=CC=C2)N(CC2=CC=NC=C2)CCCN(C(=O)NCC2=CC=CC=C2)CCN1	0.0
COC1C(=O)N(C2CCN(S(=O)(=O)CC3=CC=CC=C3)CC2)C12CCOCC2	0.0
CC(OC1=CC=CC=C1)C(=O)N1CCC(N2C=C(C3=NC(C4=CC=CC=C4)=NO3)N=N2)CC1	1.0
CCC(COC)NC(=O)C1=C(C2=CC(OC)=C(OC)C(OC)=C2)ON=C1C	0.0
NC1CCC(NC(=O)C2CCCN(C3CCN(CCC4=CC=CC=C4)CC3)C2)CC1	0.0
CN1C=CN=C1C(=O)N1CCCC(C2=NOC(COC3=CC=CC=C3F)=N2)C1	0.0
O=C(C1CC1)N1CCC2(CC1)CC(C1=CC=CC(C(F)(F)F)=C1)=NO2	1.0
O=C(NCC1=CC=CN=C1)C1CC(O)CN1C1CCN(C(=O)C2CCCC2)CC1	0.0
CCCS(=O)(=O)N1CCC(CN2C(C)=CN=C2C2CC2)CC1	0.0
CN(C)C1COC(CNC(=O)CC(C)(C)C)C1O	0.0
CCN1N=CC(N2CCC(NC(=O)C(C)(C)C)CC2)=CC1=O	0.0
O=C(NCC1CC1)C1CCN(C2=NC=CC(NC3=CC=CC=C3Cl)=N2)CC1	1.0
COC1=CC=CC(CNC(=O)CN2N=C3CCCCCN3C2=O)=C1OC	0.0
COCCCNC(=O)CN1CCCC2=NC(C3CC3)=NC=C2C1=O	0.0
COC1=CC=C(F)C(CN2CCCC(O)(CN3CCN(CCO)CC3)C2=O)=C1	0.0
CCN1CCN(C(=O)C2=NN3C=NN=C3C(C3=CC=CC=C3OC)=C2)CC1	0.0
CC1=NC=CC=C1C(=O)N1CCCC(C2=NC(C3=CC=CC=C3)=NO2)CCNC(=O)CC1	0.0
O=C(C1=CC=CC=C1)N1CCC(C2=NN=C(CC3=CC=CC=C3)O2)C1	0.0
COC1=CC=C(CC(=O)NC2=CC=C(C3OCC(=O)N(CC4=NC=CN4C)C3CO)C=C2)C=C1	0.0
CC1=CC=C(C(=O)N2CCC(C3=NNC(=O)N3CC3=CC=C(F)C=C3)CC2)S1	0.0
O=C(CC1=CC=C(F)C=C1)N1CCC(C(=O)N2CCC(C3=NC4=NC=CC=C4N3)CC2)C1	0.0
O=C(C1CC(F)CN1C(=O)NCC1=CC=CO1)N1CCCCC1	0.0
CC1=NC(C2CC(NC3CCN(C4=CC=CC=C4F)CC3)C2)=CC(=O)N1	0.0
CS(=O)(=O)N1CCCCCCN2C(=NN=C2C2=CC=C(F)C=C2)CC1	0.0
CN1C=NC(C(=O)N2C3CCC2CC(NC(=O)C2=CC=C(F)C=C2)C3)=C1	0.0
O=C(C1=CN2C=NC=C2C=C1)N1CCOCC1	0.0
CC(C)C1=NOC(C2CC3C(=O)NCCCCCCN(C(=O)COC4=CC=CC=C4)C3C2)=N1	0.0
CNC(=O)N1CCC(N2C(=O)C3(CCCCC3)C2C2=CC=CC=C2)CC1	0.0
O=C(NCC1=CC=CO1)N1C2=CC=CC=C2CC1C1=NC(C2CC2)=NO1	0.0
CC1=CC=C(C2=CN3CC(CNCC4=CC=CC=C4Cl)OCC3=N2)C=C1	1.0
CC(C(=O)NC1CC1)C1CCC2(C)CCC(NC(=O)C3CC3)C(C)C2C1O	0.0
C#CCNC(=O)C1CN(CC2=CC=CC=C2)C(=O)N1	0.0
OC1CC(CNC2CCC2)(COC2=CN=CC=N2)CC1O	0.0
CS(=O)(=O)N1CCC(OC2CCN(C(=O)NC3CCCC3)CC2)CC1	0.0
CCS(=O)(=O)N1CCCCCCNC(=O)C2CC(C(=O)NCCC3=CNC4=CC=CC=C34)CC21	1.0
CN(CC1CCOCC1)C(=O)CC1=CSC=C1	0.0
CCC1=CC=CC=C1OCC(=O)C1=CC=C2OCC(=O)N(CC(=O)NC3=CC=C(F)C=C3)C2=C1	1.0
CC1=CC(CNC(=O)CCC(=O)O)C(C(C)C)CC1CC(=O)NCC1=CC=CN=C1	0.0
O=C1CC(C2=CC=CC=C2)N(C(=O)CNC(=O)C2=CC=C3C=CC=CC3=N2)CCCCCN1	0.0
COC1=CC=CC(CNC(=O)CN2N=C3CCCCN3C2=O)=C1	0.0
COCCCNC(=O)C1CCN(C2=CN=C3N=CC=NC3=C2)CC1	0.0
CC(C)CCN1CCC(N2CCN(S(=O)(=O)C3=CC=C(F)C=C3F)CC2)C1=O	0.0
COC1CCN(CC2CCCCCN2C(=O)NCC2=CC=C(F)C=C2)CC1	0.0
N#CC1=CC=C(C2=NC(C(=O)NC3CCCCC3)=NO2)C=C1	0.0
CC1=NOC(C2=CC=C(N3CCC(CN4CCCC4=O)CC3)N=C2)=N1	0.0
CC(C)(C)CC(=O)N1CC(CO)C(C2=NC(C3=CC=NC=C3)=NO2)C1	0.0
CC1=CC(CN2C=C3CC(C(=O)NC4CCC4)NC(CC(C)C)C4=C3C2=CC=C4)=NO1	1.0
O=C(CN1N=C2CCCCN2C1=O)NC1=CC=CC(Cl)=C1	0.0
COC1=CC=C(CN2C(=O)C(C(=O)N3CCN(C(=O)C4=CC=CC=C4F)CC3)=NC3=CC=CN=C32)C=C1	0.0
CS(=O)(=O)C1=CC=C(N2CCN(C(=O)C3CCC(N)C3)CC2)C(F)=C1	0.0
CC1=NN(C)C(C)=C1S(=O)(=O)N1CCC(C2=NOC(C3=CC=CN=C3)=N2)C1	0.0
CN1CC2=CC=CC=C2N2C=CN=C2C12CCN(C(=O)C1=CC=C(F)C=C1)CC2	0.0
O=C(C1=COC(COC2=CC=C(F)C=C2)=N1)N1CCC(C2=CC=C(F)C=C2)C1	0.0
O=C(NCC1=CC=CC=C1F)C1=CN2C(C3CCOCC3)=NN=C2C=C1	0.0
CC1=NC(CC(=O)NC(C)C2=C(C)N(C3=CC=CC=C3)N=C2)=CS1	0.0
O=C(N1CC(CO)C(C2=NC(C3CC3)=NO2)C1)C1(C2=CC=CC=C2)CC1	0.0
CC1=CC=C(S(=O)(=O)N(C)CC2CCOCC2)C=C1C	0.0
O=C(NC1CCCCC1)N1CCCC(CN2C(C3CC3)=NC3=CC=CN=C32)C1	0.0
CC1=CC(C(=O)NCC(F)(F)F)=C2C(C3CCNCC3)=NOC2=N1	0.0
CN1CCN(C(=O)CC2=CNC3=NC=C(C4=CC=C(F)C(Cl)=C4)C=C23)CC1	1.0
O=C(CCN1C=CC(=O)NC1=O)N1CCC(C2=CC=C3OCOC3=C2)C(O)C1	0.0
CCCS(=O)(=O)N1CCC2(CC1)CN(CC1=CC=C(OC)C=C1)C2=O	0.0
CCOC(=O)C(C)N1CCOC2=C(O)C=C(C3=CC=CC(Cl)=C3)C=C2C1	1.0
CC1CCN(C(=O)CN2C(=O)NC3(CCCCC3)C2=O)CC1	0.0
CCN(CC)C(=O)C1CCCN(CC2=CC=C3OCCN(CC4=CC(OC)=CC(OC)=C4)CC3=C2)C1	0.0
CC1(C)C(=O)N(CC2CCOCC2)C2CN(CC3=CC=CN=C3N)CC2[S+]1(=O)[O-]	0.0
CC1=CC=C(CN2CCC3=NC=C(C(=O)NCCOC4=CC=CC=C4)N3CC2)O1	1.0
COC1=CC=C(CCNC(=O)C2=CC=C(C3=CC=C(OC)N=N3)C=C2Cl)C=C1	0.0
O=C(NCC1OCC(NCC2=CC=CS2)C1O)NC1=CC=CC=C1	0.0
CCN1C(=O)CCC2(C(=O)NC3=CC=C(C)C=C3)CCCC=C12	0.0
CCCNC(=O)C1N(C(C)C)C(=O)C12CCCC2	0.0
O=C(NC1=CC=CC(F)=C1)C1=CC(C2=CC=CN2)=NN1	0.0
O=C(CCC1=CC=CC=C1)N1CCC(C2=NNC(=O)N2CC2=CC=C(F)C=C2)CC1	0.0
O=C(C1=CC=CC=C1F)N1CCCC2(CN[S+](=O)([O-])C3=CC=CC=C3N2)C1	0.0
CC1=CC=C(N2N=C3CN(C(=O)N(C)C)CCN3C2=O)C=C1	0.0
COCC1CN(C(C)=O)CC12CCN(C(=O)COC1=CC=CC=C1)CC2	0.0
COCC(=O)NC1CN(CC2CC2)CCC1C1=NC(C)=NO1	0.0
CC(=O)N(C1CC1)C1CCOC2(CCN(C(=O)CC3=C(C)ON=C3C)CC2)C1	0.0
CC(=O)NCCC1CCN(C(=O)NC2=CC=C(C)C=C2)CC1	0.0
CNC(=O)N1CCCC(CN2C=NC3=CC=CN=C32)C1	0.0
CN1C(=O)N(C2CCCN(C(=O)C3=CN=CC=N3)C2)C2=NC=CC=C21	0.0
CN(CC1=CC=CC=C1)C(=O)CCC1=CC=NC(N2CCOCC2)=C1	0.0
FC(F)(F)C1=CC=CC(C2=NC=CN3C(C4CN(CC5=CC=C6C=NNC6=C5)C4)=NC=C23)=C1	1.0
O=C(NC1CN(CC2=C(F)C=CC=C2Cl)CC1CO)C1CC1	0.0
O=C(C1=COC=C1)N1CCC(C2=NC(C3CCOCC3)=NO2)C1	0.0
C1=CC=C(C2=NOC(C3=CN=CN=C3NC3=CC=C4OCOC4=C3)=N2)C=C1	0.0
O=C(C1=CC=C2OCOC2=C1)N1CCCC2(C1)NC1=CC=CN=C1NC2=NC1CCCC1	0.0
O=C(CN1C=CC=C1C1=NC(C2=CC=C(F)C=C2)=NO1)N1CCN(C2=CC=C(F)C=C2)CC1	0.0
CCOC1=CC=CC=C1CN1CC(CO)C(C2=NC(C)=NO2)C1	0.0
CC1=NOC(C)=C1C1=CC2=C(C=C(C)N2CCN(C)C)C(C2=CC=CC=C2O)=N1	1.0
CCN1C2=CC(C(=O)NCC3=CC=CC(Br)=C3)=CC=C2C(=O)N2CCCCC21	1.0
O=C1NCCCCCN(C(=O)CC2=CC=CN=C2)C2CCCC12	0.0
CCC(C)NC(=O)C1=CC=CC=C1C1=CC=C(OC)N=N1	0.0
CCN1C=C(CN2CCCCC2C2=NC(CCOCC3CCOCC3)=NO2)C=N1	0.0
CCCN1C(C)=CN=C1CC1CCN(C(=O)C2=CN=C(C)C=N2)CC1	0.0
O=C(NC1CCN(C2=CC(C(F)(F)F)=NC=N2)CC1)C1=CC=C(F)C=C1Cl	0.0
COC1=CC=C(Cl)C=C1C1=CC=C2NC(=O)C3CC(NC(=O)C4=CC=CS4)CCN3C(=O)C2=C1	1.0
O=C(C1=CC=NC=C1)N1CCC2(CC1)NC(=O)N(CC1=CC=CC=C1Cl)C2=O	0.0
CC1=NN2CCCN(C(=O)C3=CC4=CC=CC=C4N3C)C2=C1C1=CC=CC=C1N1CCCC1	1.0
CCC1=C(C(=O)OC)C(C2=CC=C(C)C=C2C)N2C(CC(=O)NC3=CC=C(OC)C=C3)=CSC2=N1	1.0
COC1=CC=C(C(=O)N2C3CCC2CC(NC(=O)C2=CC=C(F)C=C2)C3)C(OC)=C1	0.0
CNC(=O)N1CCOC2=CC=C(CCC(=O)NCC3CC3)C=C2C1	0.0
CC1=NC=CN1CCCNC(=O)C1=CC=C2N=C(C3CC3)OC2=C1	0.0
CCN1C=NN=C1CC1CCN(C(=O)C2=CC=C(OC)C=C2)C1	0.0
O=C(NC1CC1)C1=CN2C(C3CC3)=NN=C2C=C1	0.0
COCCOC1=CC=C2CN(C(=O)C3CC3)CCC2=N1	0.0
CC1=CC=C(CNC(=O)CC2CCOCC2)C=C1	0.0
C=CCC1=CC=CC=C1OCCN(C)CC1=CC2=CC=C(F)C=C2NC1=O	1.0
COC1=CC=C(N2CC(C(=O)N(C)C)NC2=O)C=C1	0.0
COC1=CC=C(N2N=C3CN([S+](=O)([O-])C4=CC=CC=C4)CCN3C2=O)C=C1	0.0
O=C(NCC1=CC=CC=C1)NCC1CCCN(CC2=CC=CC=N2)C1	0.0
CC1=NOC2(CCN(CC3=CC=CN=C3)C2)C1	0.0
COCCNC1=CC(C2=CC=CC(C(F)(F)F)=C2)=NC2=C1ON=C2C	1.0
CCC1=C(C(=O)OC)C(C2=CC=CC(OC)=C2)N2C(CC(=O)NCC3CCCO3)=CSC2=N1	0.0
CC1=NN(CCC#N)C(C)=C1C1C=CC(NC(=O)C2=CC=CS2)C1	0.0
CC1=CC=CC(OCC2(CNCC3=CN(C)N=C3)CC(O)C(O)C2)=N1	0.0
CC1=CC(N2CCN(CC3=NC(C4=CC=CC(Cl)=C4)=NO3)CC2)=CC(C)=N1	1.0
CC(C)N1CC(OC2=CC=CC(C(=O)N3CCOCC3)=C2)C1	0.0
CC1=CC=CC=C1C(=O)N1C(C(=O)NCC2=CC=CO2)COC12CCN(C(=O)C1=CC=CO1)CC2	0.0
CNC(=O)N1CCC(C2CCN(C(=O)CC3CCCCC3)C2)CC1	0.0
O=C(C1CC1)N1CCN(C2=NC3=NC=CC=C3O2)CC1	0.0
CCN(CC)C(=O)CN1C(C)=CC=C(NS(=O)(=O)C2=CC=C(C)C=C2)C1=O	0.0
COC1=CC=C(CC(=O)N2CCC(CC(=O)NCC3=CC=CC=C3)C2)C=C1	0.0
COC1=CC=CC(C(=O)NC2CCN(C3=NN=C4C=CC=CN34)CC2)=C1	0.0
COC(=O)CNC(=O)C1CCCN(C2=NC3=NC=CC=C3O2)C1	0.0
O=C(O)C1=CC=C(C2=CC=C(C(=O)O)C=N2)C=C1	0.0
COC1=CC=CC=C1C1=CC=C(C(=O)N2CC(C)C(C)(O)C2)C=C1	0.0
COCCN(C)C(=O)C1=CN2C=C(C3=CC=CC(Cl)=C3)N(CC3CC3)C(=O)C2=N1	0.0
COCC1=CC(=O)N(CC(=O)NC2=CC=C(C)C=C2)C(N2CCOCC2)=N1	0.0
COC1=CC=C(C2=CC=CC(C(=O)N3CCN(C(=O)CC4=CC=CC=C4)CC3)=C2)N=N1	0.0
COC(=O)C1=CC=C2C(=C1)N=C1COCC(CNC3CCOCC3)N12	0.0
CN(C)C(=O)C1=NNC2=C1CN(C(=O)C1=CC=C(Br)C=C1)CC2	0.0
COC1=CC=C(C(=O)N2CCC(C(=O)N3CCCCCCNC(=O)CC3)CC2)C(OC)=C1	0.0
CC(=O)N1CCC(N2CCC(CO)N(C)C3=NC(C)=CC=C3C2)CC1	1.0
COC1=CC=CC(C2CN3N=NC(C4=NC(C5=CC=CC=C5OC)=NO4)=C3CO2)=C1	0.0
CCC1=CC=C(S(=O)(=O)N2CC(F)CC2C(=O)N2CCC3=CC=CC=C3C2)C=C1	0.0
CCN1N=CC(N2CCC(NC(=O)C3=CC=C(OC)C(F)=C3)CC2)=CC1=O	0.0
COC1=CC=C2OC(C)(C)CC(NC(=O)C3=CN(CCN)N=N3)C2=C1	0.0
O=C(C1=NC2=CC=CN=C2N(C2CCCC2)C1=O)N1CCN(C(=O)C2CCCC2)CC1	0.0
COC1=CC=C(CN2C(=O)COC(C3=CC=C(NS(=O)(=O)C4=CC=C(F)C=C4)C=C3)C2CO)C=C1	0.0
CC(=O)N1CCCC2(C1)CN(C)C1=CC=C(C(=O)NC(C)C)C=C12	0.0
O=C(C1=CC=C2NC=CC2=C1)N1CCC(N2CC(OCC3CC3)C23CCOCC3)CC1	0.0
FC1=CC=C(CN2CCNC3=CC(NC4=CC=CC=C4)=NC=C3C2)C=C1F	1.0
O=C(CCC1CNC(=O)C2CC(NCC3=CC=CC=N3)CN12)NCC1=CC=CC=C1	1.0
COCC1=CC=C2C(=C1)C(OC(C)(C)C(=O)NC1CCC(O)CC1)=NN2CC1=CC=CN=C1	0.0
CC1=CC(C)=C(CNC(=O)C2=NC(C3=CC=CN=C3)=CC3=C2C=CN3C(C)C)C(=O)N1	1.0
COC1=CC(CN2CCC(C)(C#N)CC2)=CC=C1OCC(O)CN1CCOCC1	0.0
CCN1C=C(S(=O)(=O)N2CCC3(CC2)N(CC2CC2)C(=O)C[S+]3[O-])C=N1	0.0
CNC(=O)C1CC(OC2=CC=CC=C2)CN1C(=O)NC1=CC=CC(C)=C1	0.0
CCCS(=O)(=O)N1CC2CC(C1)C1=C(C3=CC=CC=C3)C=CC(=O)N1C2	0.0
CN1C(=O)CS(=O)(=O)C12CCN(C(=O)COC1=CC=C(F)C=C1)CC2	0.0
CCC1(O)CCC12CCN(C(=O)C1=COC=C1)CC2	0.0
CC1(C(=O)NCC2=CC=C(F)C=C2)COCC2=CN=C(NC3=CC=CC=C3)N=C21	1.0
CN1N=C(C2CCN(C(=O)C3=CC=C(F)C=C3)CC2)NC1=O	0.0
CC1=CC=C(CN(C(=O)C2=CC=CO2)C2=CC=C(CC(=O)N(C)CC3=CC=CC=C3)C=C2)C=C1	1.0
COC1=CC=C(C(=O)NC2CCCN(C3=NN4C(C5=CC=CC=C5)=NN=C4C=C3)C2)C=C1	1.0
CN1C(=O)CCC2(CNC(=O)C3=CC=CC=C3)CCC=C12	0.0
CN(C)C1=CC(N2CCCC(NC(=O)C3=CC=CC=N3)C2)=NC=N1	0.0
COC1=CC=C(CC(=O)NC2CCCN(C3=NN4C(C)=NN=C4C=C3)C2)C=C1	0.0
CC1=NOC(C)=C1[S+](=O)([O-])N1CCCC(C2=NN(C3=CC=CC=N3)C(=O)N2)C1	0.0
CC1=NN=C(C2=CC(C(=O)NC3CCOCC3)=CC=N2)N1CCC1=CC=CC=C1	0.0
O=C(C1=CC=CC=C1)N1CCC(OC2=NC=CN=C2N2CCOCC2)C1	0.0
CC1=CC=CC(CNC(=O)C2CCCC2NC(=O)C2=CC=NC=C2)=C1	0.0
CN1CC(=O)N(C2=CC=CC=C2F)CC2=C(NCCC3=CC=CC=C3)N=CN=C21	1.0
CC1=CC(C(=O)N2CCCCCCNC(=O)CC2C2=CC=CC=C2)=NN1C	0.0
CC(C)C1=NN=CN1C1CCN(S(=O)(=O)C2=CC=C(F)C=C2F)CC1	0.0
COC1=CC=C(CN2CCCC3(CC(C(C)C)=NO3)C2)C=C1	0.0
O=C(NCC1=NN=C2C=C(C3=NC(C4CC4)=NO3)C=CN12)C1=CC=NC=C1	0.0
CN(CC1CCOC1)S(=O)(=O)CC1=CC=C(Cl)C=C1	0.0
O=C(C1=CC=CC=C1F)N1CCC2(CC1)CC(CC1=CC=CC=C1)=NO2	0.0
O=C(O)C1=CC=NC(C2=CC=NC(NCCC3=NOC(C4CCC4)=N3)=N2)=C1	0.0
CCN(CC)CCNC(=O)C1=CC=C2C(=C1)N(CC1=CC=CC(F)=C1)C(=O)C1=CC=NN12	1.0
O=C(NC1CCCCCC1)C1=CC=C2OC(C3=CC=NC=C3Cl)=NC2=C1	0.0
CC(C)NC1CC(CC2=NOC(C3=CC=CC=C3)=C2)C1(C)C	1.0
COC1=CC=CC(CNC(=O)C2CCC3=C(C=C(C(=O)N(C)C)S3)C2)=C1	0.0
CCCC(=O)N1CCCN(C2=CC=NC3=CC=NN23)CC1	0.0
O=C(CN1C(=O)COC2=CC=C(C(=O)COC3=CC=CC(F)=C3)C=C21)NCC1=CC=C2OCOC2=C1	0.0
N#CC1=CC=CC(CN2CCOCC(O)C2)=C1	0.0
C=CCNC(=O)C1=COC(COC2=CC=C3CCN(C(=O)C4CC4)C(C4=CC=CC(C)=C4)C3=C2)=N1	1.0
COC1=CC=CC=C1N1CCCC2=NC=C(C(=O)NC3=CC=CN=C3)C=C21	1.0
COCCNC1C2OCC(O2)C(NC(=O)NC2=CC=CC(C#N)=C2)C1O	0.0
COC1=CC=CC=C1N1CCN(C2=NC=CC=C2CNC(=O)C2CCCO2)CC1	0.0
O=C1NC2(CCN(C(=O)C3=CC=C(F)C=C3)CC2)OC2=CC=CC=C12	0.0
CCC1CN2CCC1CC2CNS(=O)(=O)C1=CC=CC(C#N)=C1	0.0
CC(C)NC(=O)N1CC(C(=O)NCC2CC2)CC(C2=CC=CC=C2)C1	0.0
CCC1=NN(C2=CC=C(F)C=C2)C(OC2=CC=CC=C2)=C1CCC(=O)NCC1CCCO1	1.0
O=C(C1=CC=CO1)N1CCC(CC2=NC(C3CCOCC3)=NO2)CC1	0.0
COC1=CC=C(C(=O)N2CCCCC(NC(=O)NCC3=CC=CO3)C2)C=C1	0.0
CCCC1=NC(NCC(C2=CC=CC=N2)N2CCOCC2)=C2C=NN(C)C2=N1	0.0
COC1=CC=CC=C1CC(=O)N1CCC2=C(C1)N=C1C=CNN1C2=O	0.0
CN(CC1=CC=CC=C1OC(F)(F)F)CC1=CC=CN1C	0.0
CC1=CC=C(C2=NOC(C3CC(NS(=O)(=O)C4=CC=C(Cl)C=C4)CN3C)=N2)C=C1	1.0
CCCCN(C)C(=O)C1=CSC(N2CCN(C3=CC=CC=C3)CC2)=N1	1.0
O=C(NC1=CC=C(F)C=C1)C1=CC=C2N=C(C3=CC=NC(Cl)=C3)OC2=C1	0.0
O=C(NC1CCCCC1)C1CC2=C(CN1C(=O)C1CC1)NC=N2	0.0
CCOC(=O)C1=CC=CC(NC(=O)C2=CC=C3C(=O)N4CCCCC4N(C)C3=C2)=C1	1.0
CN1CC2=CC=CN2CC1CNC(=O)NC1=CC=CC=C1	0.0
O=C(O)CCC(=O)N1CCCC2(CC3=CC=CC=C3N(C(=O)C3=CC=C(Cl)C=C3)C2)C1	0.0
COCC1=NC(C2CCCN(C(=O)C3=CC=CC(OC)=C3OC)C2)=NO1	0.0
CN(C)C1CN(CC2=CC=C(F)C(F)=C2)CCC1CO	0.0
COC1=CC=CC(C2=NOC(CC3CCN(C(=O)C4=CC=C(C)C=C4C)CC3)=N2)=C1	1.0
CCN1N=CC(N2CCC(NC(=O)C3=CC=C(OC)C=C3)CC2)=CC1=O	0.0
O=C(C1=CN=CC=N1)N1CCC2=C(C1)C(C(C1=CC=CC=C1)C1=CC=CC=C1)=NN2	0.0
COCCCN1CCC(CNC2=NC=CC(C3=CN(C)N=C3)=N2)C1	0.0
CC1=CC(C(=O)N2CCC(C3=NC(C4CCOCC4)=NO3)CC2)=NN1C	0.0
CCCNC(=O)N1CCCCCCNC(=O)C2CCCC21	0.0
CC1=CC=C(N2C=CC=C2CC(=O)NCC(C)C)C=C1	0.0
CC(C)C1=NOC(C2CCCN(C(=O)NC3=CC=CC=C3F)CCC(=O)NCC2)=N1	0.0
CC1=CC=CC=C1NC(=O)CN1N=C2CCCCCC2=CC1=O	0.0
CC(C)CCNC(=O)C1=CC=C(CN2C(=O)NC3(CCOCC3)C2=O)C=C1	0.0
CC(C)CCN1CC(OC2=CC=CC(C(=O)N3CCOCC3)=C2)C1	0.0
CCC1=CC(=O)N(CC(=O)NC2=CC(OC)=CC=C2OC)C(N2CCOCC2)=N1	0.0
COCC1=CC=C2C(=C1)C(OC(C)(C)C(=O)NCCCN1C=CN=C1)=NN2CCC(C)C	0.0
CC1(C2=CC=CC=C2)N(CC2=NC=CC=N2)C(=O)OC12CCN(CC1=CC=CC(OC(F)(F)F)=C1)CC2	1.0
CC(C)=CCC1(CO)CCCN(CC2=C(C)C3=CC(F)=CC=C3N2)C1	1.0
COC(=O)N1CCCN(C2=NN3C(C)=NN=C3C=C2)CC1	0.0
CCC1(N2CCN(C(=O)CC3=CC=CC=C3OC)CC2)CCN(C(=O)NC)C1	0.0
O=C(O)C1(N2C=NC3=CC=CC=C32)CCN(C2=NC3=CC=CC=C3S2)CC1	0.0
CN1CCC(NC2(CC3=NOC(C(C)(C)O)=C3)COC2)CC1	0.0
COCC1(O)CCN(C(=O)C2=CC=CC=C2C(F)(F)F)CC1(C)C	0.0
COC1=CC=C(C2CC(O)C(O)C2NS(=O)(=O)C2=CC=CC(C#N)=C2)C=C1	0.0
CC1=NN(CC(=O)N2CCC(N3C(=O)C4(CCCCC4)C3C3=CC=CC=C3)CC2)C(C)=C1	0.0
COCCNC(=O)C1=NN2C=CC=C2C(C2=CC=CC(C(F)(F)F)=C2)=C1	1.0
COC1=CC=CC([S+](=O)([O-])N2CC(OC3=CC=C4OCOC4=C3)C2)=C1	0.0
CN(C)CC1CN(C2=NC=CC=N2)CC1NC(=O)C1=CC=C2NC=CC2=C1	0.0
O=C(C1=CC=CC=C1)N1CCCCC1C1=NC(C2=CC=CC=C2)=NN1	0.0
COCCNC(=O)CN1C(=O)NC2(CCC(C(C)(C)C)CC2)C1=O	0.0
CCC1=NN=C2C=CC(NC(C)C)=NN12	0.0
COC1=CC=CC(C(=O)NC2CCC3=NN=C(C4CC4)N3CC2)=C1C	0.0
COC1=CC=C(OC2COCCN(C(=O)C3=C(C(F)(F)F)OC(C)=C3)C2)C=C1	0.0
O=C(CC1=CC=CC(Cl)=C1)N1CCC2(CC1)CC(O)CCO2	0.0
COC1=CC=C(C2CN3N=NC(C4=NOC(C5=CC=CC=C5)=N4)=C3CO2)C=C1	0.0
CCC1=NOC(C2=CC=CN3C(CNC(=O)CC4=CC=C(F)C=C4)=NN=C23)=N1	0.0
CC1=CC=C(CC(=O)N2CCCN(C3=NNC(C4=CC=C(C)C(C)=C4)=C3)CC2)C=C1	1.0
CN(CC1(C)CCOCC1)C(=O)C1=CC=C(Cl)S1	0.0
COC1=CC=CC(C2=CC=C(C(=O)N3CCC(NC(=O)NC4=CC=C(Cl)C=C4)CC3)C=C2)=C1	1.0
O=C1CC2CCN(CC3=NC4=CC=CC=C4S3)CC2CCN1	0.0
CN(C)C1=CC(N2CCCC(NC(=O)CCC3=CC=CC=C3)C2)=NC=N1	0.0
CC(C)C1=NC=CN1CC1=CC(C(=O)NCC2=CC(C(C)(C)C)=NN2)=NN1	0.0
COCCN1C(C)=CN=C1CCNS(=O)(=O)C1=C(C)N(C)N=C1C	0.0
COC1=CC=CC=C1C(=O)N1CCCC(C2=NN(C)C(=O)N2C(C)C)C1	0.0
COCC(=O)N1CCC2(CC1)NC1=CC=CC=C1NC2=O	0.0
CCC1=CC=CC=C1NC(=O)CN1C(C2=CC=C(F)C=C2)=NC(C)=CC1=O	0.0
CC1=CSC(NC(=O)C2=CC=C3CN(C)C(=O)COC3=C2)=N1	0.0
O=C(CCC1CCN(C(=O)C2=CC=CC=C2Cl)CC1)NC1CC1	0.0
CN1C(CNC(=O)CC2NC(=O)C3=CC=CC=C3NC2=O)=NC2=CC=CC=C21	0.0
COC1=CC=C(N2CC(C(=O)N3CCC(C(=O)NCCCC4=CC=CC=C4)C3)NC2=O)C=C1	0.0
COC1=CC(C(=O)N2C3CCC2CC(NC(=O)C2=CC=NC=C2)C3)=CC(OC)=C1OC	0.0
O=C(CN1CCN(S(=O)(=O)N2CCCC2)CC1)NCC1=CC=CC=C1F	0.0
COCCCNC(=O)CN1CCCC2=NC(C3=CC=NC=C3)=NC=C2C1=O	0.0
COC1C(=O)N(C2CCN(CC3=CC=C(O)C=C3)CC2)C12CCOCC2	0.0
COC1=CC=CC=C1C(=O)NCC1=NN=C2C(C3=NC(C4CC4)=NO3)=CC=CN12	0.0
N#CC1=CC=CC(C(=O)N2CCCCCCNC(=O)CC2C2=CC=CC=C2)=C1	0.0
COCCC1=NOC(C2CN(C3CCCC3)CC2CO)=N1	0.0
O=C(CCC1=CC=CC=C1)N1CCC2COC(=O)N2C2=CC(F)=CC=C2C1	0.0
CNC(=O)C1=CC(C2CC2)=NC2=C1C(C1CCN(C(=O)CC3=CC=C(F)C=C3)C1)=NO2	0.0
COC1=CC=CC(CN2C(=O)OC3(CCN(C(=O)C4CCOCC4)CC3)C2(C)C2=CC=CN=C2)=C1	0.0
CN1C(=O)C(C2=CC=CC=C2)CC12CCN(C(=O)C1=CC=CC(F)=C1)CC2	0.0
CC1=CC=C(C(=O)N2CCC(N3C(=O)NC4=CC=CC=C43)CC2)C=C1	0.0
CC1=CC=C(C(=O)N2CCC(C3=NNC(=O)N3C3=CC=C(C)C=C3)CC2)C=C1	0.0
O=C(C1CCCCC1)N1CCC(C2CCN(CC3=CC=CC(F)=C3F)CC2)C1	1.0
CN1C(=O)CS(=O)(=O)C12CCN(C(=O)C1(C3=CC=CC=C3)CC1)CC2	0.0
O=C(NC1=CC=CC(OC(F)(F)F)=C1)C1(CCO)CCN(C2=NC=CC=N2)C1	0.0
FC1=CC=C2N=C(C3CCN(CC4=CC=C(F)C(F)=C4)C3)NC2=C1	1.0
COCCCNC(=O)C1=NN2C=C(C)NC(=O)C2=C1	0.0
CCN1N=CC=C1C(=O)N1CCCC(C2=NN=NN2C2=CC=CC=C2)C1	0.0
CCOC1=CC=CC(C2=NOC(C3=C4COC(C5=CC=C(C)C=C5C)CN4N=N3)=N2)=C1	0.0
CCOC(=O)C1=CC=CC(NC(=O)N2CCC(CC(=O)NCCSC)C(CC)C2)=C1	0.0
O=C(C1=CC=CC(F)=C1)N1CCCC(C2=NC(C3CCOCC3)=NO2)C1	0.0
N#CC1=CC=C(C(=O)N2CCC(CC3=CC=C(C(N)=O)C=C3)CC2)C=C1	0.0
O=C(CN1CCCC2=NC(C3=CC=CC=C3)=NC=C2C1=O)NCCCN1C=CC=N1	0.0
COC1=CC=C(C(=O)NC2CCCC3=C2NC2=CC=CC=C32)C=C1OC	1.0
COC1=CC(NC(=O)CC2C(=O)NCCN2C(C)C)=CC=C1NC(=O)C(C)(C)C	0.0
C1=CC2=C(C=N1)NC(C1CCCCC1)=N2	0.0
FC(F)(F)CN1C2CCC1CN(C1=NC=NC3=C1N=C(Cl)S3)C2	0.0
C[S+](=O)([O-])N1CCC2(CC1)CC(C1=CC=CN=C1)=NO2	0.0
COC1=CC=C(C2=NOC(C3=CC=CN3CC(=O)NC3=CC=C(C)C=C3C)=N2)C=C1F	0.0
COC1=CC=C(NC2=NC=NC=C2C2=NC(C3=CC=CC=C3)=NO2)C=C1OC	0.0
O=C(C1=CC=C2OCOC2=C1)N1CCC2(CC1)N(CC1=CC=CC=C1)C(=O)CS2(=O)=O	0.0
CC1=CC=CC(Cl)=C1NC(=O)CN1C(=O)NC(C2=CC=C(Cl)C=C2)C2=C1COC2=O	1.0
CC(C)N1C=C2C=C(C(=O)NCC3=CC=C(N4CCOCC4)C=C3)SC2=C1	0.0
N#CC1=CC=CC(C2=C(C3=CC=CC=C3)N=CN2CCCN2CCC(O)CC2)=C1	0.0
COC1=CC=C(NC(=O)C2CCN(C(=O)C3=C4COC(C5=CC=C(OC)C=C5)CN4C=N3)CC2)C=C1	0.0
O=C1NC2=CC=CC=C2CC12CCCCN2[S+](=O)([O-])C1=CC=CS1	0.0
CN1CCC2(C1)CN(CC1=CC=CC=C1)C1=CC=C(C(=O)NC3CCCCC3)C=C12	1.0
COC(=O)CNC(=O)N1CCCCC1C1=NC(CCOC2=CC=CC(C)=C2)=NO1	0.0
O=C1NC(C(=O)N2CCN(C3=CC=CC=N3)CC2)CN2C=CC=C12	0.0
O=C1OCCN1C1CCN([S+](=O)([O-])C2=CC=CC(C(F)(F)F)=C2)CC1	0.0
O=C(C1=CC=C(CN2CCCCC2)C=C1)N1CCOC2(CNCCOC2)C1	0.0
CC1=CC=C(N2N=C(C)C(C3C=CC(NC(=O)CC(C)(C)CC(=O)O)C3)=C2C)C=C1Cl	0.0
CC1=NOC(C)=C1S(=O)(=O)N1CCCN(S(=O)(=O)C2=CC=CC=C2)CCC(=O)NCC1	0.0
CC1=C(C(=O)NC2CCCC3=NC(C4=CC=CC=C4)=NC=C32)C(=O)N(C)C(C)=C1	0.0
CCCN1C(=O)CCC2=CC(NS(=O)(=O)C3=CN(C)C(C)=N3)=CC=C21	0.0
COC(=O)C(C)NC(=O)C1CN(C(=O)C2=CC=CN=C2)CCN1C(=O)C1=CC=CS1	0.0
O=S(=O)(NCC1CN2C=CN=C2CO1)C1=CC=CC=C1	0.0
COC1=CC=C(C(=O)N2CCC(C3=NC(CCOCC4CCOCC4)=NO3)C2)C=N1	0.0
CC1=CC=NC=C1C1=C2N(C(=O)C3=CC=CC(Cl)=C3)CCCN2N=C1C	0.0
O=C(C1=COC=C1)N1CCOC2=CC=C(CN3CCC4=CC=CC=C4C3)C=C2C1	1.0
COCCC(=O)NC1CCN(C2=CC(=O)N(CC3CC3)N=C2)CC1	0.0
COC(=O)CNC(=O)C1=NC(C2=CC=CC=C2OC)=C2C=NC=CN12	0.0
COCCN1C(=O)C2CN(CC3=CC=CC(OC(F)(F)F)=C3)CC2C1=O	0.0
COC1=CC2=C(C=C1OC1=CC=CC=C1)NC(=O)C21CCN(C(=O)C2=CC=NN2C)CC1	1.0
O=C(NC1CC2C(=O)NC3CCN(C(=O)C4CCCC4)C3C(=O)N2C1)C1=CC=C(F)C(Cl)=C1	0.0
O=C(C1=CC=C(C(F)(F)F)C=C1)N1CCCC(C(=O)N2CCC(C3=NC4=CC=NC=C4N3)CC2)C1	0.0
CC1=CC=C(C2=NC3(CCN(C(=O)C4=CC=CS4)CC3)ON2)C=C1	0.0
COC1=CC=C(CNC(=O)C2CC3=CN(CC4=CC=CN=C4)C4=C3C(=CC=C4)C(CC(C)C)N2)C=C1	1.0
NC(CC1=CN=CN1)C(=O)N1CCC2(CC1)NC1=CC=CC=C1NC2=O	0.0
COC1=CC=C(CC(=O)N2CC(CO)C(N(C)C)C2)C=C1Cl	0.0
CN1C(CN2CCCCC2)=NN=C1C1CCCN(C(=O)C2=CC=CN=C2)C1	0.0
O=C(N1CCCC1)N1C2CCC1CN(CC1=CC=CN=C1)C2	0.0
CC1=CC=C(CN2CCN(C3=NC4=CC=CC=C4O3)CC2CCO)C=C1	1.0
O=C(CCC1CCN(C(=O)C2=CC=CC=C2)CC1)NCCCN1CCOCC1	0.0
CCN1N=CC=C1C(=O)N1CC(OC2=CC=CC=C2)CC1C(=O)NC1CC1	0.0
CC1=CN=C(CCNC(=O)NC(C)(C)C)N1CC1=CC=CC=C1	0.0
O=C(NC1=CC=CC(C(F)(F)F)=C1)NC1C2COC(O2)C(N2CCCCC2)C1O	0.0
COC1=CC=CC=C1C(=O)N1CCC(N2C=C(C3=NC(C4=CC=CC=C4)=NO3)N=N2)C1	1.0
COC1=CC=C(CNC(=O)C2=C3CCCCN3C(=O)C=C2OC)C(OC)=C1	0.0
COC1=CC=C(OCC2=NN=C(C(=O)N3CCCC3C3=NC4=CC=CC=C4N3)N2C2=CC=CC=C2)C=C1	0.0
O=C(C1=CC=NC=C1)N1CCC(C2=NC(C3CCOCC3)=NO2)C1	0.0
COC1=CC=CC=C1OC1=NC=CC=C1CNC(=O)C1=CC2=NNN=C2C=C1	0.0
C1=CSC(CN2CC3=C(CC2C2=NC(C4=CC=C5C=CC=CC5=C4)=NO2)N=CN3)=C1	1.0
CC1=C(CC(=O)NC2CCOCC2OCCO)C2=C(C)C=CC(C)=C2N1	0.0
CC(C)NCC1OC(CO)C(O)C1N1CCN(C)CC1	0.0
COC1=CC(F)=CC=C1C1=CC=C2N=CN(C3CC3)C(=O)C2=N1	0.0
CC1=NOC(CN2CCCC23CCN(C2=NC4=CC=CC=C4O2)CC3)=C1	0.0
CC1C(=O)OC2C1CCC1(C)CC3=C(N=C(NC(=O)C4=CC=NC=C4)S3)C(C)C21	1.0
O=[S+]([O-])(C1=CC=NC=C1)C1=C2N=C(NC3CCCC3)C3=CC=CC=C3N2N=N1	0.0
CCCCC1=CC(CC2CNCCC2CC(=O)NCC2=CC=CC=C2)=NO1	1.0
COCC1=NOC(CNC2=CC(C3=CC=CC=C3F)=NC3=CC=NN23)=N1	0.0
CC1(CCCCC2=CC=CC=C2)COC2=CC=C(C(=O)NC3CCC(O)CC3)C=C2N1	1.0
COC1=CC=C(C2=NOC(C3=NC(C4=CC=CN=C4)=NO3)=N2)C=C1	0.0
CNC(=O)C1=CN2CCN([S+](=O)([O-])C3=CC=CC(C(F)(F)F)=C3)CC2=N1	0.0
CN1CCC(O)(C2=CSC(CN3CCC(O)C3)=N2)CC1	0.0
CN1CCC(OC2CCN(C(=O)C3=CN(C)N=C3)CC2)CC1	0.0
COC1=CC=CC(C2=CC=C(CN3CCCC(N[S+](=O)([O-])C4=CC=C(C)C=C4)C3)C=C2)=C1	1.0
CCSCCNC1=NC(COC)=NC2=C1C=NN2C	0.0
CC1=CC(CN2CCCCC2)C(C(C)C)CC1CC1=NN=C(C2=CN=CN2C)O1	1.0
CC1=NOC(C2CN(CC3=CC=CC=C3OC(C)C)CC2CO)=N1	0.0
O=C(N1CCC(C2=NNC(=O)N2C2=CC=CC=C2)CC1)C1(C2=CC=CC=C2)CC1	0.0
FC1=CC=C(CN2CCC3(CCC3N3CCOCC3)CC2)C=C1F	0.0
CC(C)CCN1CCC(N2CCN(S(=O)(=O)C3=CC=C(F)C=C3)CC2)C1=O	0.0
C1=COC(C2=NN=C(C3CCN(CC4=CC5=CC=CC=C5O4)C3)O2)=C1	0.0
COC1=CC=C(C(=O)N2CCC(C3CCN(S(C)(=O)=O)CC3)C2)C(C)=C1	0.0
O=C(CC1=CC=CC(F)=C1)NC1=CC=C(C2=NN=C3CCCCN32)C=C1	0.0
CC1=CC=C(CN2CCC(C3=NN=C(CN(C)C)N3C3CC3)CC2)O1	0.0
CN1CCC(OC2CCN(C(=O)C3=CC=CC=N3)CC2)CC1	0.0
CN1C(=O)C2(CCN(C(=O)CCN3C=NN=N3)CC2)C2=CC=CC=C21	0.0
COCCOCC1=NC(C2CCN(C(=O)NCC3=CC=C(F)C=C3)CC2)=NO1	0.0
CCCNC(=O)C1CC2=CN(CC3=NC=CN3C)C3=CC=CC(=C23)C(CC(C)C)N1	1.0
CCCNC(=O)N1CCC(CC2=NOC(C3CCOCC3)=N2)C1	0.0
CC1CCC2(CC1)NC(=O)N(CC(=O)NCCCC1=CC=CC=C1)C2=O	0.0
CCC1=NOC(C2=CN(C3CCN(C(=O)C4=COC=C4)C3)N=N2)=N1	0.0
CC1=CC=CC(CC(=O)N2CCC(CC3=NC(C4=CN=CC=N4)=NO3)CC2)=C1	0.0
CC(=O)N(C)CCC1=NOC(C2CN(CC3=C(F)C=CC=C3Cl)C2)=N1	1.0
CCOC1=CC=CC=C1CNC(=O)C1=NN2CC(C3=CC=C(Cl)C=C3)OCC2=C1	1.0
O=C(NC1CCN(C2=CC(=O)N(CC3=CC=CC=C3)N=C2)CC1)C1CCOCC1	0.0
O=C(C1=CC=CC=C1F)N1CCC(N2C(=O)C(O)C23CCCCC3)CC1	0.0
CC(C)(C)CC(=O)NC1=CC=C(C(O)C2COCC(=O)N2CCCC2=CC=CC=C2)C=C1	0.0
CCN1CCN(CCN2CC3(CCN(C(=O)C4=CSC=C4)CC3)OC2=O)CC1	0.0
COC1=CC(OC)=C(NC(=O)CN2C(=O)NC3(CCOCC3)C2=O)C=C1Cl	0.0
C1=CC(C2=NN=C(C3CCN(C4CCCCC4)C3)O2)=CC=N1	0.0
CNC(=O)C1=CC(C2CC2)=NC2=C1C(C1CCN(C(=O)C3CCCC3)CC1)=NO2	0.0
CC1=CC=C(C(=O)N2CC(F)C(OCC3=NC4=CC=CC=C4N3C)C2)C=C1	0.0
CNC(=O)N1CCC(C2CCN(C(=O)C3=CC=NC=C3)CC2)C1	0.0
O=C(C1=CC=C(N2CCC(O)C2)N=C1)N1CCC(N2CCOCC2)CC1	0.0
CN1C(=O)C2CN(CC3=CC=C(F)C(Br)=C3)CC2C1=O	0.0
O=C(C1=CC=CC=C1)N1CCC(OC2=CC=CC=C2F)(C(=O)O)CC1	0.0
CC1(C)C(N)CC1CC1=NOC(CN2CCOCC2)=C1	0.0
O=C(C1=CC=CC=C1)N1CCCC(C(=O)N2CCC(C3=NC4=CC=NC=C4N3)C2)C1	0.0
CC1=CC(CNS(=O)(=O)C2=CC=CC=C2)C(C(C)C)CC1CC1=NN=C(C2=CC=NC=C2)O1	1.0
CC1=CC=C(Cl)C=C1NC1=NC=NC=C1C1=NC(C2=CC=CC=C2)=NO1	0.0
O=C(C1=CC=C(F)C(F)=C1)N1CCC2(CC1)N(C1=CC=CC=C1)C(=O)CS2(=O)=O	0.0
CC(=O)N1CCC(CC2=NOC(C3CC3)=N2)C1	0.0
CC1=NOC(C)=C1S(=O)(=O)N1CCC(N(CCC(C)C)C2CCOCC2)CC1	0.0
COC1=CC(C2=NC3=C(C4=CC=C(F)C=C4C)NN=C3N=C2)=CC=N1	1.0
CCOCC1=NC(C2CCCN(C(=O)CC3=CC=CC(F)=C3)C2)=NO1	0.0
C1=CC=C2NC(N3CCN(CC4=NN5CCCNCC5=C4)CC3)=NC2=C1	0.0
C[S+](=O)([O-])N1CC2(CCCN2C2COC2)CC2=CC=CC=C21	0.0
CN1C(=O)CCCCC1C(=O)N1CCC2=CC=CC=C2C1	0.0
CC(=O)N1CCC2(CC1)CC(CC(=O)NC1=CC=CC(F)=C1)CCO2	0.0
O=C(C1CC2(CCNCC2)CN1)N(CCC1=CC=CC=C1)CC1=CC=CN=C1	0.0
O=C(C1=CC=NO1)N1CC2OCC(=O)N(CC3=CC=C(F)C=C3)C2C1	0.0
CC1=NOC(C)=C1[S+](=O)([O-])N1CCC2(COC(=O)N2CC2=CC=CC=C2)C1	0.0
CCOC(=O)C1CCN(C(=O)C2=C(C3=CC=CN=C3)N3C=CSC3=N2)CC1	0.0
C[S+](=O)([O-])N1CC2ON=C(C(=O)NCCC3=CC=C(Cl)C=C3)C2C1	0.0
COC1=CC(Cl)=CC=C1C(=O)N1CCC(C)(O)C(O)C1	0.0
CNC(=O)N1CCC(C2CCN(C(=O)CCC3=C(C)N(C)N=C3C)C2)CC1	0.0
CCN(CC)CCNC(=O)C1=C2CCCN2C(=O)C=C1C1=CC=CC=C1	0.0
CC1=NN=C2C=CC(N3CCN(C(=O)NC4=CC=CC=C4)CC3)=NN12	0.0
O=C(NC1CCCC1)C1CCCCC(=O)N1CC1=CC=CC=C1	0.0
CC1=CC=CC=C1C(=O)NCCNC(=O)C1=CC=CC(C2=NC=CC=C2C#N)=C1	0.0
CC(C)CNC(=O)C1=CSC(C2=CC=CC(OC(C)C)=C2)=N1	1.0
O=C1CCN(CC2=CC=NC=C2)CCCC(C(=O)N2CCCC2)CCN1	0.0
CCOC1=CC=C(C2=NC(C3CC(=O)N(C4=CC=C(F)C(Cl)=C4)C3)=NO2)C=C1	0.0
CC1=CC=CC(C2=NOC(C3CC(O)CN3CC3=CC=C(Cl)C=C3)=N2)=C1	1.0
CC(C)CCNC(=O)N(C)CC1CCOCC1	0.0
O=C1NCCN(CC2=CC=CN=C2)C1CC(=O)N(CC1=CC=CC=C1)CC1CCC1	0.0
O=C(C1=CC2=CC=CC=C2N1)N1CCC(N2CC(OCC3CC3)C23CCOCC3)CC1	0.0
COC1=CC=C(C(=O)N2CCC(CC3=NOC(C4CCOCC4)=N3)C2)C=C1F	0.0
COCCNCC1=CC=C(C2=CC=C(F)C=C2)O1	0.0
CNC(=O)C1=CC=C(CN2C=C(C3=NC=CN3C)N=N2)O1	0.0
CC1=C2C=CC=C(C(=O)NC3=CC=C(Cl)C=C3Cl)N2N=N1	0.0
CC(C)C(=O)N1CCC(O)(C2=CC=CC=C2)C(N(C)C)C1	0.0
N#CC1=CC=C(S(=O)(=O)N2CCCN(S(=O)(=O)C3=CC=CC=C3)CCC(=O)NCC2)C=C1	0.0
CCNC(=O)N1CCCC(CC2=NC=C(C)N2C(C)C)C1	0.0
O=C(NCC1=NN=C2C=CC(C3=CC=C(Cl)C=C3)=NN12)C1=CC=C(Cl)S1	0.0
CCC1(O)CCC12CCN(C(=O)CC1=CC=CN=C1)CC2	0.0
CC1=CC=CC(CCNC(=O)C2=COC(COC3=CC=CC(F)=C3F)=N2)=N1	0.0
COC1=CC=C(CNC(=O)C2CCCN2CC2=CC=CC(C3=CC=C(C)C(Cl)=C3)=C2)C=C1	1.0
CCOC1CN(C(=O)C2=CC(OC)=NC3=CC=CC=C23)CC1O	0.0
CC1=NC(C2CCCC2)=CC(C2CN3CCC2CC3CNC(=O)CCCC(=O)O)=N1	0.0
O=C(C1=CC=CC=C1F)N1CCCC2(C1)C(=NC1CCCCC1)NC(=O)N2C1=CC(F)=CC(F)=C1	0.0
COC1=CC=C(CCN(CC2=CC=CC=N2)C(=O)C2CCCC(O)C2)C=C1	0.0
CC1=CN=C(CCNC(=O)C2=CC=C(C#N)C=C2)N1C1CCCC1	0.0
CNC(=O)C1CC(OC2=CC=CC=C2)CN1C(=O)CN1C=CN=C1	0.0
O=S(=O)(NCC1CCOCC1)C1=CC=CC=C1F	0.0
O=C1COC2=CC(C(=O)NCC3CCOC4=CC=CC=C4C3)=CC=C2N1	0.0
O=C(O)C1=CN2C=CN=C(C3=CC=CC=C3)C2=N1	0.0
CC1=NN2C=C(C(=O)NC3CCCCC3)C=NC2=C1	0.0
CC(C)N1C(=O)C2(CCCCC2)C1C(=O)NCCCN1CCCC2=CC=CC=C21	1.0
COC1=CC(OC)=CC(C(=O)NCC2CCCN(CC3=CC=CC(C)=N3)C2)=C1	0.0
O=S(=O)(NC1C(C2=CC=C(C(F)(F)F)C=C2)CC(O)C1O)C1=CC=C(F)C=C1	1.0
CN(C)CCNC(=O)C1CC(=O)N(C2=NNC3=CC=CC=C23)C1	0.0
CC1=CC=CC=C1S(=O)(=O)N1CCC(CCC(=O)NCCN2CCOCC2)CC1	0.0
CC1=NN(C2=CC=CC=C2)C2=C1C(C(C)C)N(C1CCN(C(=O)C3=CC=C(F)C=C3)CC1)C2=O	1.0
CCOC1=CC=CC=C1CN1CCN(CC2=NC=CN2CC)CC1CCO	0.0
CCCCNC(=O)CN1C(=O)NC2(CCOCC2)C1=O	0.0
CC(C)C1CN(C(=O)C2=C3CCCCC3=CS2)CC1NS(C)(=O)=O	0.0
COC(=O)C1CC2=C(NC3=CC=CC=C23)C2CC(NCCO)CC(C3=CC=CC=C3)N12	1.0
O=C(C1=CC=CC=C1)N1CCC(N2CC3=CC=CC=C3C2=O)CC1	0.0
COC(=O)C1CC2=C(CN1S(=O)(=O)C1=CC=C(F)C=C1)N(CC1=CC=C(OC)C=C1)C=N2	0.0
CN1CCN(CCCNC(=O)C2=CC=C(N3CC4CC(C3)C3CCCC(=O)N3C4)N=C2)CC1	0.0
COC1=CC(OC)=CC(C(=O)N2CCCC(N3C=C(C4=NC(C)=NO4)N=N3)C2)=C1	0.0
COC1=CC=C(C(=O)N2CCC(CC3=NN=CN3CC3=CC=CC=C3)C2)C=C1	0.0
CC1=CC=C(NC2=CC=NC(N3CCCC(C(=O)NCC4CC4)C3)=N2)C=C1	1.0
CCS(=O)(=O)N(C1CC1)C1CCOC2(CCN(C(=O)C3=CC=C(OC)C=C3)CC2)C1	0.0
O=C(CN1C=CN2N=C(C3=CC=C(F)C=C3)C(CO)=C2C1=O)NC1CCCC1	0.0
CCN1CCC(N2CCC(N3C(=O)C4(CCCCC4)C3C3=CC=NC=C3)CC2)CC1	0.0
C1=CC=C(C2=NC(CC3CCCNC3)=NO2)C=C1	0.0
CSC1=CC=C(C2=CC=C3NC(=O)C4CN(C(=O)CC(C)(C)C)CCN4C(=O)C3=C2)C=C1	1.0
COC1=CC=C(C2=NOC(C3CCCN3C(=O)C3=CC(Cl)=CC=C3OC)=N2)C=C1	1.0
CN(C)C(=O)CNC(=O)C1=CC=CC(C2=CC=C(C(F)(F)F)C=C2)=C1	1.0
COC1=CC=C(NC2=CC=NC(N3CCN(C(=O)C4=CC=C(Cl)C=C4)CC3)=N2)C=C1	1.0
O=C(CCOC1=CC=CC=C1)NC1CCNCC1O	0.0
O=C(NCC1CCOCC1)C1=CC=CO1	0.0
CCOC1=CC(C2=C(C3=CC=CC=C3)N=CN2CCNC(C)=O)=CC=C1OC	0.0
COCCN1CCC2(CCC1=O)CCN(C(=O)NC1=CC(C)=CC=C1OC)CC2	0.0
COC1=CC=CC=C1CN1CC(C(=O)O)CC(C(=O)NCC2=CC=CC=N2)C1	0.0
OC(C1=CC=CC(C(F)(F)F)=C1)C1=NC(NC2=CC=C(F)C=C2F)=NN1	1.0
O=S(=O)(CC1=CC=CC=C1)N1CCCC1CC1=NOC(C2=CN=CC=N2)=N1	0.0
COCCN1C(=O)CS(=O)(=O)C12CCN(C(=O)C1(C3=CC=CC=C3)CC1)CC2	0.0
CC1=CC=C(F)C=C1CC(=O)N1CC(CO)C(CN2CCOCC2)C1	0.0
CC1=NOC(C)=C1[S+](=O)([O-])N1CCN(C(=O)C2=NC3=CC=CN=C3N(C3CC3)C2=O)CC1	0.0
O=C1NCCCCCCN(C(=O)C2CCCC2)C2CC(C(=O)N3CCN(C4=CC=CC=N4)CC3)CC12	0.0
NCCCC(=O)N1CCC2(CC1)CN(C(=O)CC1=CC=C(Cl)C=C1)CCO2	0.0
O=C(NC1CCCCC1)N1CC2=C(CC1C1=NC(C3=CC=C4C=CC=CC4=C3)=NO1)N=CN2	0.0
O=C(CC1=CC=CC=C1)N1CCC2(CN[S+](=O)([O-])C3=CC=CN=C3O2)C1	0.0
CC1=CC=CC(CN2CCC3(CC2)CC2C(=O)NCCN2C3)=C1	0.0
CC(=O)NC1=CC=C(CNC2(CC3=NOC(CN(C)C)=C3)COC2)C=C1	0.0
O=C1CC2CCN([S+](=O)([O-])C3=CC=CC=C3)CC2CCN1	0.0
O=C1C2=NC(OCC3=CC=CC=C3)=CC=C2N=CN1CC1=CC=CC=N1	0.0
CC(=O)N1CCC(OC2=CC=C(Cl)C=C2C(=O)N2CCN(CC3CC3)CC2)CC1	0.0
CN(C)C1CCN(C2=CC=C(C(=O)N3CCC(N4CCOCC4)CC3)C=N2)C1	0.0
O=C(CC1OC(CNCC2=CC=C(F)C=C2)C(O)C1O)NCC1=CC=CN=C1	0.0
CC1=NN=C2C=CC(NC3CC3)=NN12	0.0
CCOC(=O)C1C(OC)C(=O)N(CC2=CC=CC=C2)C12CCN(C(=O)C1CC1)CC2	0.0
O=C(C1=CSC=C1)N1CCCC(CN2CCCC2)CC1	0.0
CC1=CC=CC=C1C1=C2N=C(C3=CC=CC(F)=C3)C=NC2=NN1	1.0
CC1=CC=C(NC2=CC=NC(N3CCCC3C(=O)NCC3CC3)=N2)C=C1	1.0
O=C1NCC(CCC(=O)N2CCC(O)CC2)N2CC(NCC3=CC=CC=C3)CC12	0.0
COC(=O)C1=CN(C2COC3C(NCC4=CC=CO4)COC32)N=N1	0.0
CC(=O)NCC(=O)N1CC2=CC=CC=C2CC2(CCN(CC3CCCC3)C2)C1	0.0
CC(C)C1=CC=C(N2C(=S)NC3C(O)C(O)CC(C(=O)N(C)CC4=CC=CC=C4)C32)C=C1	1.0
O=C1NC(C(=O)NCC2=CC=C(F)C=C2)CN2C=CC=C12	0.0
CC1=CC=CC(CN2CCN(C)C3(CCC(=O)N(CC(=O)O)CC3)C2)=N1	0.0
CCN1C2=CC(C(=O)NCC3=CC=CC=C3)=CC=C2C(=O)N2CCCCCC21	1.0
O=C(NC1=CC=C(C(O)C2COCC(=O)N2CC2=CC=NC=C2)C=C1)C1CCC1	0.0
COC1=CC=C(C2=CC=NC(NC3COC4C(NS(=O)(=O)C5=CC=C(NC(C)=O)C=C5)COC34)=N2)C=C1	1.0
COC1=CC=C(OC2CN(CCC(C)C)C2)C=C1	0.0
CC1=CC=C(C2=NC(C(=O)N3CCN(C4=CC=C(Cl)C=C4)CC3)=NO2)C=C1	0.0
OC1CCN(C2CCN(CC3=CC=CC(CN4C=CC=N4)=C3)CC2)CC1	0.0
CC(=O)NCC1=C(C2=CC=C(Cl)C=C2)NN=C1	0.0
COC1=CC=CC=C1CNC(=O)CN1CCN2N=C(C(C)O)C=C2C1	0.0
CC1=NN(C2=CC=CC=C2)C2=C1C(C(C)C)N(C1CCN(C(=O)C3=CC=CC=N3)C1)C2=O	1.0
CC1=C(C(=O)N2CC(CO)CC(CN(C)C)C2)N(C)C2=C(C)C=CC=C12	0.0
CC1=C(C2=CC=CC=C2F)NC2=CC=C(CNC(=O)CN3C=CC(=O)NC3=O)C=C12	1.0
CCNC(=O)NC1CCC2(C)CCC(C(C)C(=O)NCC3=CC=CC=C3)C(O)C2C1C	0.0
O=C(C1=CC=C(CC2CCN(C(=O)C3=CC=CC=N3)CC2)C=C1)N1CCOCC1	0.0
O=C(NCC1=NN=C2C=C(C3=NC(C4CC4)=NO3)C=CN12)C1(C2=CC=CC=C2)CC1	0.0
COC1=CC=CC(C2=CN3C=C(C(=O)NCC4=CC=CN=C4)N=C3S2)=C1	1.0
COC1=CC=CC=C1C(=O)N1CCCC2=NC(C)=NC(C3=CC=C(O)C=C3)=C2C1	0.0
COC1=CC=C(CC(=O)N2CCC3(CCCN(CC4CCC4)C3=O)C2)C=C1	0.0
O=C(NCC1CN(C(=O)NC2=CC=CC=C2)CC12CCOCC2)N1CCCC1	0.0
CN(CC1=CC2=NSN=C2C=C1)CC1=NN2CCCNCC2=C1	0.0
O=C(C1=CC=C(CN2C(=O)NC3(CCS(=O)(=O)CC3)C2=O)C=C1)N1CCCCCC1	0.0
CC1=C(CN2CC(COC3=CC=CC=C3)C(C(N)=O)C2)C=NN1C	0.0
CCOC(=O)C1CN(C(=O)C2CC2)C2C3=CC=CC(C)=C3OC12	0.0
O=C(NCC1=NN=C2C(C3=NC(C4CC4)=NO3)=CC=CN12)C1=CC=CC(F)=C1	0.0
O=C(NC1=CC=C(C2=NN=C3CCCCN32)C=C1)C1=CC=CC(F)=C1	0.0
CN1N=C(C2=CC=CS2)C=C1C1CN2CCC1CC2CNC(=O)NC1=CC=CC=C1	1.0
O=C(NCC1=CNC2=NC=CC=C12)C1=CC=CC=C1Cl	0.0
CC1=NOC(C)=C1C1=CC2=C(C(=O)N(C)C2)C(C2=CC=CC([S+](C)(=O)[O-])=C2)=C1	0.0
CCC1=C(C)SC(NC(=O)C2C3=CC=CC=C3C(=O)N(CCOC)C23CCCC3)=N1	0.0
NC(=O)C1CN(C(=O)C2=CC=NC=C2)CC1COC1=CC=CC=C1	0.0
COC1=CC(Cl)=CC=C1C(=O)NC1CN(C2=NC=CC=N2)CC1CN(C)C	0.0
COC(=O)C1CC2=C(CN1S(=O)(=O)C1=CC=C(NC(C)=O)C=C1)N(CC1=CC=C(Cl)C=C1)C=N2	0.0
OCC1CN(C2=CC=NC=N2)CC12CCN(C1CCSCC1)CC2	0.0
CC(C)CC(CO)NC(=O)CC1C2=C(CC3C(C)(CO)C(O)CCC13C)SC(NC(=O)C(C)(C)C)=N2	0.0
COCCN1CCOC2(CCN([S+](=O)([O-])C3=CC=CC(C)=C3)CC2)C1=O	0.0
CC1=CC=C(NC(=O)CN2C(=O)NC3(CCCCC3)C2=O)C(Cl)=C1	0.0
CN1CC(=O)N(C2=CC=CC(F)=C2)CC2=C1N=CN=C2N1CCC(F)CC1	0.0
CNC(=O)C1CC(O)CN1C1CCN(C(=O)CCC2=NC3=CC=CC=C3S2)CC1	0.0
CCN1C(CC2CCN(CC3=CC=CC=C3C#N)CC2)=NN(C)C1=O	0.0
CC1=CC=C(S(=O)(=O)N2CCC(N3C=NN=C3C)CC2)C=C1F	0.0
O=C(CC1=CC=C(F)C=C1)N1CCC2(CC1)CN(CC1=CC=CC=C1)CC2CO	1.0
COCCNC(=O)C1CCCCN1CC1=CC=C(C2=CC=CC=C2OC)C=C1	1.0
CC(C)(C)NC(=O)N1CCC(C2CCNC2)CC1	0.0
COC1=CC=CC=C1CNC(=O)C1CC2=CNC3=C2C(=CC=C3)C(CC(C)C)N1	1.0
O=C(C1=CC=CC(F)=C1)N1CCCC(NC2=CC=C(F)C=C2)C1	0.0
CC(C)(C)CN1CCNC(=O)C1CC(=O)O	0.0
COC1=CC=C(CCN2CC3=CC(NC(=O)C4=CC=C(OC)C=C4)=CC=C3OC(C)C2=O)C=C1	1.0
CN(CC1=CC=CC=C1)CC1=CN(C2COC3C(NC(=O)C4CCCCC4)COC32)N=N1	0.0
COC1=CC=C(C(=O)N2CCN(C(=O)C3=NC4=CC=CN=C4N(C4CC4)C3=O)CC2)C=C1	0.0
O=C(NCC1=CC=CC(C(F)(F)F)=C1)C1=CC=C2N=C(C3=CC=CN=C3)OC2=C1	0.0
COCC1C(C(=O)NCCC2=CCCCC2)CCC(=O)N1C	0.0
CCOC1=CC=CC=C1CN1CCN(C(=O)CC2CCOCC2)CC1	0.0
COC1=CC=C(C(=O)NC2=CC=C(C3=NOC(C4CCCN4CC4=CN=C5C=CC=CC5=C4)=N3)C=N2)C=C1	1.0
CCC1=CC=CC(NC(=O)N(C)CC2CCOCC2)=C1	0.0
O=C1CN(C(=O)CCC(=O)N2CCCC(C3=NC(C4CCOCC4)=NO3)C2)C2=CC=CC=C2N1	0.0
CCOC1=CC(=O)N2CCCCC2=C1C(=O)NC1=CC=CC(C)=C1C	0.0
O=C(CCCC1=CC=CC=C1)N1CC(CO)C(C2=CC=NC=C2)C1	0.0
O=C(O)COCC(=O)NC1CCN2C(=O)C3=CC=C(Cl)C=C3NC(=O)C12	0.0
COCC(=O)NC1CN(CC2=CC=C(C#N)C=C2)CC1CO	0.0
O=C(C1=CC=C2N=CC=CC2=C1)N1CCC(N2C(=O)C(O)C23CCCCC3)CC1	0.0
CCNC(=O)NC1=CC=C(OCC(=O)N2CCN(C3=CC=CC=C3Cl)CC2)N=C1	0.0
CC(C)CC(=O)N1CCC2COC(=O)N2C2=CC(F)=CC=C2C1	0.0
COC1=CC=C(CN2C(C(C)N3C=CC=N3)=NNC2=O)C=C1	0.0
O=C1C2CC(NS(=O)(=O)C3=CC=CS3)CCN2C(=O)C2CCCN12	0.0
CCC(=O)N1CCC2(CCC2OC)CC1	0.0
COC1=CC=C2C(CC3CN(S(=O)(=O)C(C)C)CCC3CC(=O)O)=NCCC2=C1	0.0
O=C(O)C1=CC=C(C2CCCN(C(=O)CN3CCC4=CC=CC=C4C3)C2)C=C1	0.0
CN1N=C2CCC(N)CCN2C1=O	0.0
CN(C)C(=O)C1=CC=CN=C1OC1CCN(C(=O)C2=CC=C(F)C=C2)C1	0.0
O=C(CC1CCCN(C2=CC(=O)N(CC3CC3)N=C2)C1)NCC1=CC=NC=C1	0.0
COC(=O)CC(=O)N1CCC(C(=O)N2CCC(N3CC4=CC=CN4C3=O)CC2)CC1	0.0
CNC(=O)NCC(=O)N1CCCCCNC(=O)CC1C1=CC=CC=C1	0.0
CCOC1=CC(C(=O)NC2CCN(C3=NNC(C4=CC=C(OC)C=C4)=C3)C2)=CC(OCC)=C1OCC	1.0
COC1=CC=CC(NC(=O)N2CCC3CC(=O)N(C4=CC=CC=C4)CCC3C2)=C1	0.0
COCCN1CCCCCC(O)C2=CC(C(=O)NCCN3CCOCC3)=CC=C21	0.0
O=C(NC1CNC(CO)C1)C1CC1	0.0
CCN1C(=O)C2=C(C=C(C)N2C)N(CC(=O)NC2=CC=CC=C2F)C1=O	0.0
COC1=CC=CC(C(=O)N2CCCN(C3=NN4C(C)=NN=C4C=C3)CC2)=C1	0.0
O=C(CCC1=NC2=CC=CC=C2N1)N1CCC(C2=NOC(C3=CC=NC=C3)=N2)C1	0.0
COC1=CC=CC=C1C1=CC=CC(CN2CCC(NC(=O)CC3=CC=C(C(F)(F)F)C=C3)CC2)=C1	1.0
O=C(NCCCN1CCOCC1)C1=NOC(C2=CC=CNC2=O)=N1	0.0
O=C(NC1=CC(C2=CC=CC=N2)=NN1C1=CC=CC=C1)C1CC1	0.0
C1=CC=C(OCCC2CCNC2)C=C1	0.0
COCC1=NOC(C2CN(CC3=CC=C(F)C(OC)=C3)CC2C(N)=O)=N1	0.0
CC(=O)C1=CC=C(N2CCC(OC3=CC=C(C)C=C3)(C(=O)O)CC2)N=C1	0.0
COC1=CC=C(CN2CCC3(COC(=O)N3CC3=CC=CC=N3)C2)C=N1	0.0
CC1=CC=C(C(=O)N2CCC3(CCCCO3)CC2)C=N1	0.0
CC(C)C(=O)NC1CCN(C2=CC(=O)N(C)N=C2)CC1	0.0
CN1C=C(C2=CSC=C2)C2=NC(CN3CCNC(=O)C3)=CN2C1=O	0.0
CC1=NC2=C(CN([S+](=O)([O-])C3=C(C)ON=C3C)CCC2)C(C2=CC=C(O)C=C2)=N1	0.0
O=C(C1CC(=O)N(C2=NNC3=CC=CC=C23)C1)N1CCC2=CC=CC=C2C1	0.0
CCNC(=O)OC1COC2C(NC(=S)NC3=CC=CC4=CC=CC=C34)COC12	1.0
O=C(CCC1CCCN(S(=O)(=O)C2=CC=CC=C2F)C1)NC1CCCCC1	1.0
CN(C)CC1CC(CO)CN(C(=O)CN2CCC(C3=CC=CC=C3)CC2)C1	0.0
CN(CC(=O)N1CCC(CCOC2=CC=CC=C2F)C1)S(=O)(=O)C1=CC=CS1	1.0
O=[S+]1([O-])NC2(CCN(CC3CCCCC3)CC2)COC2=CC=CC=C21	0.0
CC(C)CCN1CCN2C(=NN=C2C2=CC=CC=C2)C1	0.0
O=C(C1CC(F)CN1C(=O)C1=CC=CO1)N1CCCCC1	0.0
O=C(C1=COC=C1)N1CCC(OC2=NC=CC=C2C(=O)N2CCOCC2)C1	0.0
COC1=CC=CC(CC(=O)NC2CN(CC3=CC=CC=N3)CC2CN(C)C)=C1	0.0
O=C(C1=CC=C(F)C=C1F)N1CCN(C2=NNC(C3=CC=C(F)C=C3)=C2)CC1	1.0
CC1=NN(CCCN(C)C(=O)C2CC3(CCNCC3)CN2)C(C)=C1	0.0
CCN1C=C(S(=O)(=O)N2CC(CO)C(C(=O)N(C)C)C2)C=N1	0.0
CCCN1C(C)=CN=C1CC1CCCN(S(=O)(=O)CCC)C1	0.0
O=C1CCN(C(=O)COC2=CC=C(F)C=C2)CCCC(C2=NC(C3=CC=CN=C3)=NO2)CCN1	0.0
COC(=O)NC1CCCN(CC2=CC=C(C3=CC=CC(OC)=C3)C=C2)C1	1.0
O=C(N1CCN(C2=CC=CC=N2)CC1)C1(CCO)CC12CCOCC2	0.0
CC1=CC=CC(NC(=O)N2CCC3(CC2)SCC(=O)N3CC2=CC=CC=C2)=C1C	0.0
COCCCNC(=O)C1=C(C2=CC=CC(C#N)=C2)N2C=CSC2=N1	0.0
O=C(O)C1=CC=C([S+](=O)([O-])N2CC(COC3=CC=CC=C3)C3(CN(C4=CC=CC=C4)C3)C2)C=C1	0.0
CC(=O)NC1=CC(C2CC2)=NN1C	0.0
CC(=O)N1CC2(CC3=CC=CC=C31)CN(C(=O)C1=CC=C(F)C=C1)C2	0.0
CC1=NOC2=C(C3=CC=NN3C)C=C(C3=CC=C(F)C=C3)N=C12	0.0
COC1=CC=CC=C1C(=O)N1CCC(N2C(=O)C3=C(C(C)=NN3C3=CC=CC=C3)C2C2CC2)C1	1.0
COC1=CC=C(C(=O)N2CCC(C3=NNC(=O)N3CC3=CC=C(F)C=C3)CC2)C=C1	0.0
COCC1=CC=C2C(=C1)C(OC(C)(C)C(=O)NC1=NN(C)C=C1)=NN2CC1=CC=CN=C1	0.0
CC1=CC=C(S(=O)(=O)NC2COC3C(NC4=NC=CC(C(C)(C)C)=N4)COC23)C=C1	1.0
O=C(CN1N=C2CCCCC2=CC1=O)NCCC1=CC=CO1	0.0
COC(=O)C1=CN(C2COC3C(NCCCC4=CC=CC=C4)COC32)N=N1	0.0
COC1=CC=C(F)C(CN2CC(C(=O)O)CC(C(=O)NCC3=CC=CC=N3)C2)=C1	0.0
CC1=CC=C(CC(=O)NC2CCN(C3=CC(=O)N(C)N=C3)CC2)C=C1	0.0
CC1=NN(C2=CC=C(F)C=C2)C(OC2=CC=CC(F)=C2)=C1CCC(=O)N1CCSCC1	1.0
CCC(C)NC(=O)C1=CC=C2C(=C1)CC(=O)N2C	0.0
CCN1N=CC(NC(=O)CN2C=C(C3=NC=NC4=C3SC=C4)C=N2)=N1	0.0
COC1=CC=C(CNC(=O)C2CN(C3CCCC3)C(=O)N2)C=C1	0.0
CCC(C)NC(=O)CC1=CSC2=NC(C)=C(C3=NN(C4=CC=C(C)C=C4)C(C)=C3)C(=O)N12	0.0
CC1(C(=O)NCC2=CC=CC3=CC=CC=C23)CCOCC1	0.0
O=C1CCN(C(=O)C2=CC=C3C=CC=CC3=N2)CCCC(CO)CCN1	0.0
COC(=O)C1=NN2CCN(C(=O)CC3=C4C=CC=CC4=NN3)CC2=C1	0.0
CN1CCCN(S(=O)(=O)C2=CC=CC(Cl)=C2)C2=CC=CC=C21	1.0
C1CC(C2CCN(C3CNC3)CC2)CN1	0.0
COCCNC(=S)NC1CC2C(=O)NCC(CCC(=O)NCC3=CC=CC=C3)N2C1	0.0
CNC(=O)C1CC(OC2=CC=CC=C2)CN1S(C)(=O)=O	0.0
CCCC1=CC(N2CCC(NCC3=CC(F)=C(F)C(F)=C3)CC2)=NC(C)=N1	1.0
COC1=CC=C(C2=CC(C(=O)NC3=CC=CC(C(F)(F)F)=C3)=C3C=NN(C)C3=N2)C=C1	1.0
O=C1CCC2(CCCN(C3=NC4=CC=CC=C4S3)C2)CN1CC1=CC=CN=C1	0.0
COC1=CC=C(C(C)NC(=O)COC2=CC=C(NC(=O)C3CC3)C=N2)C=C1	0.0
COC1=CC=CC=C1CC(=O)NCC1=NN=C2C=C(C3=NC(C4CC4)=NO3)C=CN12	0.0
CC1=NOC(C)=C1C1=CC2=C(OC(C(C)C)=C2)C(C2=CC=CC(CO)=C2)=N1	1.0
CC(C)C(=O)NCC1CN2C=CC=C2C(=O)N1CC1=CC=CC=C1	0.0
COC1=CC2=C(C=C1OC1CCCC1)NC(=O)C21CCN(CC2=CC=CC(O)=C2)CC1	1.0
COC1=CC=C(F)C=C1C1=CC=C(CN2CCCCC2C(=O)NCC2=CC=CN=C2)C=C1	1.0
CC1=NOC(C2CN(C(=O)CCCC3=NC4=CC=CC=C4S3)CC2C(N)=O)=N1	0.0
COC1=CC=C(CNC(=O)C2CC(=O)N(C3=NNC4=CC=CC(F)=C34)C2)C=C1OC	0.0
COC1=CC=C(CNC(=O)C2CCCC2NC(=O)C2=CN=C(C)C=N2)C=C1	0.0
COC1=CC=C(F)C=C1C1=CC=C(CN2CCCCC2C(=O)NCC2=CC=C(Cl)C=C2)C=C1	1.0
CN1C=CC=C1CN1CCC(N2C(=O)C(OCC3CC3)C23CCCCC3)CC1	1.0
CC1=CC(C(=O)N2CCCCCCNC(=O)C3CC(C4=NC(CC5=CC=CC=C5)=NO4)CC32)=NN1C	0.0
CC1=NOC(C2CCCCCN2C(=O)COC2=CC=C(F)C=C2)=N1	0.0
OC1CC(CNCC2=CC=C(Cl)C=C2)(COC2=CC=CN=C2)CC1O	0.0
CC1=CC(CN(C)CC2=CC=CN=C2)C(C(C)C)CC1CC1=NN=C(C2=CC=C([N+](=O)[O-])C=C2)O1	1.0
CC1=CC=C(NC(=O)CC2CCOCC2)C=C1F	0.0
COC1CN(C2CCN(C(=O)NC3CCCCC3)CC2)C12CCOCC2	0.0
COCCC(=O)N1CCC(C2=NOC(C3CC3)=N2)C1	0.0
O=C(NCC1CC1)C1=CN(C2CN(S(=O)(=O)C3=CC=CC(F)=C3)C2)N=N1	0.0
CC1=NC(C2=CC=CS2)=CC(C2CN3CCC2CC3CNC(=O)C2=CC=C(N(C)C)C=C2)=N1	1.0
CN1CCCCCCN(S(C)(=O)=O)C2CCCC2C1=O	0.0
COC1=CC(C2=NC(C3=C(C)ON=C3C)=CC3=C2C=C(C)N3)=CC=N1	1.0
COC1=CC=C(C(=O)N2CCCN(S(=O)(=O)C3=CC=CC=C3)CCC(=O)NCC2)C=C1	0.0
CC1=CC=CC(OCC(=O)N2C3CCC2CC(NC(=O)C2=CC=NC=C2)C3)=C1	0.0
COC1=CC=C(CN2CC3=CC(NC(=O)C4=CC=C(F)C=C4F)=CC=C3OC(C)C2=O)C(OC)=C1	1.0
C#CCNC(=O)CC1CC(C(C)C)C(CNC(=O)C2=CC=CC=N2)C=C1C	0.0
CSC1=CC=C(C2=CC=CC(CN3CCC(NC(=O)NC4=CC=C(Cl)C=C4)CC3)=C2)C=C1	1.0
O=C(NC1=CC=CC=C1)N1CCCCC1C1=NC(C2=CN=CC=N2)=NN1	0.0
O=C(C1CCCC(O)C1)N(CCC1=CC=C(Cl)C=C1)CC1=CC=CN=C1	0.0
CCC1CN(C(=O)NC(C)C)CCC1CC(=O)NC1=CC=CC=C1	0.0
O=C(C1=CC=CC=N1)N1CCC2COC(=O)N2C2=CC(F)=CC=C2C1	0.0
CC1=CN=C(C2CCC2)N1CC1CCN(C(=O)C2(C3=CC=CC=C3)CC2)CC1	0.0
CCOC(=O)C1C(O)C(=O)N(CC2=CC=CC=C2)C12CCN(C(=O)C1CCC1)CC2	0.0
COC1=CC(=O)N2CCCCC2=C1C(=O)NC1=CC=CC(Cl)=C1	0.0
CC1=CC=C(CNC(=O)C2COCC(=O)N2CC2=CC=C(F)C=C2)C=C1	0.0
CC(C(=O)N1CCOCCNC(=O)CC1)C1=CC=CC=C1	0.0
CNC(=O)C1CCN(C(=O)C2=CC=C(C3=CN=CN=C3)C=C2)CC1	0.0
CN1C(=O)C2CN(CC3=CC=C(C#N)C=C3)CC2C1=O	0.0
CN1CCCCCCN(CC2=CC=CN=C2)C2CCCC2C1=O	0.0
CNC(=O)C1CN(CC2=CC=CC(OC)=C2OC)CC1CO	0.0
COC1=CC=C2N=C3COCC(CNCC4=CN=C5C=CC=CC5=C4)N3C2=C1	0.0
CC1=CC=C(N2CCN(C(=O)C3=CC=C4C(=O)N5CCCCCC5N(C)C4=C3)CC2)C=C1	1.0
COCC1CN(C(=O)C2(C3=CC=C(OC)C=C3)CC2)CC12CCOCC2	0.0
CC1=CN(CCC(=O)N2CC(CO)C(C3=CC=CC=N3)C2)N=C1	0.0
O=C(O)C1CC2(CCN(C(=O)NCCC3=CC=CC=C3)CC2)CN1	0.0
CCOC1=CC=C(CN2CCC3=C(CC2)C(=O)NC(N2CCN(C)CC2)=N3)C=C1	0.0
CC1=CC=C(C(=O)N2CCC(C(=O)N3CCC(N4CCCC4=O)CC3)CC2)C=C1	0.0
COC1=CC=CC=C1C1=NN=C2CCC(C(=O)N3CCCC3)N21	0.0
O=C(NC1=CC=CN=C1)OC1COCCN(C2=NC3=CC=CC=C3S2)C1	0.0
CC1=CC=C(C(=O)N2CCC(CCC(=O)NC3CC3)CC2)C=C1	0.0
COC1=CC=C(CCC(=O)N2CCC(C3=NNC(=O)N3C3=CC=C(C)C=C3)CC2)C=C1	0.0
CCCC1=NN=C(NC(=O)C2CC(=O)N(C3=NNC4=CC=CC=C34)C2)S1	0.0
CC1=CC(=O)N(CC(=O)N2CC(CO)CC(CN(C)C)C2)N=C1C	0.0
O=C1N2CCN(S(=O)(=O)C3=CC=CC=C3)CC2CN1C1CCOCC1	0.0
COC(=O)C1=CC=CC(NC(=S)NC2COC3C2OCC3N2C=C(CC3CCCCC3)N=N2)=C1	1.0
NC(=O)C1=CC=CC(CN2CCC3(CC4=CC=CC=C4N(C(=O)C4=CC=C(Cl)C=C4)C3)C2)=C1	1.0
NC1=NC(C2CC(O)C2)=CC(N2CC(N3CCOCC3)C2)=N1	0.0
COCC1=CC(CC2(NCC3=CC=CC=C3F)COC2)=NO1	0.0
O=C(CN1C(=O)CCC1=O)N1CCC(CCOC2=CC=CC=C2F)C1	1.0
CC1=CC=CC(CNC(=O)CCC2=CON=C2C2=CC=CC(F)=C2)=C1	0.0
OCC1CN(CC2=CSC=N2)CCC12CCN(CC1=CC=CC=C1)CC2	0.0
CC1=NNC(C)=C1CC1=CC=C(C(=O)N2CCC(CCOC3=CC=C(F)C=C3)C2)O1	1.0
OCC1CNCC1C1CCN(CC2=CC=C(OC(F)(F)F)C=C2)CC1	1.0
O=C(CCCC1=CC=CC=C1)NCC(=O)N1CCN(C2=CC=CC=N2)CC1	0.0
CC1=CC=C(C2CN3N=NC(C4=NOC(C5=CC=C6OCOC6=C5)=N4)=C3CO2)C=C1	0.0
CC(C)OCCCNC(=O)C1CC(=O)N(C2=NNC3=CC=CC(F)=C23)C1	0.0
CC1=CC=C(C(=O)N2CC(COC3=CC=CC=C3)C(C(N)=O)C2)C=C1	0.0
COCC1CN(C(=O)C2=CC=C(OC)C=C2OC)CC1C1=CC=NC=C1	0.0
C=CC1CN2CCC1CC2CNS(=O)(=O)C1=CC=CC(C#N)=C1	0.0
CNC(=O)C1CC(OC2=CC=CC=C2)CN1C(=O)CCC1CCCC1	0.0
CCN(CC)CCC1CN(C(=O)NC2=CC=CC=C2)CCC1CC(=O)O	0.0
COCC1=NC(C2CCN(C(=O)C3CC3)C2)=NO1	0.0
CN1N=CC2=C(C(=O)NC3CCCCCC3)C=C(C(C)(C)C)N=C21	1.0
O=C(CN1N=C2CCCCN2C1=O)N1CCN(C2=CC=C(F)C=C2)CC1	0.0
COC1=CC=CC=C1C1=CC=CC(CN2CCCC(C(=O)NC3=CC=CC(Cl)=C3)C2)=C1	1.0
CC1=CN=C(C(=O)NCC2CCCCC(=O)N2)C=N1	0.0
CC1(COCC2CC2)COC2=CC=C(C(=O)NC3=CC=CC([S+](C)(=O)[O-])=C3)C=C2N1	1.0
COC1=CC=C(C(=O)NC2CCCC2C(=O)NCC2=CC=CC=C2C)C=N1	0.0
COC1=CC=C(OC)C(S(=O)(=O)N2CCC(CC3=NC=C(C)N3C3CC3)C2)=C1	0.0
O=C(C1=CN=CC=N1)N1CC2OCC(=O)N(C3=CC=CC=C3)C2C1	0.0
COC1=CC=CC(CCC(=O)N2C3CCC2CC(NC(=O)C2=CC=C(F)C=C2)C3)=C1	0.0
O=C1NC2=CC=CC=C2CC12CCCN2CC1=CC=C(C(F)(F)F)C=C1	1.0
CC1=CC=C(OC2COCCC2NC(=O)CCC2=NC3=CC=CC=C3N2)C=N1	0.0
CC1=C(CN2CC(C3=CC4=C(C=C3)OCO4)C3C2C2CCN3CC2)N=CN1	0.0
NCC(=O)NC1CC2(CCN(C(=O)CC3=CC=C(O)C=C3)CC2)C2=CC=CC=C21	0.0
FC1=CC=C(OC2CNC2)C=C1F	0.0
CC1=C(CN2CC(N3CC(C(=O)N4CCCC4)CC3=O)C2)SC=C1	0.0
CC(C)C1=NOC(C2CC3C(=O)NCCCCCCN(C(=O)CC4=CC=CC=C4)C3C2)=N1	0.0
CC1=NN(C)C(C)=C1C(=O)N1CCCC(C2=CC=C(C(=O)O)C=C2)C1	0.0
CC1=NOC(C)=C1[S+](=O)([O-])N1CCCC(C(=O)N2CCC(N3CCCC3=O)CC2)C1	0.0
OCC1CNCC1C1CCN(CC2=CC=NC=C2F)CC1	0.0
CC(=O)N1CC2(CCN(C(=O)CCC(=O)O)C2)CC2=CC=CC=C21	0.0
CCN1C=C(S(=O)(=O)NCCC2=NC=C(C)N2C2CC2)C=N1	0.0
O=C(NCCCN1CCCC1=O)C1=CC=C(C2=NC=C3C=NC(C4=CC=CC=C4)=CN23)C=C1	0.0
O=C(NC1CCCCC1)N1CC2CC(C1)C1=C(C=CC3=CC=C(Cl)C=C3)C=CC(=O)N1C2	0.0
CCS(=O)(=O)N1CC(COC)C(C2=NC(C3CC3)=NO2)C1	0.0
CC#CCN1C=C2CC(C(=O)NCCN(C)C)NC(CC(C)C)C3=C2C1=CC=C3	1.0
CCN(CC1=CC=NC=C1)C(=O)CC1=C2CCCCC2N(C)C1=O	0.0
CCN1C2=C(CCN(C(=O)C3=C(C)N=CS3)C2)C(=O)N1C1=CC=CC=C1	0.0
CC1=CN2N=C(C(=O)NCCC3=CCCCC3)C=C2C(N2CCCC2)=N1	0.0
COC1=CC=C(F)C=C1C1=CC=C(CN2CCC(NC(=O)C3=CC=CN=C3)C2)C=C1	1.0
COC1=CC=C(C2=C(NCCC(=O)O)N3C=CN=CC3=N2)C=C1	0.0
CC1=CC(Cl)=CC=C1OCCN1CCN(CC2(O)CCCNC2)CC1	1.0
COC1CCOC2(CCN(C(=O)C3=CSC=C3)CC2)C1	0.0
COC1=CC=C(OC)C(NC(=O)CC2CCCN(C3=CC(=O)NN=C3)C2)=C1	0.0
O=C(C1=CC=C(OC(F)(F)F)C=C1)N1CCN(C2=NNC(C3=CC=C(Cl)C=C3)=C2)CC1	1.0
COC1=CC=C(CNC(=O)C2CCCC(NCC3=CN(C)N=C3)CN(C)C(=O)C2)C=C1	0.0
NC(=O)NCCC(=O)N1CCC2=C(C1)C(C1=CC=CC3=CC=CC=C13)=NN2	0.0
CC1=CC=C(NC(=O)N2CCC(CCNC(=O)C(C)C)CC2)C=C1F	0.0
CCC1=NN=C2C=CC(N3CCN(C)CC3)=NN12	0.0
COC1=CC=C(CC(=O)N2CCC3(CC2)CC(C2=CC=CC(C(F)(F)F)=C2)=NO3)C=C1	1.0
CC(C)(C)C(=O)NCCNC(=O)C1=CC=C(C2=CC=CC(C(F)(F)F)=C2)C=C1	1.0
C[S+](=O)([O-])NCC1=NN=C2CCC(C(=O)NC3=CC=C(F)C=C3)N21	0.0
O=C(C1=CC=C(Cl)N=C1)N1CCN2C(=NN=C2C2CC2)C1	0.0
O=C(CC1CCOCC1)N1CCN(CC2=CC=CC(F)=C2)CC1	0.0
N#CC1=CC=C(CN2CCCC3(C2)NC(=O)C2=CC=CC=C2O3)C=C1	1.0
CN(C)CC1CN(CC2=CC=CC=C2)CC1NC(=O)C1=NN(C)C2=CC=CC=C12	1.0
COC1=CC=C(NC(=O)N2CCC(OC3=NC=CC=C3C(=O)N(C)C)C2)C(C)=C1	0.0
COCC(=O)N1CCCC(C(=O)NCC2=CC=C(F)C=C2Cl)C1	0.0
CC1=CC=C(C(=O)NCC2=NN=C3C=CC(C4=CC=C(Cl)C=C4)=NN23)S1	0.0
CC1=CC=CC=C1C(=O)N1C(C(=O)NCC2=CC=CC=C2)COC12CCN(C(=O)C1=CC=CO1)CC2	0.0
C#CCN(C)C(=O)CC1C2=C(CC3C(C)(CO)C(O)CCC13C)SC(NC(=O)CCCCC)=N2	0.0
O=C(CC1=CC=C(F)C=C1)N1CCN(C2CCN(CCC3=CC=CC=C3)C2=O)CC1	0.0
COC1=CC=C(OCC(=O)N2CCCC3(C2)NC2=CC=CN=C2NC3=NC2CCCC2)C=C1	0.0
COC1=CC=CC(C2=NNC(C3CCN(C(=O)NC4=CC=CC=C4OC)CC3)=C2)=C1	1.0
NC(CN1CCCC1)C1CCCCC1	0.0
O=S1(=O)CCC(S(=O)(=O)NC2=CC=C(F)C=C2)C1	0.0
COC(=O)N(C)CC1=CC=CC(N2CCN(C(C)C3=CC=CC=C3)CC2)=C1	1.0
COC(=O)CNC(=O)C1=NN(C)C2=NC(C3=CC=CC=C3OC)=CC=C12	0.0
O=C(CC1=CC=CC(F)=C1)N1CC(CO)C(C2=CC=CC=N2)C1	0.0
COC1=CC=C(CCC(=O)N2CCN(C3=NN=C4C=CC(Cl)=CN34)CC2)C=C1	0.0
O=S(=O)(NC1COC2C1OCC2N1N=NN=C1C1=CC=CC=C1)C1=CC=CC2=CC=CN=C12	0.0
COC1=CC=C(CN2CCNC(=O)C2CC(=O)NC(C)(C)CO)C=C1OC	0.0
CC(C)(C)C(=O)NC1CCCC2=C1NC1=CC=C(F)C=C21	1.0
CCN1N=CC=C1C(=O)N1CC(OC2=CC=CC=C2)CC1C(=O)N1CCOCC1	0.0
CN1CCN(C(=O)CCC2=CC=NC=C2)CC12CCNCC2	0.0
CN1N=CC=C1C(=O)N1CC(N(C2CCOCC2)S(C)(=O)=O)C1	0.0
CC1=C(CCO)C(=O)N(CC(=O)NC2=CC=CC=C2F)C(C2=CC=CC(Cl)=C2)=N1	1.0
COCC1CN(C(=O)C2=CC=CC(C#N)=C2)CC1C1=CC=NC=C1	0.0
O=C1CCN(S(=O)(=O)C2=CC=CC=C2)CCCN(C(=O)C2CCC2)CCN1	0.0
O=C(CN1CCN(C2=NC=CC(C3=CC=CN=C3)=N2)CC1)N1CCOCC1	0.0
C=CCN1C=C2CC(C(=O)NCCCN3CCCC3=O)NC(CC(C)C)C3=C2C1=CC=C3	1.0
O=C(CC1=CC=CC=C1)N1CCC2(CCCN(C3CCOCC3)C2=O)C1	0.0
CC1=NOC(C)=C1S(=O)(=O)NC1CC(CN2C=C(C3=CC=CN=C3)N=N2)C(O)C1O	1.0
COC1=CC=C2C(=C1)CN(C(C)C)CCC1COC(=O)N21	0.0
O=[S+]([O-])(NC1CCN(C2=NC=CC(NC3=CC=CC=C3F)=N2)CC1)C1=CC=CS1	1.0
COC1=CC=C(F)C=C1C1=CC=CC(C(=O)NCCNC(=O)NC2=CC=CC=C2)=C1	1.0
CC(C)C1=NOC2(CCN(CC3=CC=C(C#N)C=C3)C2)C1	0.0
O=C(CCN1CCCC1=O)NC1CCCN(CCCC2=CC=CC=C2)C1	0.0
CN1C(=O)CC(C(=O)O)C12CCN(CC1=CN(C3=CC=C(F)C=C3)N=C1)CC2	0.0
CC1=NOC(C2=CN(C3CCN(C(=O)C4=CC=C(Cl)S4)CC3)N=N2)=N1	0.0
CCN1CCN(C2=CC=C(C(=O)NCCCC3=CC=C(OC)C=C3)C=N2)CC1	0.0
COCC(=O)N1CCC(OC2CCN(CC3=CC=CN=C3)CC2)CC1	0.0
O=C(C1=CC=C(N2CCC(O)CC2)N=C1)N1CCC(OC2=CC=CN=C2)CC1	0.0
CC(C)NC(=O)C1=C(Br)N2C=CSC2=N1	0.0
O=C(C1=CC=CC=C1F)N1CCCC(C(=O)N2CCCC(C3=NC4=NC=CC=C4N3)C2)C1	0.0
O=C(COC1=CC=C(F)C=C1)N1CCCN(C2=NNC(C3=CC=C(Br)C=C3)=C2)CC1	1.0
O=C(C1=CC=CC(Br)=C1)N1CCN(C2=NNC(C3=CC=C(Cl)C=C3)=C2)CC1	1.0
CN(C)C(=O)C1=CN2C=CN=C2C=C1	0.0
CC(C1=CC=C(C2=CC=C(CC(=O)O)C=N2)C=C1)N1CCCCC1	0.0
CC(CNCC1=CC=CN=C1N1CCOCC1)CC1=CC=C2OCOC2=C1	0.0
CC(C)NC(=O)N1CCC(C2=NOC(C3=CC=NC=C3)=N2)C1	0.0
COC1=CC=CC(C2=NOC(CC3CCN(C(=O)C4=CC=C(C(C)C)C=C4)CC3)=N2)=C1	1.0
CN1C(=O)CC(C(=O)O)C12CCN(CC1=CSC=N1)CC2	0.0
NCC(=O)N1CCC2(CC1)CN(C(=O)CC1=CC=C(Cl)C=C1)CCO2	0.0
COC1=CC=CC=C1CC(=O)N1CCC(CC2=NC(C3=CN=CC=N3)=NO2)CC1	0.0
COC1=CC(F)=CC=C1C1=CC=NC2=NC(C3CCCO3)=NN12	0.0
CC1=NOC(C)=C1S(=O)(=O)N1CCC(C2=NOC(C3=CC=CC=N3)=N2)C1	0.0
CC(C)N1CCN(C(=O)CCC2CCN(S(=O)(=O)C3=CC=CC=C3)CC2)CC1	0.0
CC(C)CN1C(=O)C2=CC=CN2CC1C(=O)NCCN1CCCCC1	0.0
CC1=C(C(=O)N2CCCC(N3C(=O)N(CC4CC4)C4=CC=CN=C43)C2)SC=C1	1.0
CC(=O)N1CCC(CN2C(C)=CN=C2C2CC2)CC1	0.0
O=C(CC1=CC=CC(Cl)=C1)NC1CN(C2=NC=CC=N2)CC1CO	0.0
COC1=CC=C(C(=O)N2CCC(C3=NNC(=O)N3C3=CC=CC=C3)CC2)C=C1OC	0.0
CN1CCN(C2CCN(CC3=CC=CC=N3)C2=O)CC1	0.0
CN(CC1CCOCC1)C(=O)NCC1=CC=CC(F)=C1	0.0
CC1=CN2N=C(C(=O)NCC3=CC=CC=N3)C=C2C(=O)N1	0.0
CCOC(=O)N1CC(CN2C(=O)C3=C(C(C)=NN3C3=CC=CC=C3)C2C2CC2)C1	1.0
CCCCCNC(=O)C1=CC=CC=C1C1=CC=C(OC)N=N1	0.0
CCN1C(=O)CC2=CC(C(=O)NC(C)C3=CC=CC=C3)=CC=C21	0.0
CN1C(=O)C2=C(N=CN2CC(=O)N2CCCC(CC3=NC(C4CCOCC4)=NO3)C2)N(C)C1=O	0.0
O=C(C1=CC=C(F)C=C1)N1CCCC(C(=O)N2CCC(C3=NC4=CC=NC=C4N3)C2)C1	0.0
O=C(C1=CC=C(C(F)(F)F)C=C1)N1CCC(C(=O)N2CCC(C3=CC=CC=C3)CC2)CC1	1.0
CC1=CC=C(C2=NN=C3C=CC(NCCC4=CC=CC=C4)=NN23)N=C1	1.0
COC1=CC=CC(C(=O)N2CCC3=NC(C(C)C)=NC(C4=CC=C(Cl)C=C4)=C3C2)=C1	1.0
CC(C)C(=O)NC1=CC(C2CC2)=NN1C1=CC=CC=C1	0.0
CC1=CC=C2N=C(COC3CN(CC4=CN(C)C5=CC=CC=C45)CC3F)NC2=C1	1.0
COCCNC(=O)C1OC(CCN(CCOC)CCOC)CCC1O	0.0
CC1=NC(C2CC(O)C2)=CC(N2CCN(C3=CC(=O)N(C)N=C3)CC2)=N1	0.0
CC(C)NC(=O)C1CN2CCC1CC2CN1C=C(C2=CC=C(F)C=C2)N=N1	0.0
COC1=CC=CC(CNC(=O)C2(C)CCCCC(=O)N2)=C1OC	0.0
O=C(NC1CCN(C2=NNC(C3=CC=CC=C3)=C2)CC1)C1=CC=C2C=CC=CC2=N1	1.0
CNC(=O)N1CCC2(CC1)CN(C(C)=O)CC2COC	0.0
CC(=O)NC1=CC=C(CN(C)CC2=CC=CC=C2C(F)(F)F)C=C1	1.0
CC1=C(CCO)C(=O)N(CC(=O)NC2=CC=CC=C2)C(C2=CC=CC(Cl)=C2)=N1	1.0
COC1C(NC(=O)CCC2=CC=CN=C2)C2=CC=CC=C2C12CCNCC2	0.0
COCCOC1=CC=C2CN(C(=O)C3=CC=CS3)CCC2=N1	0.0
CC1=C(CN2CCC3(CCC3N3CCOCC3)CC2)SC=C1	0.0
CN1C=CC=C1CN1CCC2(CN[S+](=O)([O-])C3=CC=CN=C3O2)C1	0.0
CCOC1=CC=CC=C1CN1CCN(C(=O)C2=CC=CC=N2)CC1CCO	0.0
CC1=CC(C(F)(F)F)=NC(CCNC(=O)C2CC3(CCNCC3)CN2)=N1	0.0
CCOC(=O)C1(CC2=CC=CC=C2F)CCCN(C(=O)CN2CCOC2=O)C1	0.0
C1=CN=C2N=C(C3CCCCN3)NC2=C1	0.0
CCOCCCNC(=O)N1CCC(C2=NOC(C3=CC=NC=C3)=N2)C1	0.0
O=C(NC1CCCC2=C1C=NN2C1=CC=C(F)C=C1F)C1=C(F)C=CC=C1Cl	1.0
CC(C)NC(=O)OCC1CC2CCN1CC2C1=CC(C2=CC=C3C=CC=CC3=C2)=NN1C	1.0
CC1=CC=C(N2CC3=C(N=CN=C3N3CCOCC3)N(C)CC2=O)C=C1	0.0
CCC1=CC=CC2=C1NC=C2C(CC(=O)N1CCC(C)CC1)C1=CC=CC(C)=C1	1.0
O=C(NC1CCCCC1)C1=CC=C(CN2C(=O)NC3(CCS(=O)(=O)CC3)C2=O)C=C1	0.0
CN1C=CC(C(=O)N2CC3CN(C4CCOCC4)CC3(C(=O)O)C2)=N1	0.0
CC1=CC=C(C2=NNC(C(=O)N3CCCC3C3=NN=CN3C(C)C)=C2)C=C1C	0.0
CN1C=CN=C1CN1CCOC2=CC([S+](=O)([O-])NC3=NN=CS3)=CC=C2C1	0.0
CN(CC1=CC=C(C2=CC=CC=C2)C=C1)C(=O)C(C)(C)C	1.0
CN(C)CCN(C)C1C2OCC(O2)C(NCC2=CC=C(N(C)C)C=C2)C1O	0.0
COC(=O)CNC(=O)N1CCC(OC2=NC=CC=C2C(=O)N2CCCCC2)C1	0.0
O=C(C1=CC=C(C(F)(F)F)C=C1)N1CCC(N2CCCS2(=O)=O)CC1	0.0
CC1=CC(CNC(=O)C2CC2)C(C(C)C)CC1CC(=O)NC1CCCC1	0.0
CCN(C(=O)CN1C(=O)NC2(CCC(C)CC2)C1=O)C1=CC=CC=C1	0.0
COC1=CC=C(C2=CC(N3CCCC(NC(=O)C4=CC=C(OC)C(F)=C4)C3)=NN2)C=C1	1.0
COC(=O)CNC(=O)C1=NC(C2=CC=C(F)C=C2)=C2C=NC=CN12	0.0
CCCN1N=C(C)C=C1CN(C)C(=O)C1=CC=C2C(=C1)C(O)CCCCCN2CCOC	0.0
CN(C)CC1=CC=C(C2=CN3C=NC=C3C(C3=CC=NC=C3)=C2)C=C1	1.0
CC(C)(C)C1=CC=C(C2=CC(CC3CNCCC3CC(=O)NCC3=CC=C(F)C=C3)=NO2)C=C1	1.0
CCC(=O)N(C1CCOCC1)C1CCN(CC2=CC=CC(Cl)=C2F)CC1	0.0
O=C(CC1=CC=C(O)C=C1)N1CC(CNC2=CC=CC=C2)C2(C1)CN(C1=CC=CC=C1)C2	1.0
CCN1N=CC(NC(=O)CN2N=CC3=CC(C4=CC(F)=CC=C4F)=CC=C32)=N1	0.0
CC1(C2=CC=CC=C2)N(CC2=CC=CC=C2)C(=O)OC12CCN(C1=CC=NC=C1)CC2	1.0
O=C1NC2=CC=CC=C2CC12CCCN2CC1CCOCC1	0.0
COC1=CC=C(CN2C(=O)C(C(=O)N3CCOCC3)=NC3=CC=CN=C32)C=C1	0.0
COC1=CC=CC(CN2CC(F)C(OCC3=NC4=CC=CC=C4O3)C2)=N1	0.0
CCC1=NN=CN1C1CCN(S(=O)(=O)C2=CC=C(C)C=C2C)CC1	0.0
COC1=CC=CC=C1C1=CC(C(=O)N2CCN(C)CC2)=NN2C=NN=C12	0.0
C=CCNC(=O)C1=CC=NC2=C1C=CN2	0.0
COC1=CC(=O)N2CCCCC2=C1C(=O)NC1=CC=C(Cl)C=C1	0.0
O=C(C1=NC2=CC=CN=C2N(CC2=CC=CC=C2)C1=O)N1CCN(C2=NC=CC=N2)CC1	0.0
CC1=CCN(CC2=CC=C(OCC(O)CN3CCN(C)CC3)C=C2)CC1	0.0
CN1C=NC2=CC(C3=CC=C(F)C=C3)=CC(C(=O)NCCC3=CC=CC=N3)=C21	0.0
CC1=CC=C(C2=NN3CCCN(C(=O)C4=NOC(CN5CCOCC5)=C4)CC3=C2)O1	0.0
COCC1=C(C)ON=C1C(=O)NC1CN(CC2=CC=CC=C2)CC1CN(C)C	0.0
CCN(CC1=NOC(C2CCC2)=N1)C(=O)C1=NC2=NC=NN2C(C(C)C)=C1	0.0
N#CC1=CC=C(CN2CCC(N3CCCOC3=O)CC2)C=C1	0.0
O=C(CCC1=CC=CC=C1)NCC1=NN=C2C=CC(C3=CC=CC=C3)=NN12	0.0
O=C1CCC2=CC(NC(=O)C3CCC3)=CC=C2N1	0.0
O=C(NCC1=CC=CC=N1)C1CCCN(C2=NC3=NC=CC=C3O2)C1	0.0
CC(C)OC1=CC=C(CNC(=O)C(C)C2CCOCC2)C=C1	0.0
CCCCN1C(=O)C(C(=O)NCC2CCCCC2)=NC2=CC=CN=C21	1.0
O=[S+]([O-])(C1=CC=CC=C1)N1CC2(COCCN(CC3CC3)C2)C1	0.0
CC1=CC=C(OCC(=O)C2=CC=C3OCC(=O)N(CCCC(=O)N4CCOCC4)C3=C2)C(Cl)=C1	0.0
COCCNC1=NC=NC2=C1CN(C1=CC=C(Cl)C=C1)C(=O)CN2C	0.0
COC1=CC=C(CCN2CCC(CN(C)CC3=NC(C(C)C)=CS3)CC2)C=C1	1.0
NC(=O)NCC1=CN(C2CCN(CC3=CC4=CC=CC=C4S3)CC2)N=N1	0.0
N#CC1=CC=CC=C1CN1CCCCCCNC(=O)CC1	0.0
CCN1C=CC(C2=C(C3=CC=CC=C3)N=CN2CCN(C)S(C)(=O)=O)=N1	0.0
COC1=CC=C(N2C(=O)C(C(=O)NC3CCCC3)=NC3=CC=CN=C32)C=C1	0.0
COC1=CC=C(C2=NOC(C3=C4COC(C5=CC=CC(OC)=C5)CN4N=N3)=N2)C=C1	0.0
CC1=NOC(C)=C1CC1=CC=C(C(=O)N2C3CCC2C2=CN=C(C4=CC=CC=C4)N=C2C3)O1	1.0
CCN1C=C(CN2CCC3=NN(CC4CC4)C(=O)N3CC2)C=N1	0.0
C1=CN=CC(C2=NN=C3CN(CC4=CN=CS4)CCN32)=C1	0.0
CCC(C(=O)NCCN1C=CN2N=C(C3=CC=C(F)C=C3)C=C2C1=O)C1=CC=CC=C1	1.0
CN(CC1=CC=CC=C1)C(=O)CC1CCNCC1CC1=NOC(C2=CC=C(C(C)(C)C)C=C2)=C1	1.0
COC1=CC=CC=C1N1CCN(C(=O)NC2=NNC(CC3=CC=CC=C3)=N2)CC1	1.0
CC1=CC(C)=CC(N2CCC(NC(=O)C3=CC=C(Br)O3)C2=O)=C1	0.0
COC1=CC=C(C2=NN(C)C(C3CN4CCC3CC4CNC(=O)C3=CC=C(N(C)C)C=C3)=C2)C=C1	1.0
FC(F)(F)C1=CC=C(N2C3CCC2CN(CC2=CC=CC(Cl)=C2)C3)C=C1	0.0
O=C(N1CCCN(C2=NNC(C3=CC=C(Cl)C=C3)=C2)CC1)C1(C2=CC=CC=C2)CC1	1.0
O=C(C1=CC=C(C2=CC=C(N3CCCCCC3)N=C2)C=C1)N1CCCC1	1.0
COC1=CC=C(C(CC(=O)N2CCC(C(N)=O)CC2)C2=CC=CC=C2)C=C1	0.0
CC1=CC=C(C(=O)NCC2(C)CCOCC2)C=N1	0.0
O=C(NC1CCCCC1)N1CCC(C2=NOC(C3CC3)=N2)C1	0.0
COC(=O)C1=CC(CN2CCCC3(CCNC3)C2)=CC=C1O	0.0
O=C1NCCOCCN(C(=O)CC2=CC=CC(F)=C2)C2CCCC12	0.0
CC1=CC(CNCC2=CC=C(Cl)C=C2)C(C(C)C)CC1CC1=NN=C(C2=CN=CN2C)O1	1.0
CC1=CC=C(OCC(=O)N2CCCC2C2=NC(C3CCOCC3)=NO2)C=C1	0.0
O=C1CCN(C(=O)C2CCN(C(=O)C3=CC=CO3)CC2)CCCCCCN1	0.0
CNC(=O)C1=CC(C)=NC2=C1C(C1CCN(C(=O)C3=CC=NC=C3)C1)=NO2	0.0
CN(C1=CC=CC=C1)C1=NN2C(C3=CC(C(=O)NC4=CC=CC=N4)=CC=N3)=NN=C2C=C1	1.0
CC1=CC(NC(=O)C2=CC(C3=CC=CN3)=NN2)=CC=C1F	0.0
CCOCC1=NC(C2CCCN(C(=O)CC3=C(C)ON=C3C)C2)=NO1	0.0
CCCNC(=O)N1CCC2=CC(OC)=C(OC)C=C2C1CNC(=O)C1=CC=CC=C1C	0.0
CCC1(N2CCN(S(=O)(=O)C3=CC=C(C(F)(F)F)C=C3)CC2)CCN(C(=O)NC)C1	0.0
CN(CC1=CC=C(F)C=C1)C1=NN2C(NC3=CC=C4OCOC4=C3)=CN=C2C=C1	1.0
CC(C)(C)C1=CC(CC2CCC(O)C(CNC(=O)C3=CC=CC(F)=C3)O2)=NO1	0.0
O=[S+]([O-])(C1=CC=CC=C1)N1CC(OC2=CC=C3OCOC3=C2)C1	0.0
CNC1=CC(C2=CC=CC=C2C(=O)N(C(C)C)C(C)C)=NC(N)=N1	0.0
O=C(NC1CCCN(C2CCCCCC2)C1)C1=CC=CC=C1C(F)(F)F	0.0
O=C(C1CCC1)N1CCC(OC2=CC=CC(F)=C2)C1	0.0
NC(=O)C1=CC=CN=C1N1CCC2(CCCN(CC3=CC=CC(F)=C3F)C2)C1	0.0
O=C1C=CC(C2=CC(C3=CC=CC(N4CCOCC4)=C3)=CN3C=NC=C23)=CN1	0.0
CC(C)(C)C1=COC(C2COCCN2C2CCC2)=N1	0.0
COC1=CC(F)=CC=C1C1=CN2C=NC=C2C(C2=C(C)ON=C2C)=C1	1.0
O=C(CCC1CCN(C(=O)CCC2=CNC3=CC=CC=C23)CC1)NCC1=CC=CN=C1	0.0
COC1=CC=CC=C1NC1=NC=C2NCCN(C(=O)C3=CC=CC(O)=C3)CC2=N1	1.0
O=C1CN(C(=O)C2=CC=CS2)CC(O)CN1CCC1=CC=CC=C1	0.0
CC(C)NC(=O)C1=CC=C2N=C(C3=CC=CN=C3)OC2=C1	0.0
CC(=O)NCC(=O)N1CC2=CC=CC=C2CC2(CCN(CC3=CC=CC=C3)C2)C1	0.0
COCCOC(=O)C1=C(C)N=C2SC=C(CC(=O)NCCC3=CC=CC=C3)N2C1C1=CC=CC=C1	1.0
CN(CC1=NC=CN1)C1=CC=C(C2=NC(CCCC3=CC=CC=C3)=NO2)C=N1	1.0
COC1=CC=C(C2=NOC(C3=CC=CN3CC(=O)NC3=CC(C)=CC=C3C)=N2)C=C1F	0.0
CCOC1=CC=C(NC(=O)N2CCC3=CC(OC)=C(OC)C=C3C2CNC(=O)C2CC2)C=C1	0.0
C=CCC(O)(CC=C)CNC1CCN(C2=CC=CC(NC(=O)CC3CCCC3)=C2)CC1	0.0
CCN(CC)C(=O)N1CCC(C2=NOC(C3=CN=CC=N3)=N2)C1	0.0
CCN1C=C(C(=O)N2CC(N3C=C(COCC4=CC=CC=C4)N=N3)C2)C=N1	0.0
O=C(NCC1CN2C(C3=CC=C(Cl)C=C3)=CN=C2CO1)NC1=CC=CC=C1	1.0
O=C(C1CCCN1[S+](=O)([O-])C1=CC=CC(C(F)(F)F)=C1)N1CCC(N2CCOC2=O)CC1	0.0
CC1=CC=C(C2=NN3C=CN(CCNC(=O)C4=CC=C(Cl)C=C4)C(=O)C3=C2)C(C)=C1	1.0
CC1=CC=C(N2N=C(C)C(C3C=CC(NCC4=CC=CC(C#N)=C4)C3)=C2C)C=C1Cl	1.0
CC1=CC=CC=C1NC(=O)N1CCC(N2CCCC(C(=O)N3CCCC3)C2)CC1	0.0
COC1=CC=C(C(=O)N2CCOCC(OC3=CC=CN=C3)C2)C=C1	0.0
CN1C(=O)C(CC(=O)NC2CC2)=C2CCCCC21	0.0
CNC(=O)C1CCN(C(=O)C2=NNC(COC3=CC=CC=C3OC)=C2)C1	0.0
COC1CCC12CCN(C(=O)C1=CC=NN1C)CC2	0.0
O=C1CCN(CC2=CC=CC=C2)CCCC(C2=NC(C3=CN=CC=N3)=NO2)CCN1	0.0
CN1C2=CC=CN=C2CN(C(=O)NC2=CC=C(Cl)C=C2)CCC1CO	0.0
COCC1=CC=C(C(=O)N2CCC3(CC2)CC(C2=CC=CC=C2)C(=O)N(C)C3)O1	0.0
COCC(=O)NC(CN1C=CC(=O)NC1=O)C(=O)O	0.0
N#CC1=CC=C(CN2CCCC2=O)C=C1	0.0
O=C(COC1=CC=C(F)C=C1)NCC(=O)N1CCN(C2=CC=CC=N2)CC1	0.0
COC1=CC=C(CC(=O)N2CCC(CC3=NC(C4=CC=CC=C4)=NO3)CC2)C=C1	1.0
CN(CC1=CC=CN=C1)C1CN(C(=O)NC2=CC=CC=C2F)C1	0.0
COC1CN(C2=CC=CC(F)=C2)C12CCN(C(=O)NCCC1=CC=CC=C1)CC2	1.0
CC1=CN=C(C2CCOCC2)N1C1CCN(C(=O)C(C)OC2=CC=CC=C2)CC1	0.0
COC1=CC=C(CN2C(=O)COCC2C(=O)NCC2CC2)C(OC)=C1	0.0
CN(CC1CCOCC1)S(=O)(=O)C1=CC(F)=CC(F)=C1	0.0
COC(=O)C1=C(C)N=C2SC=C(CC(=O)NCCCN3CCCC3=O)N2C1C1=CC=CC=C1	0.0
O=C(NCC1CCCO1)C1=CC=C2C(=C1)CC(=O)N2CC1=CC=CC=C1	0.0
CCOCCOC1CCN(C(=O)C2=CC=CC=N2)CC1	0.0
CC1=CC=CC=C1CC1=NOC(C2=NC(C3=CC=CC=C3F)=NO2)=N1	0.0
CCCN1C(=O)CC2=CC=CC=C2C1C(=O)NCC1=CC=C2OCOC2=C1	0.0
CN1C=NC2=CC=C(C3=CSC=C3)N=C2C1=O	0.0
O=C(NC1CCCC1C(=O)NC1CCCCCC1)C1=CC=NC=C1	0.0
CCOC1=CC=CC(CNC(=O)C2CCCN(C3=CN=C4N=C(C)C(C)=NC4=C3)C2)=C1	0.0
O=C(C1=CC=CC=N1)N1CCC(OC2=CC=C(C3=NOC(C4=CC=CC=C4)=N3)C=C2)C1	1.0
CN1N=CC(N2CCC(NC(=O)CC3CCCC3)CC2)=CC1=O	0.0
COCCNC(=O)C1=NC2=CC=CN=C2N(C2=CC=CC=C2OC)C1=O	0.0
CC1=CC=CC=C1CN1CC2=NC(C3=CN(C)N=C3)=CC=C2OCC1=O	1.0
CC1=NN(C)C(C)=C1CNC(=O)C1CCC2=C(C=C(C(=O)N3CCOCC3)S2)C1	0.0
CCOC1=CC=CC=C1C1=NOC(C2=C3COC(C4=CC=C(Cl)C=C4)CN3N=N2)=N1	0.0
CN1CC(NC(=O)C2=CC=CO2)CC1C1=NC(C2=CC=CN=C2)=NO1	0.0
CN(C)CC1=NN=C(C2CC(NC(=O)C3=CN4C=CN=C4C=C3)C2)N1C	0.0
CC(C)C1=NOC(C2CCCN(C(=O)CC3=CC=CC(F)=C3)CCC(=O)NCC2)=N1	0.0
O=C1CC2=C(CN1CC1=CC=CC=N1)NN=C2C1=CC=CC(N2CCOCC2)=C1	0.0
CC1=CC=CC(C2=CC=C3NC(=O)C4CC(O)CN4C(=O)C3=C2)=C1C	0.0
COC1=CC=C(C2=NOC(C(=O)O)=C2C(C)O)C=C1	0.0
O=C(NCCCC1=CC=CC=C1)C1=NNC2=C1CN(C(=O)C1=C(F)C=CC=C1F)CC2	1.0
COC1=CC=CC(C2CCCN2C(=O)C2=CN(CC3=CC=C(F)C=C3)N=N2)=C1	0.0
O=C(NC1CCCCC1)C1CCC2=NN=C(C3=CC=CC=N3)N21	0.0
COC1=CC=C(C(=O)N2CCOCC(OC3=CC=C(C(F)(F)F)C=N3)C2)C=C1	0.0
CC1=C(CN2CCC(N3CC4(CCCCC4)C3C3=CC=CC=C3)CC2)SC=N1	1.0
COC1=CC=C(CC(=O)NC2=CN=C(C3=CC=C(C)C=C3)N=C2)C=C1	0.0
COC1=CC=C(N2CCN(C3=NC(C(=O)NCC4=CC=C(C)C=C4)=CS3)CC2)C=C1	1.0
O=C(O)CN1C(=O)C2CC(CN2C(=O)C2=CC=CC=C2)OC2=CC=CC=C21	0.0
CCCN(C)C(=O)CC1COCCN1C(=O)NC1=CC=CC(SC)=C1	0.0
CCOC1=CC(=O)N2CCCCC2=C1C(=O)NC1=CC=CC(SC)=C1	0.0
COCC1CN(C(=O)C2=C(C)N=CO2)CC12CCNCC2	0.0
CN(C1=CC(=O)C2=CC=NC(C3=CN=CN=C3)=C2O1)C1CCOCC1	0.0
CC(C)N1CCC(C2=NN=C(C3=CC=CC=C3F)O2)C1	0.0
COC1=CC=C(CN2CCNC3=CN=C(NC4=CC=CC=C4)C=C3C2)C=C1	1.0
COC1=CC=CC(CN2CCC3(CCC3OC)CC2)=N1	0.0
CC1=NC(C2=CC=C(CNC(=O)CN3CCN(C4=NC=CC=N4)CC3)C=C2)=NO1	0.0
CC(C)OCCCNC1=NC=NC2=C1CN(C1=CC=C(Cl)C=C1)C(=O)CN2C	0.0
CC(C)N1C(=O)C2(CCCC2)C1C(=O)NC1=CC=CC=C1	0.0
O=C(CN1N=C2CCCCC2=CC1=O)NCC1=CC=CC(Cl)=C1	0.0
COCCN1C(=O)C2=CC=CN2CC1CNC(=O)C1=NNC(=O)C2=CC=CC=C12	0.0
CC1=C(CN2CCCCC2C2=NC(CCOC3=CC=C(F)C=C3)=NO2)SC=N1	1.0
CC1=CC=C(N2C(C3CCN(C(=O)C4=CC=C5C=CNC5=C4)CC3)=NNC2=O)C=C1	0.0
CC1=NS(=O)(=O)N(C)C=C1C(=O)OCC1=NC(CC2=CC=CC=C2C)=NO1	0.0
CC(C)N1C(=O)C2(CCCC2)C1C(=O)NC1CCCC1	0.0
COC1=CC=C(C(=O)N2C3CCC2CC(NC(=O)C2=CC=NC=C2)C3)C=C1	0.0
COCCN1C(=O)C2=CC=CC=C2C(C(=O)NC2=CC=C(OC)C(Cl)=C2)C12CCCC2	0.0
CN1C2CCC1CN(C(=O)C1=CC=CC(CCC(C)(C)O)=C1)CC2	0.0
O=C(O)COCC(=O)N1CC2CC(C1)C1=C(C3=CC=C4C=CC=CC4=C3)C=CC(=O)N1C2	0.0
CC(C)N1C=C2C=C(C(=O)NC3=CC=C4OCCOC4=C3)SC2=C1	1.0
COCC1CC(NC(=O)C2=CC=CC=C2)C(O)C1O	0.0
COC1=CC=CC(NC(=O)C2=CC=NC(C3=NN=C4C=CC(NC5=CC=CC=C5)=NN34)=C2)=C1	1.0
CCNC(=O)N1CCCC(O)C(NC(=O)C2=CC=C(OCCN3CCOCC3)C=C2)C1	0.0
CC(C(=O)NCC1=CC(F)=CC=C1F)C1CCOCC1	0.0
COC1=CC=C2NC(=O)C(CCC(=O)NCCCN3CCCCC3C)=CC2=C1	0.0
COC1=CC(CN2CCC(CNC(=O)C3CC3)C(N(C)C)C2)=CC=C1F	0.0
[truncated: 27,477 more rows]

## Sheet: 3T3_test
SMILES	Outcome
O=C(O)C1CN(C(=O)CCCC2=CNN=C2)CC1C1=CC=C2OCOC2=C1	0.0
CC(C)C1CN(C(=O)C2=NN(C)C(=O)C=C2)CC1NS(=O)(=O)N(C)C	0.0
CNC(=O)C1=CC=CC(C2=CN=C(NC3=CC=CN=C3OC)C3=C2CCO3)=C1	1.0
O=C(NCC1=CC=CC(Cl)=C1)C1CCN(C2=NC3=NC=CC=C3O2)CC1	0.0
COCCN1CC2=C(CC1=O)C(C1=CC=CC(NC(C)=O)=C1)=NN2	0.0
O=C(C1CCN(C2=CC(=O)NN=C2)C1)N1CCCC1	0.0
O=C(NC1=CC=C(F)C=C1)C1=CC=NC2=C1C=CN2	0.0
CCC1OC2=CC=C(NC(=O)NC3=CC=CC(OC)=C3)C=C2CN(CC2=CC=C3OCOC3=C2)C1=O	1.0
COCC(=O)N1CCC(C(=O)N2CCCC(C3=NC4=NC=CC=C4N3)C2)CC1	0.0
CS(=O)(=O)N1CC2OCC(=O)N(CC3=CC=CC=C3)C2C1	0.0
CN1CC2CN(C(=O)C3=CC=CN=C3)CCN2C1=O	0.0
CN1N=C(C(=O)N2CC(N(C3CCOCC3)S(C)(=O)=O)C2)C2=CC=CC=C21	0.0
O=C(NC1CC(CN2C=C(C3CC3)N=N2)C(O)C1O)C1=CC=CC=C1	0.0
O=C1NC2=CC=CN=C2N1C1CC1	0.0
O=C(C1CC1)N1CCN2C(=NN=C2C2=CC=CC=C2)C1	0.0
CCCN1C(=O)CC2=CC=CC=C2C1C(=O)NCC1=CC=CC=C1Cl	0.0
CCC1=CC=C(C(=O)N2CCC(OC3=NC=CC=C3C(=O)N3CCCCC3)C2)C=C1	0.0
O=C1NC(C2CCCN(CC3=CC=C(C4=CC(F)=CC(F)=C4)C=C3)C2)=NC2=CC=C(F)C=C12	1.0
O=C(CCC1CNC(=O)C2CC(NCC3=CC=C(CO)O3)CN12)NCC1=CC=C(F)C=C1	0.0
CC1=CC=C(C)C(CC(=O)N2CCN(CC3=CC=CC=C3)CC(O)C2)=C1	0.0
COCC1=NN=CN1C1CCN(C(=O)C2=CC(F)=CC=C2Cl)CC1	0.0
O=S(=O)(NCC1=CC=CC=C1)N1CCCC1C1=NC(C2=CC=NC=C2)=NO1	0.0
O=C1NC2=CC=CC=C2C12CCN([S+](=O)([O-])C1=CSC=C1)CC2	1.0
O=C(CCC1CNC(=O)C2CC(NC(=O)NC3=CC=C(F)C=C3F)CN12)NCC1=CC=CC=C1	0.0
COC1=CC=C(N2CCN(C3=NC(C(=O)NCC4=CC=CC(C)=C4)=CS3)CC2)C=C1	1.0
CCN1C=C(C2=CC=C(C)C=C2)C=C1C(=O)NC1CC1	0.0
CC1=CN=C(C(=O)N2CCCCCC2CN2CCCC2)C=N1	0.0
FC1=CC=C(N2CCCN(CC3C4CNCC43)CC2)C=C1	0.0
O=C(COC1=CC=CC(F)=C1)C1=CC=C2OCC(=O)N(CC(=O)N3CCOCC3)C2=C1	0.0
CC1=NOC(C)=C1C1=CC2=C(C=C(C3=CC=CC=C3)N2C)C(C2=CC=NN2C)=N1	1.0
O=C(NCC1=CC=CC=C1Cl)C1CCCCN1CC1=CC=C(C2=CSC=C2)C=C1	1.0
COCC1CN(S(=O)(=O)CC2=CC=C(C)C(C)=C2)CC12CCNCC2	0.0
O=C(NC1CCN(C(=O)C2=CC=C(C3=CN=CN=C3)C=C2)CC1)C1=CC=C(Cl)N=C1	0.0
COCCNC(=O)CCC12CCC(C)(O)CC1C(C)(C)CC2NC1CCN(C(C)=O)CC1	0.0
CN1CCN(C2=NC3=C(CN(C(=O)C4=CC=NC=C4)CC3)S2)CC1	0.0
CC1=CC=C(NC(=O)N2CCC(N3C=NN=C3C3CC3)C2)C=C1C	0.0
CC1=CC(CNC(=O)NCCO)C(C(C)C)CC1CC(=O)NCC1=CC=CN=C1	0.0
O=C1CCC2(CNC(=O)C3CC3)CCCC=C2N1	0.0
CC1(C2=NOC(C3CC3)=N2)CCN(C(=O)CCC2=CC(Cl)=NO2)CC1	0.0
COCC1CN(C(C)=O)CC12CCN(CC1=C(C)NN=C1C)CC2	0.0
CC(C)CCC(=O)N1CCC2(CC1)NC1=CC=CC=C1NC2=O	0.0
O=C1NC2=CC=CC=C2CC12CCN2CC1=CC=CC=C1C(F)(F)F	1.0
CC1=CC=C(C2=NC3=C(C4=CC=CC=C4)NN=C3N=C2)C=C1	1.0
COCC1=CC(CC2CCC(O)C(CNCC3=CC=C(Cl)C=C3)O2)=NO1	0.0
COC1=CC=CC(CN2CC3=C(CN(C)CC4=CC=CC=C4)N=NN3CCC2=O)=C1	0.0
COCC(=O)NCC1C=C(C)C(CC2=NC3=CC=CC=C3N2C)CC1C(C)C	1.0
O=C(NCC1=CC=CC=C1C(F)(F)F)C1CCN(C(=O)C2CCC2)CC1	0.0
COC1=CC=CC(C2=NOC(N3CCCC3)=N2)=C1OC	0.0
COC1=CC=CC=C1C(=O)N1CCC2=C(C1)C(C1=NN=CN1C(C)C)=NN2C	0.0
CC1=NOC(C2=CC3=NN=C(CNC(=O)C4=CC(F)=CC=C4F)N3C=C2)=N1	0.0
O=C(CC1CCN(C(=O)C2=CC=CC=C2F)C1)NCC1=CC=CC=C1	0.0
COC1=CC=CC(NC(=O)OC2CCC3(C)C(CC(=O)NCC4=CC=CC=C4OC)C(O)CCC3C2(C)CO)=C1	0.0
O=C(NCC1CN2C=CC=C2CN1CC1=CC=CN=C1)C1=CC=CC(F)=C1	0.0
COC1=CC=C(CN2CC3(CCN(C(=O)C4=C(C5=CC=C(F)C=C5)NN=C4)CC3)C2=O)C=C1	1.0
COC1=CC=C(CN2C(=O)COCC2C(=O)NCC2=CC=CC=C2F)C=C1OC	0.0
CC1=NC(CN2CCN(C3=CC(C4CC(O)C4)=NC=N3)CC2)=CS1	0.0
NC(=O)C1=CC=C(NC(=O)C2CC(=O)N(C3=NNC4=CC=CC=C34)C2)C=C1	0.0
COC(=O)C1=CC=CC(NC(=O)C2CCC3=C(C=C(C(=O)N(C)C)S3)C2)=C1	1.0
CC1=CC=CC(C2=CC=CC(CN3CCC(NC(=O)NC4=CC=C(Cl)C=C4)CC3)=C2)=C1	1.0
CCC1=NOC(C2=CN(C3CCN(C(=O)COC4=CC=CC(C)=C4)CC3)N=N2)=N1	0.0
O=C1NC(C(=O)N2CCN(CC3=CC=C(F)C=C3F)CC2)CN2C=CC=C12	0.0
COC1=CC(OC)=C(OC)C=C1CN1CCC(C)(C2=NOC(C3CCOCC3)=N2)CC1	0.0
NCC1=CC=CC(OC2=NC=NC3=CC=CC=C23)=C1	0.0
COC1=CC=CC=C1CNC(=O)C1CN2CCC1CC2CN1C=C(C2=CC=CC=N2)N=N1	0.0
CSC1=CC=C(CNC(=O)C2=NN3C=C(C)NC(=O)C3=C2)C=C1	0.0
O=C1NCCCCCCN(C(=O)CC(F)(F)F)C2CC(C3=NC(C4=CC=CN=C4)=NO3)CC12	0.0
O=C(NCC1=CNC2=NC=CC=C12)C1=CC=CC=N1	0.0
CC1=CC=C(C2=CC=CC(CN3CCCC(C4=NC5=CC=C(F)C=C5C(=O)N4)C3)=C2)C(C)=C1	1.0
COC1=CC=C(OC)C(S(=O)(=O)N2CCC(C(=O)N3CCCCCCNC(=O)CC3)CC2)=C1	0.0
CC1=CC(=O)N(CC(=O)NC2CCOCC2OC2=CC=CC=N2)N=C1C	0.0
CC1=CC=CC=C1NC(=O)N1CCC(CCNC(=O)C2=CSC=C2)CC1	0.0
COC(=O)C1CC2=C(CN1C)NC=N2	0.0
CC(O)CN1CCC(=O)N(CC(C)(C)C)CC2=CC3=C(C=C21)OCO3	0.0
COC1=CC=C(C(=O)N2CCCC(C3=NC(C4=CN=CC=N4)=NO3)CCNC(=O)CC2)C=C1	0.0
CCC1=CC=CC(NC(=O)C2CCCCC(=O)N2)=C1	0.0
O=C(NC1CCCC1)C1=CC(C2CC2)=NC2=C1C(C1CCCNC1)=NO2	0.0
C1=CN=CC(C2=NN=C3CN(CC4CC4)CCN32)=C1	0.0
COCC1CN(CC2=CC=C(OC)C(C)=C2)CC1C(=O)NC1CC1	0.0
COC1=CC=C(CC(=O)NC2=CC=C3C4CC(CN(C(=O)C5=CC=C(C6=CC=CC=C6)C=C5)C4)CN3C2=O)C=C1	0.0
CCC(=O)N1CC2=CC=CC=C2CC2(CCCN(C)C2)C1	1.0
O=C(C1=CC=C2OCOC2=C1)N1CCN2C(=NN=C2C2=CC=CN=C2)C1	0.0
CC1=NC(CCNC(=O)CCC2=CC=CC=C2)=NO1	0.0
COC1=CC=C(C(=O)N2CCCCCCN(C)C(=O)C3CCCC32)C=C1	0.0
COC1=CC=C(CC(=O)N2CC3=CC=CC=C3CC3(CCN(C)CC3)C2)C=C1	0.0
COC1=CC=C(C(C)NC(=O)C2=C3C(=O)NC(C)=CN3N=N2)C=C1	0.0
O=C(C1=CC=CC2=C1C=CN2)N1CC(OC2=CC=CC(C3=NC(C4=CC=CC=C4)=NO3)=C2)C1	1.0
CCC(CC)C1=CC(C2CN3CCC2CC3CO)=NC(C2=CC=NC=C2)=N1	1.0
COC1CCC12CCN(C(=O)C1=CC=CN=C1)CC2	0.0
CC1=CC(C)=C(CNC(=O)C2=NC(C3=CC=CC(O)=C3)=CC3=C2C=CN3)C(=O)N1	1.0
BrC1=CC=CC(C2=NOC(C3=NC(C4=CC=NC=C4)=NO3)=N2)=C1	0.0
O=C(NC1CC2CCC(C1)N2S(=O)(=O)C1=CC=CS1)C1=CC=NC=C1	0.0
CC1=CC=C(CNC(=O)C2CCN(C(=O)C3=C4COC(C5=CC=C(Cl)C=C5)CN4C=N3)CC2)C=C1	0.0
CC(=O)N1CCC(CC2=NC=C(C)N2CC2CC2)C1	0.0
CN(CC1(C)CCOCC1)C(=O)C1=CC=C(C#N)C=C1	0.0
CN1C=CN=C1CN1CCN(CC2=NN3CCNCC3=C2)CC1	0.0
CCOC(=O)C(CC1=CC=CC(N2CCN([S+](=O)([O-])C3=C(Cl)C=CC=C3Cl)CC2)=C1)OC	1.0
CC(=O)NC1=CC=C(CC(=O)NCCC2=NOC(C3=CC=CC=C3)=N2)C=C1	0.0
COCC1CN(C2CCC2)CC12CCN(C(=O)C1=CN(C)C=N1)CC2	0.0
CC1=CC=C(C2=NC3(CCN(C(=O)CC4=CC=CS4)CC3)ON2)C=C1	0.0
COC1=CC(C(=O)NC(C)C2=C(C(=O)O)C(C3=CC=CC=C3)=NO2)=CC(OC)=C1OC	0.0
CC1=C(C(=O)N2CCN(C3=CC=C(Cl)C=C3)CC2)C2=C(C=CN(C)C2=O)S1	1.0
COC1=CC=C(C(=O)NC2=CN=C3CCCC3=C2)C=C1	0.0
CS(=O)(=O)N1CCC(C2CCN(C(=O)C3=CC(Cl)=CC=C3F)C2)CC1	0.0
CC1=NC(C2=CC=C(OC3CCN(C(=O)CCC4=NC5=CC=CC=C5N4)C3)C=C2)=NO1	0.0
COC1=CC(=O)N2CCCCC2=C1C(=O)NC1=CC=C(Br)C=C1	0.0
CCN1CCC2(CC3=CC=CC=C3CN(C(=O)CC3=CC=C(OC)C=C3)C2)C1	0.0
CCNC(=O)NCC1CN2C=CC=C2CN1C	0.0
C1=CC(CN2CC(OC3=CC=C4OCOC4=C3)C2)=CS1	0.0
CC(C(=O)NCC1=CC=CN=C1)C1CCC2(C)CCC(NC(=O)C3=CC=NC=C3)C(C)C2C1O	0.0
CC1=CC=C([S+](=O)([O-])N2CCCC2C(=O)N2CCC(N3CC4=CC=CN4C3=O)CC2)C=C1	0.0
COC1=CC=CC(CN2CC3=NC(C4=CC(Cl)=CC=C4OC)=CC=C3OCC2=O)=C1	1.0
O=C(NCCC1=CC=CC=C1)C1COCC(=O)N1CC1=CC=C(F)C=C1	0.0
O=C(NC1=CC=CC=C1C(F)(F)F)N1CCC(N(C(=O)C2CC2)C2CCOCC2)CC1	0.0
FC1CN(C2CCC2)CC1OCC1=NC2=CC=CC=C2O1	0.0
O=C1NCCCC1NC(=O)C1CN(C(=O)C2=CC=CC(F)=C2)CCN1C(=O)C1=CC=CC(F)=C1	0.0
CC1=CC=C(C(=O)N2CC3(CC4=CC=CC=C4C(=O)N3)C2)C=C1	0.0
O=C(CCC1CCCC1)NCCC1=NOC(C2CC2)=N1	0.0
O=C1NN=C2CCCCCN21	0.0
COC1=CC=C(C(=O)NC(C(=O)N2CCCC2)C2CCN(C(=O)C3=CC=C(OC)C=C3)CC2)C=C1	0.0
CC(=O)C1=CC=C(NC(=O)OC2COC3C2OCC3N2N=NN=C2C2=CC=C(C3=CC=CC=C3)C=C2)C=C1	0.0
CC1=CC(=O)N(CC(=O)NC(C)CCC2=CC=CC=C2)C(N2CCOCC2)=N1	0.0
CC(C)CCN1CC2C(=O)N(CCCN3CCCC3=O)C(=O)C2C1	0.0
CN1CCC(C(=O)N2CCCC3(CC4=CC=CC=C4CN3C(=O)C3=CC=CC=C3)C2)CC1	0.0
O=C(C1=CC=C(C(F)(F)F)C=C1)N1CCCC2(CN[S+](=O)([O-])C3=CC=CC=C3N2)C1	0.0
COC1=CC=CC(CNC(=O)C2CC(O)CN2C2CCN(C(=O)CC3=CC=C(Cl)C=C3)CC2)=C1	0.0
COC1=CC=CC=C1CNCC1OC(CC2=NOC(CN3CCOCC3)=C2)CCC1O	0.0
CC1=CC=CC=C1N1CC2=C(NCC(C)(C)C)N=CN=C2N(C)CC1=O	0.0
COC1=CC=C(C2=NC(C3CC3)=NC3=C2CCN([S+](=O)([O-])C2=CC=CC(OC)=C2)CC3)C=C1	0.0
BrC1=CC=C(CN2CCC(C3=NC4=NC=CC=C4N3)CC2)C=C1	0.0
CC1=CC(CN(CC2CC2)CC2CC2)C(C(C)C)CC1CC1=NC2=C(C)C=CC=C2N1	1.0
O=C1NCCCN1C1CCN(CC2=CC=CC(C(F)(F)F)=C2)CC1	0.0
CCN1CCN(CCNC(=O)C2CCCCC(=O)N2CC2=CC=CC=C2)CC1	0.0
COCCOC1CCN(C(=O)C2=CC=C3OC(C4=CC=CC(F)=C4)=NC3=C2)CC1	0.0
CCNC(=O)C12CCCC=C1N(C1CCCC1)C(=O)CC2	0.0
CC(=O)NC1=CC=C(C2=C3C4CC(CN(S(=O)(=O)C5=CC=C(Cl)C=C5)C4)CN3C(=O)C=C2)C=C1	1.0
CC1=CC=CC(CN2CCC(N3CCCC(C(=O)NC4CC4)C3)CC2)=C1	0.0
CCCC(=O)N1C2CCCC1CC(=O)C2	0.0
COC1=CC=C(OC)C(C2=NC(CN3CCN(C)C(=O)C3C)=C(C)O2)=C1	0.0
CNC(=O)CCN1N=CC2=CC(OCC3=CC=CC=C3C3=CC=CC=C3COC)=CC=C21	1.0
CCN1C=C(CN2CCC(N3C(=O)C4(CCCC4)C3C3=CC=CC=C3)CC2)C=N1	0.0
COCCNC(=O)C1=NN2C=NN=C2C(C2=CC=C(F)C=C2)=C1	0.0
CCC(=O)NCCC1CCN(C(=O)NC2=CC=C(C)C=C2)CC1	0.0
COC1=CC(OC)=C(C2=C(C3=CC=CC=C3)N=CN2CCF)C=C1OC	0.0
COC1=CC=C2N=C(C3CCN(CC4=CC=CC(C#N)=C4)C3)NC2=C1	1.0
COC1=CC=CC=C1CN1CCC2=NC(C3CC3)=NC(C3=CC=C(O)C=C3)=C2CC1	1.0
CC1=CC=C2CN(CC3=CC=CC=C3)CCC3COC(=O)N3C2=C1	0.0
COCC1=NC(C2CCCN(C(=O)CC3=CC=CC(OC)=C3)C2)=NO1	0.0
CC1=CC=CC(NC(=O)N2CCC(OC3CCN(S(C)(=O)=O)CC3)CC2)=C1C	0.0
O=C(C1=CC=CN=C1OC1CCN(C(=O)C2CC2)C1)N1CCOCC1	0.0
CC(C)CN1CCC(O)(C2=CSC(CN3CCOCC3)=N2)CC1	0.0
O=C(CCN1C=CN2N=C3CCCCC3=C2C1=O)NC1=CC=C(Cl)C(C(F)(F)F)=C1	1.0
CC(=O)NC1=CC=CC(C(=O)N2CCC3(CC2)N=C(C2=CC=C(C)C=C2)NO3)=C1	0.0
COC(=O)CCNC(=O)C1C2=CC=CC=C2C(=O)N(CC2=CC=CO2)C12CCCCC2	0.0
O=C(NC1=CC=CC(Cl)=C1)C1=CN=C2CCCN([S+](=O)([O-])C3=CC=CN=C3)C2=C1	1.0
CN1CCC(N2CCC(C3=NN=C(C4=CC=C(N(C)C)C=C4)O3)C2)CC1	0.0
O=C(NC1=CC=C(Cl)C=C1)N1CCN(CCCN2N=C3CCCCN3C2=O)CC1	0.0
COCCCN1CC2(CCN(C(=O)C3=NN(C)C4=CC=CC=C34)CC2)CC1=O	0.0
O=C(NCC(F)F)C1CCCCN1CC1=CC=C(C2=CSC=C2)C=C1	1.0
O=C(CC1=CNC2=CC=CC=C12)NC1CCCC2=C1NC1=CC=C(F)C=C21	1.0
COCCN1CCC(N2CCN(S(=O)(=O)C3=CC=C(F)C=C3F)CC2)C1=O	0.0
CC1=NS(=O)(=O)N(CC2=CC=C(Cl)C=C2)C=C1C(=O)O	0.0
CC(C)N1C=NN=C1CN(C)CC1=CN(C2=CC=CC=C2)N=N1	0.0
CC1=CC=C(C2=C(NCCC(=O)N3CCCCC3)N3C=CN=CC3=N2)C=C1	0.0
O=C(NCC1(COC2=CN=CC=N2)CC(O)C(O)C1)NC1=CC=CN=C1	0.0
O=C(O)CCN1N=CC2=CC(OCC3CCN(C(=O)CCC(F)(F)F)CC3)=CC=C21	0.0
CC1=NN(C)C(CN(C)C2CCC3=NN(C)C(=O)N3CC2)=C1	0.0
COC1=CC=CC=C1C(O)C1=NC(NC2=CC=C(C(F)(F)F)C=C2)=NN1	1.0
O=[S+]1([O-])NCC2(CCN(CC3=CC=C(C(F)(F)F)C=C3)C2)OC2=CC=NC=C21	0.0
CCOC1=CC=C(C(=O)N2CCN(C3CCN(C)C3=O)CC2)C=C1OCC	0.0
NC1=NC=C(C2=CC=C(C3=CC(NC4CCCC4)=NC4=C3C=CN4)C=C2)N1	0.0
CC(C)(C)C(CN1C=CN=C1)NC(=O)C1=NOC(COC2=CC=C3CCCCC3=C2)=C1	1.0
COC1=CC=CC=C1C1=CN2C=NC=C2C(N2CCOCC2=O)=C1	0.0
COC1=CC=C(C(=O)N2CCC3(CC2)CC(C2=CC=CC(C(F)(F)F)=C2)=NO3)C=C1	1.0
CC1=CC=CC(C(=O)N2CCC3(CC2)CC(CC(=O)NC2CC2)CCO3)=C1	0.0
C1=CC=C(OC2COCCN(C3CCOCC3)C2)C=C1	0.0
COC1=CC=CC=C1C1=CC=CC(CN2CCC(NC(=O)NC3=CC=C(C)C(F)=C3)CC2)=C1	1.0
CC1=C(Cl)C=CC=C1NC(=O)N(C)CC1CCOC1	0.0
CCNC(=O)CN1CCN(C2=NC=CC(C3CCCC3)=N2)CC1	0.0
O=C1NN=C2CCN(CC3=CSC=C3)CCN21	0.0
CC1=NSC(NC(=O)N2CCC(C(=O)N3CCCC3)CC2)=N1	0.0
CC1=CC=CC(NC(=O)N2CCC(CC(=O)NCC3=CC=CC=C3)C2)=C1C	0.0
C1=CC(C2=CC(C3=CC=C4C=NNC4=C3)=CN3C=NC=C23)=CC=N1	1.0
O=C(CN1C(=O)COC2=CC=C(C(=O)COC3=CC=C(F)C=C3)C=C21)NCC1CCCO1	0.0
CC1=CC=CC=C1N(C)C1CN(CC2=CC=C(C(F)(F)F)C=C2)C1	1.0
CN1N=CC(N2CCC(NC(=O)C3CCOCC3)CC2)=CC1=O	0.0
COC1=CC=C(C(=O)N2CCC(CO)(CN3CCCC3)CC2)C=C1C	0.0
COC1CN(C2=CC=CC(F)=C2)C12CCN(C(=O)COC1=CC=CC=C1)CC2	1.0
C=CCOC(=O)C1=C(C)N(CC2=CC=C(Br)C=C2)C(=O)CC1C1=CC=CC=C1Cl	0.0
CC(C)C1=C(CN2CCN3N=C(CCC(=O)N4CCCC4)C=C3C2)SN=N1	0.0
COC1CCOC2(CCN(C(=O)NCCC3=CC=CC=C3)CC2)C1	0.0
O=C(NCCC1=NOC(C2CC2)=N1)C1=CC=CS1	0.0
O=C(CC1=C2C=CC=CC2=NN1)NC(C1=CC=C2OCCC2=C1)C1CC(O)C1	0.0
CNC(C)C1=C(F)C=CC=C1F	0.0
CC1=CC=C(S(=O)(=O)N2CCN(C3CCN(C)C3=O)CC2)C=C1C	0.0
CN1C(CCNC(=O)CC2CCOCC2)=NC2=CC=CC=C21	0.0
O=C(CN1CC(C(=O)O)C(C2=CC=CC=C2)C1)NCC1=CC=C(C(=O)O)O1	0.0
CCOC1=CC=CC(CNC(=O)CN2C(C)=CC=C(NC(=O)NC)C2=O)=C1	0.0
CCN1C=C(C2=NC3=CC(S(=O)(=O)N4CCCC4)=CC=C3N2C)C(C)=N1	0.0
O=C1N(CCN2CCCC(N[S+](=O)([O-])C3=CC=CC(C(F)(F)F)=C3)C2)N=C2CCCCN21	0.0
O=C1C2CC(CN2CC2=CN=C3C=CC=CC3=C2)OC2=CC=CC=C2N1CC1=CC=CC=C1	1.0
CC1=NON=C1OCCNC1CCC2(CCNCC2)CC1	0.0
O=C(NCC1=CC=CC(F)=C1)C1CN(CC2=CC=CC=C2)C(=O)N1	0.0
CC1=NOC(C2CCN(CC3=CC=CS3)CC2NC(=O)C2CC2)=N1	0.0
CN(C)CCCC(=O)N1CCC(N2C(=O)NC3=CC=CC=C32)CC1	0.0
COC1=CC=C(N2CCN(C(=O)CN3C(C4=CC=CC(Cl)=C4)=NC(C)=C(CCO)C3=O)CC2)C=C1	1.0
O=C(NC1CCN(CC2=CC=CC=C2)CC1)C1=CC=CC2=C1CCN2C(=O)C1=CC=CC=C1	1.0
O=C(C1CC(OC2=CC=CN=C2)CN1C(=O)CCC1=CC=CC=C1)N1CCOCC1	0.0
CC(O)C1=NN2CCCN(C(=O)CN3N=C4C=CC=CC4=N3)CC2=C1	0.0
CCNC(=O)NC1=CC=C(OCC(=O)NCC2=CC=CC=C2)N=C1	0.0
COCC1=NOC(CC2CCOC3(CCN(C(=O)NC4CCCCC4)CC3)C2)=N1	0.0
COC1=CC=CC(NC(=O)C2(C)COCC3=CN=C(NC4=CC=CC=C4)N=C32)=C1	1.0
COC1=CC=C(F)C=C1NC1=CN=C2C=CC(N(C)C)=NN12	1.0
CC1=NN(C2CN(C3=CC(C4CC(O)C4)=NC(C)=N3)C2)C(C)=C1	0.0
O=C(C1CCC1)N1CCN(C2CCN(CC3=CC=CC=N3)C2=O)CC1	0.0
OCC1CC(NCC2=CC=CN=C2)C(O)C1O	0.0
COC1=CC=CC(C(=O)N2CC3(CC4=CC=CC=C4N(C(C)=O)C3)C2)=C1	0.0
O=C(NCC1CN(C(=O)C2=CC=CC(Cl)=C2)CC12CN(C1=CC=CC=C1)C2)C1CC1	0.0
COC1=CC=CC(CC(=O)N2CCC3(CC2)CC(OCC2CC2)CCO3)=C1	0.0
N#CC1=CC=C(C(=O)N2CCC3(CC2)CC(CC2=NC(C4CC4)=NO2)CCO3)C=C1	0.0
CCOC1=NC=CC=C1C(=O)N1CCC2=C(C1)C(C1=CC=CC=C1F)=NN2	0.0
O=C1CC2(CCN(C(=O)C3CCCN(C(=O)NC4=CC=C(Cl)C=C4)C3)CC2)OC2=CC=CC=C2N1	1.0
CN1C=CC=C1C(=O)NC1CCN2C(=O)C3=CC(Br)=CC=C3NC(=O)C2C1	0.0
COC1C(NC(=O)COC2=CC=CC=C2)C2=CC=CC=C2C12CCNCC2	0.0
CC1=CC(C)=NC(N2CC3OC(=O)N(CCC4=CC=C(F)C=C4)C3C2)=N1	0.0
CN(C)CC1CN(C2CCOCC2)CC1NC(=O)C1=CC=CO1	0.0
CC1=CC=C2C(=C1)N=C1COCC(CNCC3=CN(C)N=C3)N12	0.0
CC1=CN=C(C2CN(C(=O)C(C)OC3=CC=CC=C3)C2)N1CC1=CC=CN=C1	0.0
CC1=CC=C(C(=O)N2CCCC3(CC(C4=CC=CC=N4)=NO3)C2)C=C1	0.0
CCN(CC)CC1=CC=C2OCCN(C(=O)N(CC)CC)CC2=C1	0.0
CN1N=C(C2CCNC2)C2=C(C(=O)N3CCOCC3)C=C(C3CC3)N=C21	0.0
O=C(NC1CCN2C(=O)N(C3=CC=C(OC(F)(F)F)C=C3)C(=O)C2C1)C1=CC=NC=C1	0.0
C#CCN(C)C(=O)C(C)C1CCC2(C)CC3=C(N=C(NC)S3)C(C)C2C1O	0.0
O=C(NCCN1CCNC1=O)C1=CN=C2CCN(CC3=NC=CS3)CCN12	0.0
CN(CC1=CC=CC2=NC=CC=C12)C(=O)CN1CCOC1=O	0.0
CNC(=O)CC1=C2CCCCC2N(C)C1=O	0.0
O=C1N(CCC2=CC=CC=C2)C2=CC=CC=C2C12CCN(CC1CC1)C2	1.0
CC1=NC(N2CCC(NC(=O)CNC(=O)C3=CC=CC=C3)CC2)=CC(C(F)(F)F)=N1	0.0
O=C(C1=CC=CO1)N1CC(CO)C(C2=CC=NC=C2)C1	0.0
CN(CCC1=NC2=C(CC(C)(C)CNC2=O)N1)C1=CC=CC=C1	0.0
C#CC1CN2CCC1CC2CNC(=O)C1CCCCC1	0.0
C1=CN=CC(COC2CCN(C3=NC=NC=N3)CC2)=C1	0.0
COCCOC1=CC(=O)N2CCOCCC2=C1C(=O)NC1CCCCCC1	0.0
COC1=CC=C(NC(=O)CN2C(=O)COC3=CC=C(C(=O)COC4=CC=CC(F)=C4)C=C32)C=C1	0.0
CCOC1=CC=CC=C1NC(=O)CC1NC(=O)C2=CC=CC=C2NC1=O	0.0
O=C(C1=CC=CC(N2C=NN=C2)=C1)N1CCCC1C1=NC(C2=CC=NC=C2)=NO1	0.0
CC1=CC=CC(N(C)C(=O)CN2C(=O)N(C3=CC=C(F)C=C3)C(=O)C3=C2C=C(C)N3C)=C1	0.0
C[S+](=O)([O-])NC1=CC=CC(NC2=CN=C3C=CC(C4=CC=C(F)C=C4)=NN23)=C1	1.0
O=C(C1=CC=C(F)C=C1)N1CC(=O)N(C2CCC2)CC(O)C1	0.0
O=C1CCN(CC2=CC=CN=C2)CCCC(C(=O)NC2CCN(CC3=CC=CC=C3)CC2)CCN1	0.0
COC(=O)C1=CC=CC=C1S(=O)(=O)N1CCC2(CCCNC2)C1	0.0
CCCCC1=CC=C(NC(=O)CN2C(=O)NC3(CCOCC3)C2=O)C=C1	0.0
O=C(CC1=CNC2=CC=CC=C12)NC(CC1=CC=CC=N1)C1CC(O)C1	0.0
COC1=CC=C(C2=NC3=CC(C)=CC=C3C=C2CN2CCCC2C(N)=O)C=C1OC	0.0
O=C(O)C1CC2(CCN(C(=O)CC3=CC=C4OCOC4=C3)CC2)CN1	0.0
CC1=CN=C(CCN)N1C1CCC1	0.0
O=C(NCCC1=CC=C(F)C=C1)C1CCCN(CC2=CC=CC(C3=CC=CS3)=C2)C1	1.0
CCOC(=O)C1=C(C)N=C2SC=C(CC(=O)NCC3CC3)N2C1C1=CC(OC)=CC=C1OC	0.0
CN1CC2CN(C(=O)NCC3=CC=C(F)C=C3)CC(C1)O2	0.0
O=C(C1CC1)N1CCC(C2=NOC(C3=CC=CC=N3)=N2)C1	0.0
CC1=C(C(=O)N2CCCC3(C2)NC2=CC=CN=C2NC3=NC2CCCC2)SC=C1	0.0
CC(C)(C)OCC(O)CN1CCC(=O)N(CC2=CC=CC=C2)CC2=CC(F)=CC=C21	1.0
CC1=CC=C(S(=O)(=O)N2CC(F)CC2C(=O)N2CCC3=CC=CC=C3C2)C=C1Cl	0.0
CC(CN)(CN1CCOCC1)C1=CC=CC=N1	0.0
CC(=O)NCC1C=C(C)C(CC2=NC3=CC=C(F)C=C3N2)CC1C(C)C	1.0
C=CCNC(=O)CCC1=CC=C2OCCN(C(=O)NCC)CC2=C1	0.0
CCC(=O)N1CCC(CC2=NC(C3=CC=CC=C3)=NN2)CC1	0.0
COCC1=NC(CCNS(=O)(=O)C2=CC=CC(OC)=C2)=NO1	0.0
O=C(C1=CC=C2C=CNC2=C1)N1CCCC(CC2=NOC(C3=CN=CC=N3)=N2)C1	0.0
COC1=CC=C(F)C=C1C1=CC=C(CN2CCC(NC(=O)NC3=CC=C(C)C(F)=C3)C2)C=C1	1.0
COC1=CC=C(C(=O)N2CCC(CC3=NC(C4CC4)=NN3)CC2)C=N1	0.0
O=C(COC1=CC=CC=C1)NCC1CN2C(C3=CC=C(Cl)C=C3)=CN=C2CO1	1.0
CC(NC1CCN(C2=CC=C(NC(=O)C3CCCC3)C=C2)CC1)C1=CC=CS1	0.0
CC(C)N1CC2CN(C(=O)CCCN3C=CN=C3)CC2(C(=O)O)C1	0.0
CC1=CC=C(C(=O)NCC2=NN=C3C=C(C4=NC(C)=NO4)C=CN23)C=C1	0.0
CN1C=CN=C1CN1CC(C(=O)O)CC(C(=O)NCC2=CC=NC=C2)C1	0.0
O=C(CC1=CNC2=CC=CC=C12)N1CCCN(C2=NNC(C3=CC=C(Cl)C=C3)=C2)CC1	1.0
O=C(NCCC1=CC=C(Cl)C=C1)C1CCC2=NN=C(C3=CC=C(Cl)N=C3)N21	0.0
CNC(=O)N1CCC(C2CCN(C(=O)C3=CC=C(OC)C=C3)C2)CC1	0.0
O=C(NCCC1=NOC(C2=CC=CN=C2)=N1)C1=C2CCCCC2=NC2=CC=CC=C12	0.0
O=C(NCC(F)F)C1CN(C2=CC=C(F)C=C2)C(=O)N1	0.0
CC1=CC=C([S+](=O)([O-])N2CCCN(C3=NN4C(C)=NN=C4C=C3)CC2)C=C1	0.0
CC1=CC=CC(CN2CCCC(CO)CCNC(=O)CC2)=C1	0.0
C[S+](=O)([O-])C1=CC=C(C2=C3C=NC=CN3C(C(=O)NCCC3=CC=C(Cl)C=C3)=N2)C=C1	0.0
CCC1=CC=C(NC(=O)CN2N=C3CCCCCN3C2=O)C=C1	0.0
O=C1NC(CCC(=O)N2CCCC2)C(=O)NC2=CC=CC=C12	0.0
O=C1NC(=NC2CCCCC2)C2(CCN(CC3=CC=CC=C3)C2)N1C1=CC=CN=C1	0.0
NC1CCN2C(=O)C3=CC(C4=CC=C5OCOC5=C4)=CC=C3NC(=O)C12	0.0
CCC(CC)C(=O)NCC1C=C(C)C(CC2=NC3=CC=CC=C3N2C)CC1C(C)C	1.0
O=C(O)C1=CC=C(CC2CCN(CC3=CC=CC=N3)C2)C=C1	0.0
COC1=CC=C(CN2CCNC3=CC(NC4=CC=CC=C4)=NC=C3C2)C=N1	1.0
COC1=CC=CC=C1CCC(=O)N1CC(CO)C(C2=CC=NC=C2)C1	0.0
COC1=CC=C(CNC(=O)CCC23CCC(C)(O)CC2C(C)(C)CC3NC(=O)C2=CC=CS2)C=C1	0.0
CC1=CC=C(N2N=C(C3=C(C)N=C4SC=C(CC(=O)N5CCOCC5)N4C3=O)C=C2C)C=C1	0.0
COCCN1C(=O)N(C)C(=O)C12CCN(CCC1=CC=CC=C1)C2	0.0
O=C(O)CCCC(=O)NC1COC2C(NC3=NC=CC(C4=CC=C5OCOC5=C4)=N3)COC12	0.0
CCC1C(=O)N(C)CCN1C(=O)C1=COC(COC2=CC=C3OCOC3=C2)=N1	0.0
CC1=C(C(=O)NCC2CN3C=CC=C3C(=O)N2CC2=CC=CC=C2)OC=N1	0.0
O=CN1CCCC(N2C=NC3=CC=CN=C32)C1	0.0
O=C(C1=CC(F)=CC=C1F)N1CCCC(C2=NNN=N2)C1	0.0
CC1=CC=C(C(=O)N2CCCC3(C2)C(=NC2CCCCC2)NC(=O)N3C2=CC=CN=C2)C=C1	0.0
CC(C)CC1NC(C(=O)NCCN(C)C)CC2=CN(CC3=CC=NC=C3)C3=CC=CC1=C23	1.0
CC1=NN2CCCN(CCC(C)C)C2=C1C1=CC=CN=C1N1CCOCC1	1.0
CN(CC1(C2=CC=CC=C2)CC1(C)C)C(=O)C1=NOC(COC2=C(F)C=CC=C2F)=C1	0.0
CN1N=C2CCC(NC(=O)C3=C(F)C=CC=C3Cl)CCN2C1=O	0.0
CC1=CC=C(C2=NC3(CCN(C(=O)C4=CC=CC=C4Cl)CC3)ON2)C=C1	0.0
FC1=CC=C(OCCC2=NOC(C3CCCCN3)=N2)C=C1	0.0
CC1(C)NC(=O)N(CC(=O)NC2CC(C3=CC(=O)NC(N)=N3)C2)C1=O	0.0
CCN1C=CC(C(=O)N2CCC3(CC2)C2=NC=CN2C2=CC=CC=C2CN3CC(C)C)=N1	1.0
O=C(CC1CCCN(C2=CC(=O)N(CC3CC3)N=C2)C1)NCC1=CC=CC=N1	0.0
O=C1CCC(C(=O)N2CCSCC2)CN1CCC1=CC=CC(F)=C1	0.0
COC1=CC=CC(CN2C(=O)CCCCC2C(=O)NCCC2=CNC3=CC=C(OC)C=C23)=C1	0.0
COC1=CC=CC(C2=C(NCCC(=O)N3CCN(C(C)C)CC3)N3C=CN=CC3=N2)=C1	0.0
CNC(=O)NC1=CC=C(C)N(CC(=O)NCC2=CC=CC=C2C)C1=O	0.0
COC1=CC=C(NC(=O)C2COCC(=O)N2CC2=CC=C(OC)C(OC)=C2)C=C1Cl	0.0
COCCN1C(=O)C2=CC=CN2CC1CNS(=O)(=O)C1=CC=C(F)C=C1	0.0
CC1=NS(=O)(=O)N(C)C=C1C(=O)OCC1=NC(C2=CC=CC=C2C)=NO1	0.0
O=C(CSC1=CC=CC=N1)NCC1=CC=CN=C1N1CCOCC1	0.0
COC1=CC=C(NC(=O)N2CCC(O)(C3=CSC(CN4CCN(C)CC4)=N3)CC2)C=C1	0.0
CC1=CC(C)=CC(C2=CC=C(CN3CCCC3C(=O)NC3CCCC3)C=C2)=C1	1.0
CC1=CC=C(C2=NOC(C3CC(NS(=O)(=O)C4=CC=C(C)C=C4)CN3C)=N2)C=C1	1.0
CC1=CC=CC(N2N=C(C3=C(C)N=C4SC=C(CC(=O)N5CCCC5)N4C3=O)C=C2C)=C1C	0.0
COC1=CC=C(Cl)C=C1C1=CC=C2NC(=O)C3CC(N)CCN3C(=O)C2=C1	1.0
COCC1CN(C(=O)C2=CC=C(OC)N=C2)CC1C(N)=O	0.0
COCCNC(=O)C1CC(O)CN1C1CCN(C(=O)C2=CC=CS2)CC1	0.0
CCNC(=O)N1CCC(OC2CCN(S(C)(=O)=O)CC2)CC1	0.0
O=S(=O)(NC1COC2C(NC3=NC=CC(C4=CC=CS4)=N3)COC12)C1=CC=CS1	1.0
CC(C)=CCN1C(C2=CC=C(F)C=C2)=CN2C=C(C(=O)N3CCCCC3)N=C2C1=O	0.0
CC1=CC=C(C(=O)N2CCCCCNC(=O)C3CCCCC32)S1	0.0
COC1=CC=CC=C1C1=CC=NC(NC2COC3C(NC(=O)COC4=CC=CC=C4)COC23)=N1	0.0
CC1=CN2N=C(C(=O)NCC3=CC=C(C(F)(F)F)C=C3)C=C2C(N2CCCC2)=N1	1.0
COC1=NC=CN=C1NC1CCN(C(=O)COC2=CC=C(C)C=C2)CC1	0.0
C1=CC=C2C(CN3CCCC3C3=NC(C4=CC=NC(N5CCOCC5)=C4)=NO3)=CNC2=C1	1.0
CN(C)C1=CC(N2CCCC(NC(=O)C3=CC=CC=C3F)C2)=NC=N1	0.0
O=C1OCC2CCNCC3=CC=CC=C3N12	0.0
C#CCN(C)C(=O)C1=C(C(C)O)ON=C1C1=CC=C(OC)C=C1	0.0
O=C(CC1CCNC1)NC1CC1	0.0
CC1=CC(C2=CN=C3NC=C(CC(N)=O)C3=C2)=CC=N1	0.0
CN(CC1CCOCC1)C(=O)CCC1=CC=CC=C1	0.0
COC1=CC=CC2=CC=C(C3=NC=CN3CC3(CO)CCOCC3)N=C12	0.0
NC(=O)C1CN(C(=O)CCC2=CC=CC=C2)CC1COC1=CC=CC=C1	0.0
CC(=O)NC1CC2(CCN(C(=O)CCC(=O)O)CC2)C2=CC=CC=C21	0.0
C#CC1CN2CCC1CC2CNS(=O)(=O)C1=CC=C(C)C=C1	0.0
CC1CCC(NC(=O)C2CCN(C(=O)C3=C4COC(C5=CC=CC=C5)CN4C=N3)CC2)CC1	0.0
CC1=CC=C(C(=O)N2CCCN(CCN3N=C4CCCCN4C3=O)CC2)C=C1	0.0
COC1=CC=C(C(=O)N2CCC3=NN(C)C(=O)N3CC2)C=N1	0.0
CC1=NN=C(C2=CC(C(=O)NC3=CC=CN=C3)=CC=N2)N1CCC1=CC=CC=C1	0.0
COCCN(C)CC1CC(CO)CN(C(=O)C2=CC=C(F)C=C2C)C1	0.0
COC1=CC=CC=C1C(=O)NC1=CC=NN1C1CCN(C2=CN=CC=N2)CC1	0.0
OCC1CCN(CC2=CC=C(C3=CC=NN3)O2)CC1O	0.0
CC1=CC=C2CN(CC3=CC=C(C(C)C)C=C3)CCC(CO)N(C)C2=N1	1.0
CC1=CC(C(=O)NCC2=CC=CS2)=C2C(C3CCNC3)=NOC2=N1	0.0
COC1=CC=C2NC(=O)C3(CCNC3)C2=C1	0.0
O=C(C1=CC=CO1)N1CC(OC2=CC=C(C3=NC(C4=CC=CC=C4)=NO3)C=C2)C1	1.0
CC(C(=O)NC1CC1)C1CCC2(C)CCC(NC(=O)C3CCCCC3)C(C)C2C1O	0.0
CC1=NOC(C2CN(CC3CCCCC3)CC2CO)=N1	0.0
C=CCNC(=O)C1CCCN1C(C(=O)NC)C1=CC=CC=C1OC	0.0
OCC1CN(C2CCC2)CC1C1=NC(C2=CC=NC=C2)=NO1	0.0
COC(=O)C1=CC=C2C(=C1)N=C1COCC(CNC(=O)C3CC3)N12	0.0
O=C(NCC(F)(F)F)C1=CC(C2CC2)=NC2=C1C(C1CCCNC1)=NO2	0.0
COCCNC(=O)C1CC(OC2=CC=CC=C2)CN1C(=O)NC1=CC=CC=C1	0.0
O=C(C1=C2CCCCCN2C(=O)C=C1OCC1CC1)N1CCOCC1	0.0
CC1=NOC(C)=C1[S+](=O)([O-])N1CCC2(CC1)OCCN(CC1=CC=CC=C1)C2=O	0.0
O=C(NCC1=CC=C(Cl)C=C1)C1CC2=C(CN1CC1=CC=C(Cl)C=C1)NC=N2	1.0
CCCNC(=O)C1=CC=C(S(=O)(=O)NCCN2CCNC2=O)C=C1	0.0
O=C(NC1=CC=C2OCCOC2=C1)N1CCC(C2=NC(C3CCOCC3)=NO2)CC1	0.0
CN1C(=O)C2=C(N=CN2CC(=O)N2CCCC(CC3=NN=CN3C3=CC=CC=C3)C2)N(C)C1=O	0.0
O=C(NCCC1=NOC(C2=CC=CC=C2)=N1)C1COC2=CC=CC=C2C1	0.0
COC1=NC=CC(N2CCC(CC(=O)NCCN3CCC(C)CC3)CC2)=N1	0.0
CCC(=O)N1CCC(C2C(OC)C(=O)N2C(C)C)CC1	0.0
CCOCCCNC(=O)C1=CC=CC=C1C1=CC=C(OC)N=N1	0.0
CC1=CC=CC(OCC(=O)N2CC(CO)C(C3=CC=CC=N3)C2)=C1	0.0
O=C(NC1=CC=CC=C1)C1(CCO)CC12CCOCC2	0.0
O=C(NCC1=CC=CC(F)=C1)C1CN(C2CCCC2)C(=O)N1	0.0
CC1=NN(C2=CC=CC=C2)C2=C1C(C)N(CC1CN(CC3=CC=C(C(F)(F)F)C=C3)C1)C2=O	1.0
CC1=NC(C2=CC=C(N(C)C)C=C2)=CC(C2CN3CCC2CC3COC(=O)NC2=CC=C(C(C)C)C=C2)=N1	1.0
CC1=CON=C1CN1CC2(C1)NC(=O)C1=CC=CC=C1O2	0.0
CCOC(=O)C1C(O)C(=O)N(CC2=CC=CC=C2)C12CCN(C(=O)N(C)C)CC2	0.0
CNC(=O)CCN1N=CC2=CC(OC3CCC4=CC=CC(C5=CC=NC=C5)=C43)=CC=C21	1.0
CC(=O)NC1=CC=C(CN2CCCC(N3CCN(C4=CC=CC=C4)CC3)C2)C=C1	0.0
COC1=CC=C(C(=O)N2CC3CC(C2)C2=CC=C(NS(=O)(=O)C4=CC=C(NC(C)=O)C=C4)C(=O)N2C3)C=C1	0.0
COCCNC(=O)C(C)C1CCC2=C(C)C=C(OCCOC)C(C)=C2C1O	0.0
COC1=CC=CC=C1CN(CC1=CC=CC=C1OC)CC1C=C(C)C(CC2=NC3=C(C)C=CC=C3N2)CC1C(C)C	1.0
CC1=NC(N2CCC(C(=O)NCC3CCCO3)CC2)=CC(C(F)(F)F)=N1	0.0
CCCNS(=O)(=O)C1=CC=C(C(=O)NCC2=NN3CCNCC3=C2)C=C1	0.0
O=C1NC2(CCNCC2)C(=O)N1CC1=CC=CC(Cl)=C1Cl	0.0
COC1=CC=C(F)C=C1C1=CC=CC(C(=O)NCCNC(=O)C2=CC=CC(Cl)=C2)=C1	1.0
COC1=CC=C(C(=O)N2CCC3(CC2)CC(=O)C2=CC=C(Cl)C=C2O3)C=C1	1.0
CC1CCN(C(=O)C2=CC3=C(CCN(C(=O)C4=CC=C(Cl)C=C4)C3)S2)CC1	1.0
CC1=CC=C(CC(=O)N2CCCN(C3=NNC(C4=CC=CC=C4)=C3)CC2)C=C1	1.0
C1=CC=C2C(CN3CCCC3C3=NC(C4=CC=C(OC5CCCCC5)N=C4)=NO3)=CNC2=C1	1.0
O=C(C1CCC1)N1CCCC1C1=NC(C2=CC=C(F)C=C2)=NN1	0.0
CCOC1=CC(=O)N2CCCCCC2=C1C(=O)NCCCN1CCCC2=CC=CC=C21	0.0
CC(=O)C1=C(C)N(CCC(=O)N2CCC3(CC2)C(O)CC3O)N=C1C	0.0
O=C(NC1CCCCC1)NC1CCN2C(=O)C3=CC(C4=CC=CC=C4)=CC=C3NC(=O)C12	0.0
COC1=CC=C(C(=O)NC2CCCC2C(=O)N2CCOCC2)C=C1	0.0
O=C(C1CCCC(O)C1)N1CCC(N2C=NN=C2)CC1	0.0
O=C(NC1=CN=C(C2=CC=C(Cl)C=C2)N=C1)C1CCC1	0.0
COCC1CN(C(C)=O)CC12CCN(CC1=CC=C3NC=CC3=C1)CC2	0.0
CC(C)NC(=O)C1CN2CCC1CC2CN1C=C(CN(C)CC2=CC=CC=C2)N=N1	0.0
C1=COC(C2=CC=NC3=NC=NN23)=C1	0.0
CC(=O)C1=CC=C(NC(=O)NCC2CC3CCN2CC3C2=CC(C3=CC=CO3)=NC(C)=N2)C=C1	1.0
CC(C)C1=NOC2(CCN(C(=O)C3CCCC3)CC2)C1	0.0
O=C(CC1NC(=O)C2=CC=CC=C2NC1=O)NCCC1=CNC2=CC=C(F)C=C12	0.0
CC1=CC=CC(N(C)C(=O)CN2C(=O)NC3(CCCCC3)C2=O)=C1	0.0
O=C(C1=CNC2=CC=CC=C12)N1CCC(CC2=NN=CN2CC2CC2)C1	0.0
COCC(=O)NC1CCC12CCN(C(=O)NCC1=CC=CC=C1)CC2	0.0
COCCNC(=O)C1CCCC(NC(=O)C2=CC=CC=C2)CN(C)C(=O)C1	0.0
O=C(C1=CC=C(Cl)C=C1)N1CCC(N2CCCS2(=O)=O)CC1	0.0
COC1=CC=CC=C1C1=CN=C(NC2=CC=CN=C2)C2=C1CCO2	1.0
C=CCNC(=O)N1CCC(O)(C2=CSC(CN3CCN(C)CC3)=N2)CC1	0.0
CC1=NOC(C)=C1S(=O)(=O)NCCC1=NOC(C2=CC=CC=C2)=N1	0.0
O=C(NC1CCCC1)N1CCC(C(=O)N2CCCC(C3=NC4=NC=CC=C4N3)C2)CC1	0.0
CN1CCCN(C(=O)C2CCCC2)C2=CC=CC=C21	1.0
O=C(CC1CCOC2(CCN(CC3=CC=CS3)CC2)C1)NC1CC1	0.0
COCC1CN(CC2=CC=CC(OC)=C2OC)CC1C(=O)NC1CC1	0.0
CN1CC(=O)N(C2=CC=C(Cl)C=C2)CC2=C1N=CN=C2N1CCC(CC2=CC=CC=C2)CC1	1.0
CC1=CC(C(=O)NCC(C)C)=C2C(C3CCNCC3)=NOC2=N1	0.0
CC1=C(C(=O)NC2=CC=CC(Cl)=C2C)N2CCC(NC3=CC=C(F)C=C3)CC2=N1	1.0
COC1COC2C1OCC2N1N=NN=C1C(C)C	0.0
NC1=NNC(C(=O)N2CCC3=C(C2)C(C2=CC=C(C4=CC=CC=C4)C=C2)=NO3)=C1	1.0
O=C(O)C1CC(C(=O)NCC2=CC=CN=C2)CN(CC2=CC=CC=N2)C1	0.0
O=C1CCN(C(=O)CC2=CC=CC(F)=C2)CCOCCN1	0.0
O=C1CC2(CCN(C(=O)C3=CC=C(C(F)(F)F)C=C3)CC2)OC2=CC(Cl)=CC=C12	1.0
O=C1CC(C2=CC=CC=C2)N(C(=O)CC2=CC=CN=C2)CCCCCCN1	0.0
CCCN(CC1CCOC1)C(=O)C1=CC=CC(Cl)=C1	0.0
COC1=CC=CC=C1NC1=NC=NC=C1C1=NC(C2=CC=CC=C2)=NO1	0.0
CC1=CC(C2CC(C(=O)NCCC3=CC=CC=C3)CN(C(=O)NC(C)C)C2)=CC=C1F	1.0
CNC(=O)C1(N2CCCC2C(=O)NCC2=CC=CN=C2)CCCCC1	0.0
CN1N=C(C(=O)NC2CCC3=NN(CC4CC4)C(=O)N3CC2)C2=CC=CC=C21	0.0
COCCCNC1=NC2=C([S+](=O)([O-])C3=CC=C(Cl)C=C3)N=NN2C2=CC=CC=C12	0.0
COCCN1CCCCCC(O)C2=CC(C(=O)N3CCN(C4=CC=CC(OC)=C4)CC3)=CC=C21	1.0
O=C1CCN(S(=O)(=O)C2=CC=CC=C2)CCCN(CC2=CC=NC=C2F)CCN1	0.0
CC1=CC=CC(C(=O)N2CCC(OC3=CC=CC=C3F)(C(=O)O)CC2)=C1	0.0
O=CC1=CC=CC=C1C1=CC=CC=N1	0.0
O=C(C1=CC=CC=C1Cl)N1CCC2=NC(C3CC3)=NC(C3=CC=C(O)C=C3)=C2CC1	0.0
COCC1CN(S(=O)(=O)CC2=CC=CC(F)=C2)CC12CCNCC2	0.0
CN(C)C1=NC2=C(CCN(CC3=CC=C(F)C=C3Cl)CC2)C(=O)N1	0.0
CC1=CC=CC(C(=O)N2CCC(N3C(C)=NN(C)C3=O)CC2)=C1	0.0
CCCNC(=O)C1CN2C=CC=C2C(=O)N1CC1=CC=CC=C1	0.0
COC1=CC=C(S(=O)(=O)N2CCC3(CC2)CC(CC(=O)NC2CC2)CCO3)C=C1	0.0
O=C(C1=CN2C(C3=CC=C(Cl)C=C3)=NN=C2C=C1)N1CCN(C2=NC=CC=N2)CC1	0.0
COC1=CC=CC=C1CCN1CCCC(CN(C)C(=O)CN2C(=O)CNC2=O)C1	0.0
O=C(CC1OC(CNC(=O)C2CC2)C(O)C1O)NC1=CC=CC=C1	0.0
O=C(C1CCCN1C(=O)C1=CC=C(F)C=C1)N1CCCC(C2=NC3=CC=NC=C3N2)C1	0.0
CCNC(=O)NC1C=CC(C2=C(C)N(C3=CC=C(C(C)(C)C)C=C3)N=C2C)C1	1.0
CC1=CC2=CC(C(=O)N(C)CC3=CC4=NSN=C4C=C3)=CC=C2O1	0.0
COCCN1CCC2(CCC1=O)CCN(C(=O)CCN1N=C(C)C=C1C)CC2	0.0
CC(C)CNC(=O)C1=CN2C(C(C)(C)C)=NN=C2C=C1	0.0
COC1=CC=CC=C1C1=CC=CC(CN2CCCC(C(=O)NC3CCCC3)C2)=C1	1.0
COC1=CC=C(C(=O)NC2COC3C(OC(=O)NC4=CC=CC=C4)COC23)C=C1	1.0
COCC1CC(NS(=O)(=O)C2=CC=CC(C(F)(F)F)=C2)C(O)C1O	0.0
CC1=CC=C(C(=O)N2CCCN(C3=NN4C(C5CC5)=NN=C4C=C3)CC2)C=C1	0.0
COC1=CC=CC(NC(=O)CN2N=C3CCN(C(C)=O)CC3=CC2=O)=C1	0.0
COCC1CN(C(C)=O)CC12CCN(C(=O)C1=CC=CC(C)=C1)CC2	0.0
O=C(C1=CC=C(C(F)(F)F)C=C1)N1CCN2C(=NN=C2C2=CC=CN=C2)C1	0.0
CC1=CC=C(C2=NOC(C3CC(O)CN3C3CCCCC3)=N2)C=C1F	0.0
ClC1=CC=C(C2CN3N=NC(C4=NC(C5=CC=CC(Cl)=C5)=NO4)=C3CO2)C=C1	0.0
CN1C=CN=C1C(=O)N1CCCCCCNC(=O)C2CC(C3=NC(CC4=CC=CC=C4)=NO3)CC21	0.0
C[S+](=O)([O-])N1CC2(CCN(CC3=CNC4=CC=CC=C34)CC2)CC2=CC=CC=C21	1.0
CCNC(=O)C1N(C(C)C)C(=O)C12CCCC2	0.0
CS(=O)(=O)N(C1CCOCC1)C1CN(C(=O)NC2=CC=CC=C2F)C1	0.0
CC1=CC=C(C2=NC3(CCN(C(=O)C4=CC=C(C)S4)CC3)ON2)C=C1	0.0
CC1=NN2C=C(C(=O)N(C)CC3=CC=CN=C3)C=NC2=C1	0.0
COC1=NC=CC=C1C1=CC=C2N=CN(CC3=CC=CC=N3)C(=O)C2=N1	0.0
CCCC(=O)NC1=CC(C2CCCC2)=NN1C	0.0
COC1=CC=CC(CC(=O)NCCC2CCN(C(=O)NC3=CC=C(C)C=C3)CC2)=C1	0.0
CN1C=C(CN2CCN3C(=O)N(C4CCOCC4)CC3C2)C=N1	0.0
CCN1C(=O)C2=C(C=C(C)N2C)N(CC(=O)NC2=CC(OC)=CC(OC)=C2)C1=O	0.0
CCC1(O)CCC12CCN(C(=O)C1=CC=C(OC)C(F)=C1)CC2	0.0
O=C(COC1=CC=CC=C1)N1CCCC(N2C=C(C3=NC(C4CC4)=NO3)N=N2)C1	0.0
CCC1=CN=C(N2CCC3(CC2)C(=O)NC2=CC(OC4CCCC4)=C(OC)C=C23)N=C1	1.0
COC1=CC=C(CN(C)CC2=CSC(C)=N2)C=C1CN1CCCC1	0.0
O=C(NCC1OCC(NCC2=CC=CC=N2)C1O)C1=CC=CC=C1	0.0
O=C(NC1=CC=C(C(O)C2COCC(=O)N2CC2CC2)C=C1)C1=CC=CO1	0.0
CC(=O)N1CCN2C(=NN=C2C2CCCN2CC2=C(C3=CC=CS3)NN=C2)C1	0.0
CC1=CC=C(C(C(=O)NCC2=CC(C)=NN2C)N(C)C)C=C1	0.0
O=C(C1CC1)N1CCC2(CCCCO2)CC1	0.0
O=C(C1=CC=CC(Cl)=C1)N1CCN2C(=NN(C3=CC=C([N+](=O)[O-])C=C3)C2=O)C1	0.0
O=C(NC1=CC=CC(N2C=CC=N2)=C1)C1CCCN1CC1CC1	0.0
CCN1C(=O)C2CC3(CCN(C(=O)C4=NC=CC5=CC=CC=C45)CC3)CN2C1=O	0.0
CN1N=CC=C1C(=O)N1CCCN(CC2=CC=NC=C2)C(C2=CC=CC=C2)CC(=O)NCC1	0.0
COC1=CC=C(C2=CC=C(C(=O)NC(C)C)C(Cl)=C2)N=N1	0.0
CC(C)(O)C1CCCN(C(=O)C2=NNC(COC3=CC=CC(F)=C3)=C2)C1	0.0
CC1=NOC(C)=C1C(=O)N1CCC2(CC1)CN([S+](C)(=O)[O-])CC1=CC=CC=C1O2	0.0
O=C(C1=COC=C1)N1CCCCCC1CN1CCOCC1	0.0
COCCN1C(=O)C2=CC=CC=C2C(C(=O)NC2=NN=C(CC(C)C)S2)C12CCCC2	0.0
COC1=CC=CC=C1CNCC1CN2C=C(C3=CC=C(C)C=C3)N=C2CO1	1.0
COC1=CC=CC=C1OCCNC(=O)C1N(C(C)C)C(=O)C12CCCC2	0.0
CC(C1=CC=CS1)N(C)CC1=CC=CN1C	0.0
CC(C)CC(=O)N1CCOCC12CCN(CC1=CC=C(C(C)C)C=C1)CC2	1.0
CC1=NC(C2CCCCN2C(=O)C2=CC=CO2)=NN1	0.0
O=C(NCC1=CC=CC=C1Cl)C1CN(C2CCCC2)C(=O)N1	0.0
COC1=CC=CC(C(=O)N2CCC(N3CC(O)CC3C(=O)N3CCC4=CC=CC=C43)CC2)=C1	0.0
CC(C)C1=NOC(CN(C)C(=O)C2=CSC3=NC(C4=CC=C(F)C=C4)=CN23)=N1	1.0
CC1=CC=C(NC(=O)CN2C=CC=C2C2=NC(C3=CC=CC=C3)=NO2)C(Cl)=C1	0.0
CS(=O)(=O)N1CCC(C2CCN(C(=O)NCCC3=CC=CC=C3)C2)CC1	0.0
COC1=CC(OC)=C(CNC(=O)C2=C(C3=CC=C(OC(F)(F)F)C=C3)ON=C2C)C(OC)=C1	1.0
CN1C=CN=C1C(=O)N1CCC2=NN(C)C(=O)N2CC1	0.0
CC1=CC=CC(NC(=O)CN2C=CC=C2C2=NC(C3=CC=C4OCOC4=C3)=NO2)=C1	0.0
COCCOC1CCOC2(CCN(C(=O)C3=CC=CC=C3OC)CC2)C1	0.0
CCC(=O)N1C(C(=O)NCC2CCCO2)COC12CCC(C)CC2	0.0
COC1=CC=C(C(=O)NCCC2=NOC(C3=CC=NC=C3)=N2)C=N1	0.0
CC1=CC=CC(N2CCN(C(=O)C3CCN(C(=O)C4CC4)CC3)CC2)=N1	0.0
O=C(NC1CC1)C1=NC2=CC=CN=C2N(C2CC2)C1=O	0.0
CC1=CC=CC=C1N1CCN(C(=O)C2=CC3=C(CCN(C(=O)C4=CC=CC=C4)C3)S2)CC1	0.0
COC1=CC=C(C2=NOC3(CCCN(C(=O)C4=CC=CC=N4)C3)C2)C=C1	0.0
CN(CC1=NN2CCNCC2=C1)CC1=NC2=C(SC=C2)C(=O)N1	0.0
COC1=CC=CC(CNC2C(C3=CC=C(C(F)(F)F)N=C3)CC(O)C2O)=C1	0.0
CCNC(=O)N1CCC(CC2=CC=C(C(=O)NC3=CC=CC(F)=C3)C=C2)CC1	1.0
CCC1=CC=CC(NC(=O)C2CN(S(=O)(=O)CC)CC2C2=CC=NC=C2)=C1	0.0
CN(C)CC1CN(C2=NC=CC=N2)CC1NC(=O)C1=CC=CC=C1F	0.0
O=C(COC1=CC=CC=C1)NC1COC2C1OCC2N1C=C(CC2CCCCC2)N=N1	0.0
CC1=NOC(C)=C1[S+](=O)([O-])N(C)CC1=CC=C(C2=CC=CC=C2)C=C1	0.0
CCN1C2=C(CCN(C(=O)C(C)C)C2)C(=O)N1CC1=CC=CC=C1	0.0
COC1=CC(OC)=C(NC(=O)CN2C(C)=CC3=C2C(=O)N2CCCCC2=N3)C=C1Cl	0.0
CC1=CC=CC(CN2CC(N(CC3=CC=CN=C3)S(C)(=O)=O)C2)=C1	0.0
CC1=CC=CC=C1CN1CCC2(CC1)OC(=O)N(CC1=CC=C(O)C=C1)C2(C)C1=CC=CC=C1	1.0
O=C1C2CN(CC3=CC=C(F)C(F)=C3)CC2C(=O)N1CC1=CC=C2OCOC2=C1	0.0
COC1=CC=C(N2C(=O)CSC23CCN(C(=O)NC2=CC=C(C)C=C2)CC3)C=C1	0.0
CC1=NOC(C2=NC(C3=CC=C(N(C)C)C=C3)=NO2)=N1	0.0
CN(C(=O)C1=CC=CC(Cl)=C1)C1CCCC2=CC=CC=C21	1.0
O=C(CC1=CC=CC=C1)N1CCC(OC2=CC=CN=C2)C1	0.0
CCN1C(=O)C2CC3(CCN(C(=O)C4=CN=C(C)C=N4)CC3)CN2C1=O	0.0
CC1=CC(CNC(=O)C2=CC=C(F)C=C2)C(C(C)C)CC1CC1=NN=C(C2=CC=NC=C2)O1	1.0
COC(=O)C1CC2=C(NC3=CC=CC=C23)C2CC(NCCN(C)C)CC(C3=CC=CC(Cl)=C3)N12	1.0
COC1=CC=C(C(=O)NC2CCCC2C(=O)N(C)C)C=C1	0.0
C1=CC=C(CN2CC(OC3=CC=C4OCOC4=C3)C2)C=C1	0.0
CC1=NN(CCC(=O)NCC2=CC=CN=C2OC2=CC=CC=C2F)C(C)=C1	0.0
CCC1CN(C(=O)C2CC2)CCC1CC(=O)NCC1=CC=CC=C1	0.0
CC(=O)N1CCN(CC2=C(C(C)C)N=NS2)CC(O)C1	0.0
COCCOC1=CC=C2CN(C(=O)CCN3N=C(C)C=C3C)CCC2=N1	0.0
COC1=CC2=C(C=C1OCC1=CC=CC=C1)NC(=O)C21CCN(CC2=C(C)ON=C2C)CC1	1.0
CC1=C(C(=O)NCC2=CC=CC=N2)C2=C(C=CN(CC3=CC=C(F)C=C3)C2=O)S1	0.0
COCCC(=O)N1CCCC(N2CCN(C3=CC=CC(C(F)(F)F)=C3)CC2)C1	0.0
CC1=CC=C(S(=O)(=O)CC2=NOC(C3CC(O)CN3CC3=CC=CC(C#N)=C3)=N2)C=C1	0.0
COC1=CC=CC(C2=C(C(=O)NCC3CCCCC3)N=C3SC=CN23)=C1	0.0
CC1=NC(C)=C(C(=O)N2CCCCCCNC(=O)C3CCCCC32)S1	0.0
COC1=CC=C(C(=O)N2CCC(N3C(=O)C(OC)C34CCOCC4)CC2)C(OC)=C1	0.0
CC1=CSC(NC(=O)C2=NC3=C(CCN(CC4=CC=CC(F)=C4)CC3)O2)=N1	1.0
O=C1COC2CN(CC3=CC=CC=N3)CC2N1	0.0
CC1=NN(CC(=O)N2CC(COC3=CC=CC=C3)C(C(N)=O)C2)C(C)=C1	0.0
CC1=NN(C2=CC=CC(CN3CCCC(O)(CN(C)C)C3)=C2)C(C)=C1	0.0
FC1=CC=C(CN2CCC(C3=NC4=CC=CC=C4S3)C2)C=C1F	1.0
O=C(COC1=CC=C(F)C=C1)N1CCC2(CC1)N=C(C1=CC=CC=C1)NC2=O	0.0
CN1C=NN=C1C1=NN(C)C2=C1CN(C(=O)C1=CC3=CC=CC=C3N1)CC2	0.0
CC(=O)N1CCC(C2=NN=C3CCC(C(=O)NCC4=CC=CC=C4F)N32)CC1	0.0
CNC(=O)C(CC1=CC=CC=C1)N1CCCC1C(=O)N1CCCCC1	0.0
COC(=O)C1CC2=C(CN1CC1=CC=CC(C#N)=C1)N(CC1=CC=C(Cl)C=C1)C=N2	1.0
CN1C=NN=C1CC1CCN(C(=O)NC2=CC=C3OCCOC3=C2)C1	0.0
CCN(CC)C(=O)C1=CSC(C2=CC=CC(OC(C)C)=C2)=N1	1.0
CCCCCNC(=O)C1CCCN(C2=NC=CC(NC3=CC=CC=C3OC)=N2)C1	1.0
CCS(=O)(=O)N(C1CC1)C1CCOC2(CCN(C(=O)CC3=CC=CC=C3)CC2)C1	0.0
O=C(NCC1OCC(NCC2=NC=CN2)C1O)NC1=CC=CC=C1	0.0
CN1N=CC=C1C(=O)NCC(=O)N1CCCCCNC(=O)CC1C1=CC=CC=C1	0.0
CC1=C(Cl)C=CC=C1NC(=O)CC1NC(=O)C2=CC=CC=C2NC1=O	1.0
COC1=CC=C(NC(=O)N2CCCCC2C2=NC(C3=CN=CC=N3)=NN2)C=C1	0.0
CC1=CN2C=C(C(=O)N(C)CC3=C(C4=CC=C(F)C=C4)NN=C3)N=C2C=C1	0.0
CCOC1=CC(=O)N2CCCCC2=C1C(=O)NC1=CC=C(OC)C(OC)=C1	0.0
O=C1C2=C(CO)C(C3=CC=CC=C3)=NN2C=CN1CC1=CC=CC(F)=C1	0.0
COC(=O)CNC(=O)C1=NC(C2=CC=C([S+](C)(=O)[O-])C=C2)=C2C=NC=CN12	0.0
O=C(NC1CCN(C2=CC=C(F)C=C2)C1=O)C1=CC=CC(Br)=C1	0.0
COC1=CC=C(C(=O)NC2CCCC2C(=O)N2CCN(C3=CC=CC=C3F)CC2)C=C1	0.0
O=[S+]([O-])(NC1CCN(C2=CC=NC3=CC=NN23)CC1)C1=CC=CC(C(F)(F)F)=C1	1.0
O=C1CCN(S(=O)(=O)C2=CC=C3CCCC3=C2)CCCC(C2=NC(C3=CN=CC=N3)=NO2)CCN1	0.0
CC(C)CN1CC(COC2=CC=C3C=CC=CC3=C2)OC2=CC=NC(C3=CC=C(OCC(=O)O)C=C3)=C2C1=O	0.0
CCCNC(=O)CC1CCN(C(=O)C2=CC=NC(Cl)=C2)CC1CC	0.0
CN1C(=O)C2(CCCN(C3=NC=NC4=C3C=CN4)C2)C2=CC=CC=C21	0.0
CN(CC1=CC=C(C2CCCCO2)S1)CC1CCN(CCC2=CC=C(F)C=C2)CC1	1.0
CC1=CC=C(C2=CC=CC=C2CN2CCC(C(=O)NCC3CC3)CC2)C=C1Cl	1.0
O=C(NC1CCN2C(=O)C3=CC=CC=C3NC(=O)C2C1)C1=CC=CC=C1	0.0
CC(=O)NCCC(=O)N1CC2=CC=CC=C2CC2(CCN(CC3=CC=CN=C3)CC2)C1	0.0
CC1=CC(C)=CC(C(=O)N2CCC(CC3=NC(C4=CN=CC=N4)=NO3)CC2)=C1	0.0
CCOC1=CC=C2CN(C(=O)CC3=CC=CC=C3)CCC2=N1	0.0
CC1=C(C(=O)NCC2CCCCC2)C2=C(C=CN(CC3=CC=CC(F)=C3)C2=O)O1	1.0
CC1=CC=C(C2=NOC(CCCC(=O)N3CCC4=C(C3)C(=O)N3NC(C5=CC=CC=C5)=CC3=N4)=N2)C=C1	0.0
O=C1OCC2(CCN([S+](=O)([O-])C3=CC=CC=C3)C2)N1CCN1CCOCC1	0.0
CC(C)(C)C1=CC(CC2CNCCC2CC(=O)NC2=NC=CS2)=NO1	1.0
CCOC(=O)C1CCN(C(=O)C2CCCN(CC3=CC=CC(C4=CSC=C4)=C3)C2)CC1	1.0
CC1=C(CN2CCCCCNC(=O)C3CCCC32)SC=N1	0.0
COC1=CC2=C(C=C1OC1=CC=CC(N(C)C)=C1)NC(=O)C21CCN(CC2=CC=CC=N2)CC1	1.0
CCC1=CN=C(N)N=C1NCC1=NC(C(=O)NC)=NO1	0.0
O=C1CN(CC2=CC=CS2)CCN1C1=CC=C(Cl)N=N1	0.0
CC(=O)N1CCC(N2CCOCC2C2=NC=C(C3=CC=CC(F)=C3)N2)CC1	0.0
COC1=CC=C(NC(=O)C2=CC=C3C(=C2)C2(CCN(C)C2)CN3CC2=CC=CC=C2)C=C1	1.0
CC1=CC=C(NC(=O)N2CCC3=C(C(=O)NCC4=CC=NC=C4)C=CC=C32)C=C1	1.0
CN1CCN(C2=NN3C(NC4=CC=C(Cl)C(C(F)(F)F)=C4)=CN=C3C=C2)CC1	1.0
O=C(NCC1=CC=CC=C1N1C=NC=N1)C12CNCC1CNC2	0.0
CSC1=CC=C(CNC(=O)C2=C3COC(C4=CC=C(F)C=C4)CN3N=N2)C=C1	0.0
CC1=CC=C(C(=O)N2CCN(C3=NN4C(C5=CC=CC(C(F)(F)F)=C5)=CN=C4C=C3)CC2)C=C1	0.0
CC(C(=O)N1CCOCC1)C1CCC2(C)CCC(NC(=O)C3=CN=CN=C3)C(C)C2C1O	0.0
CC1=CC=CC=C1N1C=C(CNC(=O)C(C2=CC=CC(F)=C2)N(C)C)C=N1	0.0
CC(=O)N1CCC2(CC1)CN(C(C)=O)CC1=CC=CC=C1O2	0.0
CCCC(=O)N1CCCC(C2=NOC(COC3=CC=CC=C3F)=N2)C1	0.0
COC1=CC=C(CC(=O)NC2CCCC3=C2NC2=C(Cl)C=CC=C32)C=C1OC	1.0
COC1=CC=C(CN2C(=O)C(C(=O)N3CCN(C(=O)C4=CC=CC=C4)CC3)=NC3=CC=CN=C32)C=C1	0.0
CC(C)NC(=O)C1(CCO)CCN(C2=NC=CC=N2)C1	0.0
COC1=CC=C(N2C(=O)C(C(=O)NCC3CC3)=NC3=CC=CN=C32)C=C1	0.0
COC1=CC=CC(CNC(=O)CN2N=C3CCCCN3C2=O)=C1OC	0.0
CC1=CC=CC(C2=C(CNC(=O)C3=CC=CC(N(C)C)=C3)C=NN2)=C1	0.0
CCCN1C(C)=CN=C1CC1CCN(C(=O)NC)C1	0.0
CC(C)(C)C(=O)N1CCC(N2CCCC(C(=O)NCC3=CC=CC=C3)C2)CC1	0.0
O=C(C1=CC=CC=C1Cl)N1CCC(C(=O)N2CCC(C3=NC4=NC=CC=C4N3)C2)CC1	0.0
COCC1CN(C(=O)C2=CC=CC(Cl)=C2)CC1C(N)=O	0.0
CC1=CC=C(NC(=O)CN2C(=O)NC(C3=CC=C(Cl)C=C3)C3=C2COC3=O)C=C1Cl	1.0
CC1=NOC(C2CN(C(=O)CCC3=CC=CC=C3)CC2CO)=N1	0.0
CN1C=NC(C(=O)N2CCC(OC3CCN(CC4=CC=CN=C4)CC3)CC2)=C1	0.0
CC1=CC=C(C(=O)N2CCC(C(NC(=O)C(C)C)C(=O)NCC(C)C)CC2)C=C1	0.0
COCC1CN(C(C)=O)CC12CCN(CC1=CC=C3OCCC3=C1)CC2	0.0
CC(C)(C)C1=CC=NC(NC2COC3C(OC(=O)NC4=CC=CC(C(F)(F)F)=C4)COC23)=N1	1.0
O=C(NCC1=CC=C(F)C=C1Cl)C1=NOC(C2=CC=C3OCOC3=C2)=N1	0.0
O=C(NCCC1=CC=CC=C1)C1CCCN1C(=O)C1=CC=CC(C2=CC=CC=N2)=C1	0.0
CN(C)CCCC(=O)N1C2CCC1CN(CC1=CC=CN=C1)C2	0.0
O=C(CC1CCOCC1)NC1=CC=C(OC(F)(F)F)C=C1	0.0
O=C(O)C1=CC=C(CN2CCC(C3=CC(N4CCCC4)=NC=N3)CC2)C=C1	0.0
COC1=CC=CC(CNC(=O)C2CC(O)CN2C2CCN(C(=O)C3=CC=CC(F)=C3)CC2)=C1	0.0
N#CC1=CC=C(C(=O)N2CCC(CC3=NC(C4=CC=NC=C4)=NN3)C2)C=C1	0.0
COCC1=NC(C2CCCN(C(=O)C3=CC=CC=C3OC)C2)=NO1	0.0
CCC1=CC=C(C(=O)N2CCC(CC3=NC(C4=CN=CC=N4)=NO3)CC2)C=C1	0.0
CC1=NOC(C2CCN(CC3=CC(F)=CC=C3F)CC2NC(=O)C2CC2)=N1	0.0
O=C(CCC1=CN=CC=N1)N1CCOC(CCCC2=CC=CC=C2)C1	0.0
COC1=CC=C(C2CN3N=NC(C4=NOC(C5=CC=CC(OC)=C5)=N4)=C3CO2)C=C1	0.0
N#CC1=CC=C(C(=O)N2CCC3(CC2)CN(C2=CC=NC=N2)CC3CO)C=C1	0.0
C1=CC(C2=CC=NC(NCC3(N4CCOCC4)CCCCC3)=N2)=CC=N1	0.0
CC(C)(C)C1=NC=C(C2=CC=CC=C2)N1	0.0
COC1=CC(C2=CC=NC3=NC=NN23)=CC(OC)=C1OC	0.0
CC1=C(CN2CCCOCCNC(=O)C3CCCCC32)SC=N1	0.0
O=C(NC1CCN2C(=O)C3=CC=CC=C3NC(=O)C12)C1CCCC1	0.0
O=C(NCC1=CC=CC=C1)NC1=CC=CN2N=CN=C12	0.0
O=C(CN1C=CN2N=C(C3=CC=C(F)C=C3)C(CO)=C2C1=O)N1CCCCCC1	0.0
CC(CCC1=CC=CC=C1)NC(=O)CCN1C=CN2N=C3CCCCC3=C2C1=O	0.0
CC1=CC=CC(C(=O)N2CC(CO)C(C3=CC=CC=N3)C2)=N1	0.0
O=C(NCCC1CCCCC1)C1=CNC2=NC=CC=C12	1.0
CC(C)(C)C(=O)N1CCC(CC(=O)O)C(CC2=NCCC3=CC=C(C(C)(C)C)C=C23)C1	0.0
O=C(C1=NN2C=NN=C2C(C2=CC=C(Cl)C=C2)=C1)N1CCOCC1	0.0
CN(CC1CCOC1)C(=O)NC1=CC=C(C(F)(F)F)C=C1	0.0
O=C1CCN(S(=O)(=O)C2=CC=CC=C2)CCCN(C(=O)CC2=CNC3=CC=CC=C23)CCN1	0.0
CCC1=CC=CC(NC(=O)CN2C(=O)NC(C3=CC=C(C)C=C3)C3=C2COC3=O)=C1	1.0
CCOC1=CC=C(C2=NN3C=CN(CCNC(=O)C4=COC=C4)C(=O)C3=C2)C=C1	1.0
CC(=O)NCCCC(=O)N1C2CCC1CN(C1=CC=C(C(F)(F)F)C=C1)C2	0.0
COCCNC(=O)C1CCCCN1CC1=CC=C(C2=CC=CS2)C=C1	1.0
FC(F)(F)CN1C2CCC1CN(C1=NC=C(C(F)(F)F)C=N1)C2	0.0
N#CC1=CC=CC=C1CN1CCN(CC2=CC=CC=C2)CC(O)C1	0.0
O=C(C1=CC=CC=C1F)N1CCN2C(=NN=C2C2=CC=CC=C2)C1	0.0
CC1=CC=C(Cl)C=C1NC(=O)CN1C(=O)NC2(CCC(C)CC2)C1=O	0.0
CNC(=O)C(C1=CC=C(OC)C=C1)N1CCCC1C(=O)N1CCCC1	0.0
C[S+](=O)([O-])C1=CC=C(C2=C3C=CC=CN3C(C(=O)NCC3=CC=C4OCOC4=C3)=N2)C=C1	0.0
COC1=CC=C(C(C)NC(=O)C2=CC(C3=CC=CC=C3)=CN2C)C=C1OC	0.0
O=C(NC1CC1)C1=NC(C2=CC=C(F)C=C2)=C2C=CC=CN12	1.0
O=C(NCC1=CC=C(N2CCCCC2)C=C1)C1CCCN(C2=CC(=O)NN=C2)C1	0.0
CCNC(=O)NCC12CCC=C1N(C)C(=O)CC2	0.0
COC1=CC=CC(C2=CC=CC(C(=O)N3CC(CO)CC(CN(C)C)C3)=C2)=C1	0.0
CCC1=CC=C(NC(=O)CN2C(=O)NC3(CCOCC3)C2=O)C=C1	0.0
O=C1CC(C2=CC=CC=C2)N(CC2=CC=NC=C2)CCCN(C(=O)CC2CCCC2)CCN1	0.0
O=C1CCCCN1CC(=O)N1CCCC(NC2=CC=CC=C2)C1	0.0
COC1=NC=CC=C1C(=O)N1CCC(CCC(=O)N2CCC(CC3=CC=CC=C3)CC2)CC1	1.0
COC1=CC=C(CC(=O)NC2=CC=C3OC(C)C(=O)N(CCOC4=CC=CC=C4)CC3=C2)C=C1	1.0
CN1CC2=CC=CC=C2N2C=CN=C2C12CCN(C(=O)C1CCCCC1)CC2	0.0
C1=CC=C(CN2C=C(CN3C=CN=C3C3=NN4CCNCC4=C3)C=N2)C=C1	0.0
CC1(CCCCN2CCOCC2)COC2=CC=C(C(=O)NC3=CC=C(Cl)C=C3)C=C2N1	1.0
CC1=CC(C(=O)NC2C(C3=CC=CN=C3)CC(O)C2O)=NN1C	0.0
CCOC(=O)CNC(=O)C1=CC(C2=CC=CN2)=NN1	0.0
O=C(CC1OC(CNC(=O)NC2=CC=CC(F)=C2)C(O)C1O)NCCN1CCOCC1	0.0
CN(C)CC1CN(S(C)(=O)=O)CC1NC(=O)C1=CC=CO1	0.0
O=C(CC1=CSC=C1)NCC1=NN=C2C=CC(C3=CC=CC=C3)=NN12	0.0
O=C1N(CCN2CCCN([S+](=O)([O-])C3=CC=CC=C3)CC2)N=C2CCCCN21	0.0
CCCCS(=O)(=O)NC1CN(CC2=C(C)ON=C2C)CC1C(C)C	0.0
COC(=O)C(CC1=CC=CN=C1)NC(=O)C1CN(S(=O)(=O)C2=CC=CC=C2)CCN1C(=O)N1CCOCC1	0.0
COCCC(=O)N1CCCCCCNC(=O)CC1C1=CC=CC=C1	0.0
COC1=CC=C(NC(=O)C2CN(S(C)(=O)=O)CC23CCCCC3)C(C)=C1	0.0
CN1C=C(C2=CN=C3NC=C(CC(=O)NC4=CC=CC(F)=C4)C3=C2)C=N1	1.0
CC1=NOC(C)=C1[S+](=O)([O-])N1CCC2(C1)N=C(C1=CC=NC=C1)C(=O)N2	0.0
CN(C1=CC=CC=C1)C1=CC=C2OCC(=O)N(CC3=CC=CC=C3)CC2=N1	1.0
O=C(C1=CC=CC=N1)N1CCCC(C2=NC(C3CCOCC3)=NO2)C1	0.0
CC1=NOC(C)=C1C(=O)NC1CCC2=NN=C(C)N2CC1	0.0
CC1=NOC(C)=C1CN1CCC(NC(=O)C2CCC2)CC1	0.0
CC1=NOC(C)=C1S(=O)(=O)N1CCCC2(C1)NC1=CC=CN=C1NC2=NC1CCCC1	0.0
COC1=CC=C(NC2=CC=NC(N3CC4CCC(C3)N4CC(F)(F)F)=N2)C=C1	1.0
COC1=CC=CC(CC(=O)N2CCC(NC(=O)C3=CC=NC=C3)C(O)C2)=C1	0.0
CC1=NN(C)C2=NC(C3=CC=CC=N3)=NC(NCC(C3=CC=CO3)N(C)C)=C12	1.0
COC(=O)C1CC2=C(CN1CC1=CC=C(NC(C)=O)C=C1)NC=N2	0.0
CC(C)(CC1CC2=CC=CC=C2C1)NC(=O)C1CC2(CCNCC2)CN1	1.0
COC1=CC=C(C2=CC=NC3=NC(CC4=CC=C(F)C=C4)=NN23)C(F)=C1	1.0
CC1=C(CN2CCCCC23CC2=CC=CC=C2CNC3=O)SC=C1	1.0
O=C(C1=COC=C1)N1CCCC(CN2CCOCC2)CC1	0.0
COC1=CC=CC=C1CC(=O)NCC1=CC=CN=C1N1C=NC2=CC=CC=C21	0.0
NC1CCC2=NNC(=O)N2CC1	0.0
COC1=CC=C(C(=O)N2CCC(C3=NNC(=O)N3C3=CC=CC=C3)CC2)C(OC)=N1	0.0
CC(C)C1=NOC(C2=CN(C3CCN(C(=O)C4=CC=C(N(C)C)C=C4)C3)N=N2)=N1	1.0
COC1=CC=CC=C1NC1=CC=NC(N2CCN(C(=O)C3=CC=CC=C3F)CC2)=N1	1.0
O=C(C1CC(F)CN1S(=O)(=O)C1=CC=C(C(F)(F)F)C=C1)N1CCCCC1	0.0
CCOCC1=NC(C2CCCN(C(=O)COC)C2)=NO1	0.0
CCC1=CC=CC(NC(=O)CN2C=C(C(=O)OC)C(C)=NS2(=O)=O)=C1	0.0
O=C(NCCC1=CC=CC=N1)C1C2=CC=CC=C2C(=O)N(C2CCCCC2)C12CCCCC2	1.0
CCC1(C(=O)NCCCN2CCCC2=O)CCCCC(=O)N1	0.0
N#CC1=CC=C(CN2CCC3(COC4=CC=CC=C4C(=O)N3)C2)C=C1	1.0
CC(C)C1=NOC(C2=CN(C3CCN(C(=O)C4=CC=CO4)C3)N=N2)=N1	0.0
CC(C)C1=NC2=C(CN(C(=O)C(C)(C)C)CC2)C(C2=CC=C(Cl)C=C2)=N1	1.0
O=C(COC1=CC=C(NC(=O)C2CC2)C=N1)NCC1=CC=C(F)C=C1F	0.0
COC1=CC=C(C2=C(C(=O)N3CCC(CO)C(NC(=O)C4CC4)C3)C=NN2)C=C1	0.0
CC(=O)NC1(C)CCCN(CC2=CC=CC(C3=CC=C4C(=C3)C=CN4C)=C2)C1	1.0
COC1=NC=CC=C1C1=NC=CC2=C1OC(N(C)C1CCOCC1)=CC2=O	0.0
COC1=CC=CC(CC(=O)NC2CCN(C(=O)C3=NN4C=C(C)NC(=O)C4=C3)CC2)=C1	0.0
CC#CCN1C=C2CC(C(=O)NC3CC3)NC(CC(C)C)C3=C2C1=CC=C3	1.0
O=C(NCCCN1CC2=CC=CC=C2C1)C1=CC=CC(C2CCCNC2)=C1	0.0
COC1=CC=C2OCC(C)(C)C=C(C(=O)NC3=CC=C(C)C([S+](=O)([O-])N4CCOCC4)=C3)C2=C1	0.0
CCC1=CC(NCC(O)CN2CCCCC2)=NC=N1	0.0
COC1=CC=C(CNC(=O)C2CCCN(C3=NC=CC(NC4=CC=CC=C4F)=N3)C2)C=C1	1.0
O=C1N(C2=CC=C(Cl)C=C2)N=C2CN(CC3=CC=C(F)C=C3)CCN21	1.0
CSCC1=NC(CNC2=NC(C3CCCC3)=NC3=C2C=NN3C)=CS1	1.0
COC1=CC(CNC(=O)C2=CC=CC3=C2CCN3C(=O)C2CC2)=CC(OC)=C1	1.0
COCCOC1CN(C2CCN(C(=O)C3=CC=C(C#N)C=C3)CC2)C12CCCCC2	0.0
CN1C(=O)CCC2(CNC(=O)C3=CC=CC=N3)CCC=C12	0.0
CN1N=C(C2=CC=C3C=CC=CC3=C2)C=C1C1CN2CCC1CC2CNC(=O)C1=CC=CS1	1.0
O=[S+]([O-])(C1=CC=CC(C(F)(F)F)=C1)N1CC(OC2=CC=C(F)C(F)=C2)C1	0.0
COC1=CC=C(C2=NOC(C(C)O)=C2C(=O)NC(C)C)C=C1	0.0
COCC(=O)N1CC(F)(F)CC1C1=NC(C2=CC=CN=C2)=NO1	0.0
CCOC1=CC=CC=C1N1CCN(C(=O)CCN2C=CN3N=C4CCCCC4=C3C2=O)CC1	0.0
CCCN1C=C2CCN(C(=O)COC3=CC=C(F)C=C3)CC3=C2C1=CC=C3	1.0
COCC1NC(=O)CCC1C(=O)NC1=CC=CC(OC)=C1	0.0
CC(=O)NCC(=O)N1CCCN2C=C(C3=CC=CC(C#N)=C3)N=C12	0.0
COCC1CN(C(=O)C2=CC=CC3=C2C=CN3)CC1C1=NC(C)=NO1	0.0
O=C1CC2(CCN(CC3=CC=C(F)C=C3)CC2)OC2=CC=CC=C2N1C1=CC=CC=C1	1.0
CC1(C(=O)NCC2=CSC=C2)CCOCC1	0.0
O=C(COC1=CC=CC=C1)N1CCC2(CC1)CN(C1=NC=CC=N1)CC2CO	0.0
COC1=CC=C(CC(=O)NC2=C3C4CC(CN(C(=O)NC5=CC=C(F)C=C5)C4)CN3C(=O)C=C2)C=C1	0.0
CC(C)C1=CSC(CN2CCN(C3=NC=CC=C3C#N)CC2)=N1	0.0
C1=CC=C(CN2CCN3C(=NN=C3C3CCCNC3)C2)C=C1	0.0
CN(C)CC1CN(CC2=CC=CC=C2)CC1NC(=O)CCN1C=CC=N1	0.0
O=C1COCC2(CN(CC3=CC(F)=CC=C3F)C2)CN1CC1=CC=CC=C1	1.0
O=C1N(C2=CC=CC=C2)CC2CN(CC3CC3)CCN12	0.0
O=C(C1=NN2N=CC=CC2=C1)N1CCOCC1	0.0
COCC1=NC(C2CCN(C(=O)C3=CC=NN3C)C2)=NO1	0.0
CC(C)(O)CCC1=CC=CC(C(=O)N2CCC(CCN3C=CC=N3)CC2)=C1	0.0
COC(=O)C1=CC=C2N=C(CC3CC(C(C)C)C(CNS(=O)(=O)C4=CC=CC=C4)C=C3C)NC2=C1	1.0
COC1=CC=CC=C1CN1CC(C2=NOC(C3=CC=C(C)C=C3C)=N2)CC1=O	1.0
CC(C)NS(=O)(=O)C1=CC=C2C(=C1)N=C(C1=CC=C(CO)O1)N2C(C)C	0.0
COCCCNC(=O)C1=CC=C2C(=C1)C(O)CCCCCN2C	0.0
O=C(NCC1CN2C=CN=C2CO1)C1=CC=C(Cl)C=C1	0.0
COC1=CC=C(C2(C(=O)N3CCC4(CC3)CC(N(C(C)=O)C3CC3)CCO4)CC2)C=C1	0.0
CN(C)C(=O)NCCNC(=O)C1=CC=CC(C2=NC=CC=C2C#N)=C1	0.0
O=C(CC1=CC=CC=C1F)NC1=CC=C2CCN(C(=O)C3CCCN3)CC2=C1	0.0
CC1=C(C(=O)N2CCC(CCC(=O)NC3=CC=C4OCCOC4=C3)CC2)OCCO1	0.0
O=C1NCCCCCCN(CC2=CC=NC=C2)C2CN(C(=O)NC3=CC=CC=C3F)CCC12	0.0
CN1CC(NC(=O)NC2=CC=CC=C2)CCCC(C(=O)NCC2=CC(F)=CC(F)=C2)CC1=O	0.0
O=C(NC1=CC=C(C2=NN=C3CCCCN32)C=C1)C1=CC=C(F)C=C1F	0.0
COC1=CC=CC=C1CCC(=O)N1CCC2=NN(C)C(=O)N2CC1	0.0
N#CC1=CC=C(CC(=O)N2CC(CNC(=O)C3=CC=CN=C3)C3(C2)CN(C2=CC=CC=C2)C3)C=C1	0.0
O=C(NC1CCC2=NN(CC3CC3)C(=O)N2CC1)C1=NNC(C2CC2)=C1	0.0
C=CCN1C=C2CC(C(=O)NCCC)NC(CC(C)C)C3=C2C1=CC=C3	1.0
O=C(C1=NC2=CC=CN=C2N(CC2=CC=CC=C2)C1=O)N1CCOCC1	0.0
C1=CC=C(CC2CCN(CC3=NN=C4C=C(C5=NC(C6=CC=CC=C6)=NO5)C=CN34)CC2)C=C1	0.0
COCCNC(=O)C1CC2=CN(CC3=CC=CC=N3)C3=CC=CC(=C23)C(CC(C)C)N1	1.0
COC1=CC=C(NC2=NC(C3=C(C)ON=C3C)=CC3=C2OC(CN(C)C)=C3)C=N1	1.0
COCCCNC(=O)C1=CC=CC=C1C1=CC=C(OC)N=N1	0.0
CC1=NC(C2=CC=CS2)=CC(C2CN3CCC2CC3COC(=O)NC2CCCCC2)=N1	1.0
COC1=CC=CC(C2=CC(C(=O)O)=CC(S(=O)(=O)NC(C)C)=C2)=C1	0.0
CC1=CC=C(CN2CCC3=C(CC2)OC(C(=O)NCC2=CC=CC=C2)=N3)O1	0.0
CN(C)CC1CN(C2=NC=CC=N2)CC1NC(=O)C1=CC=CC(Cl)=C1	0.0
CC1=CC(CNC(=O)C(C)(C)C)C(C(C)C)CC1CC1=NN=C(C2=CC=CC=C2F)O1	1.0
COC(=O)C1=C(C)N=C2SC=C(CC(=O)N3CCOCC3)N2C1C1=CC=C(OC)C=C1OC	0.0
COC1=CC=C(CC(=O)NC2=C3C4CC(CN(S(=O)(=O)C5=CC=C(OC)C=C5)C4)CN3C(=O)C=C2)C=C1	0.0
CC1(C2=NOC(C3CC3)=N2)CCN(C(=O)CCC(=O)N2CC(=O)NC3=CC=CC=C32)CC1	0.0
CC(C)CC(=O)NC1CCN(C2=CC(=O)N(CC3=CC=CC=C3)N=C2)CC1	0.0
CS(=O)(=O)N1CCCN(CC2=C(C3=CC=CC=C3)NN=C2)CCNC(=O)CC1C1=CC=CC=C1	0.0
COC1=CC=C(C2=NNC3=C2CC(=O)N(CCOC2=CC=CC=C2)C3)C=C1F	1.0
CCN(CC)C1CCOC2(CCN(C(=O)C(C)C)CC2)C1	0.0
C1=CN=CC(CN2CCN3C(=NN=C3C3CCCNC3)C2)=C1	0.0
CCCCN1C(=O)C(C(=O)N2CCN(C(=O)C3=CC=C(C)C=C3)CC2)=NC2=CC=CN=C21	0.0
CC(=O)N1CCC(NCC2OC(CC3=NOC(COC4=CC=CC=C4)=C3)CCC2O)CC1	0.0
CCN1C(=O)CCC2(C(=O)N3CCC4=CC=CC=C4C3)CCCC=C12	0.0
CN1C=C(CN2CCN(C(=O)C3=COC=C3)CC2)C=CC1=O	0.0
CC(C(=O)N1CC2=C(C1)N(C)N=C2C(=O)N1CCCC1)C1=CC=CC=C1	0.0
CCC(CC)C1=CC(C2CN3CCC2CC3CNS(=O)(=O)CC2=CC=CC=C2)=NC(C2=CC=NC=C2)=N1	1.0
COCCCNC1=NC=NC2=C1CN(C1CCCCC1)C(=O)CN2C	0.0
CC1CCC2(CC1)NC(=O)N(CC(=O)NC1CCCC1)C2=O	0.0
CN1CCCC12CC1=CC=CC=C1CN([S+](C)(=O)[O-])C2	0.0
CN1C=NC(S(=O)(=O)N2CC(C3=NC(CCOCC4CC4)=NO3)C2)=C1	0.0
O=C(NCC1CCOCC1)NC1=CC(F)=CC(F)=C1	0.0
COC1=CC=C(C(=O)NC2C(C3=CC=CN=C3)CC(O)C2O)C=C1	0.0
CCNC(=O)N1CCC(=O)N(CC)C2(CCOCC2)C1	0.0
CC(C)CCC(=O)NC1CCN(C2=CC(=O)NN=C2)CC1	0.0
CC1=CN=C(CC2CCN(C(=O)C3CCC3)C2)N1CC1=CC=CC=C1	0.0
COC1=CC=C(C2CC(O)C(O)C2NC(=O)C2=CC=C3OCCOC3=C2)C=C1	0.0
N#CC1=CC2=C(CCCC2)N=C1N1CCN(C2CCCC2)C(CCO)C1	0.0
COC1=CC=C(NC(=O)CN2C(N(C)CC3=CC=CC=C3)=NC(C)=CC2=O)C=C1	1.0
COC(=O)N1CCC2(CC1)C(=O)NN=C2C1CC1	0.0
CC1=CC=C(C(=O)N2CCC(C3=NNC(=O)N3C3=CC=CC=C3)CC2)C=C1C	0.0
CC1=NC(CCNC2=CC(C3CC(O)C3)=NC(N)=N2)=NC2=C1CCC2	0.0
O=C(O)C1=CC=CC(CC2CCN(C(=O)C3=CC=C(CN4C=NN=N4)C=C3)C2)=C1	0.0
COC1=CC=C2NC=C(CCNC(=O)C3CCCN(C(C)=O)C3)C2=C1	0.0
CC(C)C1=NOC(C2CCCN(C(=O)C3(C4=CC=CC=C4)CC3)CCC(=O)NCC2)=N1	0.0
O=C(NC1=CC=C(Cl)C=C1)N1CC2=C(CC1C1=NC(C3=CC=CC=C3)=NO1)N=CN2	1.0
C1CC(C2=NOC(C3CC3)=N2)CN1	0.0
CC1=NOC2=C(C3=CC=CC(CO)=C3)C=C(C3=CC=C(F)C=C3)N=C12	1.0
CC1=CC=C(C(=O)N(CC(C)C)CC2CN(C(=O)NC3=CC=CC(Cl)=C3)CCO2)C=C1	1.0
COCCN(C)CC1CC(CO)CN(C(=O)C2=CC=C(C)C(Cl)=C2)C1	0.0
CS(=O)(=O)NC1=CC=C(C2(C(=O)NCC3=CC=CS3)CCCCC2)C=C1	0.0
O=C1NC(=NC2CCCCC2)C2(CCCN(CC3CC3)C2)N1C1=CC(F)=CC(F)=C1	1.0
O=C(C1=COC=C1)N1CCC(OC2=CC=CC=C2)C1	0.0
COC1=CC=C(C2=NOC(CC3CCN(C(=O)C4=CC(OC)=CC(OC)=C4)CC3)=N2)C=C1	1.0
COC1=CC=C(C(=O)NC2CCN3C(=O)C4=CC(Br)=CC=C4NC(=O)C3C2)C=C1	0.0
O=C(NC1CC1)C1=CN2N=CC=C2C=C1	0.0
COC1=CC=CC(C(=O)N2CCC(N3CC(O)CC3C(=O)NC3=CC=C(F)C=C3)CC2)=C1	0.0
O=C(C1=CC=C2CCN(C(=O)C3=CC=CC=C3)C2=C1)N1CCN(C2=CC=CC(Cl)=C2)CC1	1.0
COC1=CC=C(C(=O)NC2CN(C)CC2CN(C)C)C(C)=C1	0.0
CC1=NOC(C2=CC=CN3C(CNC(=O)C4=CC=CC=C4C)=NN=C23)=N1	0.0
COC1=CC=C(CC(=O)N2CCC(CC3=NC(C4=CN=CC=N4)=NO3)CC2)C=C1Cl	0.0
CC(=O)N1CCC(N2CCCC2C2=NC(C3=CC=C(N4C=CN=C4)N=C3)=NO2)CC1	0.0
O=C(C1=CC=CC=C1Cl)N1CCC2(CC1)NC(=O)N(CC1=CC=CC=C1)C2=O	0.0
CC1=NOC2=NC3=C(CCC3)C(C(=O)NC3CCC3NC3CCCC3)=C12	0.0
CC1=C(C(=O)N2CCC3(CC2)CC(N(C(=O)C2=CC=CC=C2)C2CC2)CCO3)SC=C1	1.0
O=C(C1C2CNCC21)N1CCC(C2=NC=CN2CC2=CC=NC=C2)CC1	0.0
COC1=CC=C(C(=O)N2CCC3(CCC3OC)CC2)C=C1	0.0
COC1=CC=C(OC2CN([S+](=O)([O-])C3=CC=CC(C(F)(F)F)=C3)C2)C=C1	0.0
CC1=CC(C(=O)N(CCC(=O)NCCC(C)C)CCC(C)C)=C(C)O1	1.0
CCCS(=O)(=O)N1CCCC(C2=NC(C(C)C)=NO2)CCNC(=O)CC1	0.0
CC1=NOC(C)=C1C(=O)NC1CN(C2=CC=NC=N2)CC1CN(C)C	0.0
COC(=O)C1=C(C)NC(=O)NC1C1=CC=CC=C1	0.0
CC1=NN2CCN(C(=O)C3=CC=C(Cl)C=C3)CC2=N1	0.0
CC(=O)NC1=CC=C(CN2C(=O)OC3(CCN(C(=O)C4=C(C)N=CS4)CC3)C2(C)C2=CC=CC=C2)C=C1	0.0
CC(C)N1C(=O)C(CC(=O)O)=C2CCCCC21	0.0
COC1=CC=CC(CN2C(=O)CCCCC2C(=O)NCCCN2CCC3=CC=CC=C3C2)=C1	0.0
COC1=CC=CC=C1CNC(=O)C1CN(C)C(=O)N1	0.0
NCC1=CC=C(C2=CC=CC(C(F)(F)F)=C2)C=C1	1.0
CNC(=O)C1CC2(CCCCN(C)C2=O)N(C(=O)C2=CC=CO2)C1C1=CC=CO1	0.0
CN(C)CC1=CC=CC=C1C1=CC=C2C3CC(CN(C(=O)C4CCCCC4)C3)CN2C1=O	0.0
C#CCNC(=O)C1CCC2=NN=C(CNC(=O)NC3=CC=CN=C3)N21	0.0
O=C(C1=CC=C(N2CCC(O)C2)N=C1)N1CCC(OC2=CC=CN=C2)CC1	0.0
COC1=CC=CC(CN2CCNC(=O)C2CC(=O)N2CCNC(=O)C2)=C1OC	0.0
COC1=CC=C(CN2CCC(C3CCN(S(C)(=O)=O)CC3)C2)C=C1OC	0.0
O=C(CC1=CC=C(CO)C=C1)N1CCOC(C(F)(F)F)C1	0.0
CC(=O)N1CCN(C(=O)C2=CC=C3OC(C4=CC=CN=C4)=NC3=C2)CC1	0.0
CC1=NN(C)C=C1CN1CCC(O)(C2=CC=CC=C2)C(N2CCCC2)C1	0.0
COCC1(CNC(=O)NC(C)C)CC(O)C(O)C1	0.0
CCOC1=CC=CC(C2=NOC(C3=NC(CC)=NO3)=N2)=C1	0.0
CC(=O)NC1CC2(CCN(C(=O)C3CCN(C)CC3)CC2)C2=CC=CC=C21	1.0
CCC1OC2=CC=C(NC(=O)C3=CC=C4OCOC4=C3)C=C2CN(CC2=CC=C(F)C=C2)C1=O	1.0
COC1=CC=C(NC(=O)CN2C(=O)NC3(CCOCC3)C2=O)C(OC)=C1	0.0
O=C(C1CCN([S+](=O)([O-])C2=CC=CC(C(F)(F)F)=C2)CC1)N1CCC(N2CCCC2=O)CC1	0.0
COC1=CC=C(C(=O)NC2=CC=C(C3OCC(=O)N(CCN)C3CO)C=C2)C=C1	0.0
COCC1=NN2C(C3=CC=CC=C3)=CC=NC2=N1	0.0
CCCCN1C(=O)C(C(=O)N2CCN(C(=O)N(C)C)CC2)=NC2=CC=CN=C21	0.0
CCN1C=C(S(=O)(=O)N2CCC3(CCC3N3CCOCC3)CC2)C=N1	0.0
COC1=CC=C(NC(=O)C2CC(C3=CC=C(F)C=C3)N(CC3=CSC(C)=N3)C2)C=C1	1.0
COC1=CC=C(C2(C(=O)N3CCC4(CC3)CC(C(=O)N3CCOCC3)N(C)C4)CC2)C=C1	0.0
CN1N=C(C(=O)N2CCOC3=CC=C(CCC(N)=O)C=C3C2)C2=CC=CC=C21	0.0
COC1=CC=C(CNC(=O)OC2COCCN(C3=NC4=CC=CC=C4O3)C2)C=C1	0.0
CCOC1=CC=C(CC(=O)N2CCN(C3=NNC(C4=CC=CS4)=C3)CC2)C=C1OCC	1.0
O=C(C1=CC=C(C(F)(F)F)C=C1)N1CCC(C(=O)N2CCC(N3CCCC3=O)CC2)CC1	0.0
O=S(=O)(C1=CC=C(F)C=C1)N1CCCC(CN2CCOCC2)CC1	0.0
O=C(C1CCCC1)N1CCC(C(=O)N2CCC(C3=NC4=CC=NC=C4N3)C2)CC1	0.0
CCN(C1CCOCC1)C1CN(C(=O)C2=CC=NN2C)C1	0.0
CCN1C=C(S(=O)(=O)N2CCCC2CC2=NOC(C3=CC=CC=C3)=N2)C=N1	1.0
CCCN(C)C(=O)COC1=CC=C(NC(=O)C2CC2)C=N1	0.0
CCN1C=C(S(=O)(=O)N2CCCC2C2=NC(C3=CC=C(F)C=C3)=NN2)C=N1	0.0
CCOC1=CC=C2CN(C(=O)CC3=CC=C(OC)C=C3)CCC2=N1	0.0
CC1=CC=C(CN2C(=O)COCC2C(=O)NC2=CC=CC(C)=C2)C=C1	0.0
CCCCC1=NN(CC(=O)N2CCCC2C2=NC(C3CC3)=NO2)C(=O)N1CC	0.0
COC1=CC=C(C2=CC=CC(C(=O)NCC3=CC=CC(Cl)=C3)=C2)N=N1	1.0
CNC(=O)C1CC(OC2=CC=CC=C2)CN1S(=O)(=O)C1=CN(C)C=N1	0.0
COCC(=O)N1CCCC1C1=NC(CCOC2=CC=C(F)C=C2)=NO1	0.0
CC(=O)N1CCC(N2CCC(CC3=CC=C(CCC(=O)N(C)C)C=C3)CC2)CC1	0.0
COC1=CC=C2N=C(COC3CN(CC4=CN(C)N=C4)CC3F)NC2=C1	0.0
COC1=CC=CC(C(=O)N2CCC(C3=NC(C4CCOC4)=NO3)CC2)=C1	0.0
CCOC1=CC=CC=C1CNC(=O)C1CN(C(C)C)CC1C(=O)O	0.0
CCOC1=CC=CC=C1NC(=O)N1CCC(C2=NOC(COC)=N2)C1	0.0
COC1=CC=CC=C1N1CCN(C(=O)C2=CC=C3C(=C2)C(O)CCCCCN3C)CC1	1.0
O=C(NCC1=CC=CN=C1)C1=CC=C(C2=CC=C(N3CCSCC3)N=C2)C=C1	1.0
CC1=CC=C(C(=O)N2CCC3(CC2)CC(N(CC2=CC=CC=C2)C2CC2)CCO3)C=C1F	1.0
COCCCNC(=O)C1CCCCC2=NN=C(C3=CC=CC=C3)N21	0.0
CC1=CC=C(CNC(=O)C2CCN(C3=CC(=O)N(CC4=CC=CC=C4)N=C3)C2)O1	0.0
CNC(=O)CC1COCCN1C(=O)CCCC1=NC(C2=CC=CC(C)=C2)=NO1	0.0
O=C(CC1OC(CNCC2=CC=C(F)C=C2)C(O)C1O)NCCN1CCOCC1	0.0
CCN1CCCCC12CC1=CC=CC=C1CN(C(=O)CC1=CC=C(OC)C=C1)C2	0.0
CN1CCCCC(CC(=O)N2CCN(C3=CC=C(F)C=C3)CC2)C1=O	0.0
O=C(O)C1CC2(CCN(C(=O)C3=CC=CC=C3N3CCCC3)CC2)CN1	0.0
CCOC1=CC=C(CC(=O)N2CC(COC)C(C3=NC(C)=NO3)C2)C=C1	0.0
O=C1N(C2=CC=C(F)C=C2F)N=C2CN(CC3=CC=CC=C3)CCN21	1.0
CC(C)N1C(=O)C2(CCCCC2)C1C(=O)NCC1=CC(F)=CC(F)=C1	0.0
CC(C)(C)NC(=O)NCC1=NN=C2CCC(C(=O)NCC3=CC=CS3)N21	0.0
COC1=CC=C(NC(C)=O)C=C1NC(=O)C1CC(=O)N(C2=NNC3=CC=CC=C23)C1	0.0
COC1=CC=C(C2=NC3=CC(C(=O)N4CCCCC4)=CC=C3O2)C=N1	0.0
O=C(C1=CC=NC=C1)N1CCCC1C1=NC(CCOCC2CCCC2)=NO1	0.0
COCC(=O)NC1CC2C(=O)NCC(CCC(=O)NCC3=CC=CN=C3)N2C1	0.0
CN1CCC(NC2(CC3=NOC(CCO)=C3)COC2)CC1	0.0
O=C(C1=CC=C(Cl)N=C1)N1CCCC(C(=O)N2CCCC(C3=NC4=NC=CC=C4N3)C2)C1	0.0
COCCC1=NOC(CN(C)C2=CC(C3CC(O)C3)=NC(C)=N2)=N1	0.0
CCC(C)(C)C(=O)N1CC(CO)C(C2=CC=NC=C2)C1	0.0
CC1=NN=C(NC(=O)NC2CCN(CC3=CC=CC=C3)CC2)S1	0.0
CC1=CC=C([S+](=O)([O-])N2CCCC2C(=O)N2CCCC(C3=NC4=CC=NC=C4N3)C2)C=C1	0.0
COC1=CC=C(C2(C(=O)N3CCCC(CN4CCCC4)CC3)CC2)C=C1	0.0
CC1=NSC(NC(=O)N2CCC(CO)CC2)=N1	0.0
CC(C)N1N=C(OC(C)(C)C(=O)NCC2=CC=NC=C2)C2=CC(CN3CCOCC3)=CC=C21	0.0
CC1=NN(C(C)C)C(C)=C1CN1CCC(C2=CC=C3OCOC3=C2)C(O)C1	0.0
CC1=NC(C2CC(O)C2)=CC(N2CCC(C3=NN=CN3C)CC2)=N1	0.0
CCC1=NC2=C(CN(CC3=CC=CC=C3OC)CC2)C(C2=CC=C(O)C=C2)=N1	1.0
CCN1C(=O)C2CC3(CCN(C(=O)C4=CC5=CC=C(OC)C=C5N4)CC3)CN2C1=O	0.0
O=C1CCN(C(=O)C2CCN(C(=O)CCC3=CC=CC=C3)CC2)CCCCCCN1	0.0
CCC1=CC=C(C(=O)N2CCC(OC3=NC=CC=C3C(=O)N(C)C)C2)C=C1	0.0
O=C(CCN1C=NN=N1)N1CC(C2=NOC(C3CCCN3CC3CC3)=N2)C1	0.0
COCC(=O)NC1CCC12CCN(C(=O)CC1=CNC3=CC=CC=C13)CC2	0.0
COC1=CC=CC(C2=CC=CC(C(=O)N3CCN(C(=O)NC4=CC=C(Cl)C=C4)CC3)=C2)=C1	1.0
C#CCN(CC1=CC=CO1)CC1=CN=C(S(C)(=O)=O)N1CCCC1=CC=CC=C1	0.0
CC1=CC=CC([S+](=O)([O-])N(C)CC2=CC=CN2C)=C1	0.0
COCC1=CC=C2C(=C1)C(OC(C)(C)C(=O)N1CCOCC1)=NN2CC1=CC=CN=C1	0.0
O=C(C1=CC=C(Cl)N=C1)N1CCC(C(=O)N2CCC(C3=NC4=NC=CC=C4N3)CC2)C1	0.0
CC1=NC(CCNC(=O)C2CCCCC2)=NO1	0.0
CC(C)(C(=O)NCC1=CC=CC(C(F)(F)F)=C1)C1CCOCC1	0.0
C1=CC=C(C2=NOC(C3=CN=CN=C3NC3CCCCC3)=N2)C=C1	0.0
O=C(NC1CCCC1)C1=CC=C(CN2C(=O)NC3(CCS(=O)(=O)CC3)C2=O)C=C1	0.0
CC1=CN=C(C(=O)NC2CC3CCC(C2)N3C(=O)C2=CC=CS2)C=N1	0.0
CC1=CC(Cl)=CC=C1N1N=C(C)C(C2C=CC(NC(=O)CCCC(=O)O)C2)=C1C	0.0
COC1=CC=CC(C2=CN3C=NC=C3C(C3=CC=NC=C3)=C2)=C1OC	1.0
O=C(NCC1=CC=C(F)C=C1)C1=NC(C2=CC=CC(F)=C2)=C2C=NC=CN12	0.0
CC1=CC=C(NC(=O)N2CCC(CCNC(=O)CC3CCCC3)CC2)C=C1	0.0
COC1=CC=CC=C1C1=CC(C(=O)NCC2=CC=CC=N2)=NN2C=NN=C12	0.0
CCNC(=O)NC1C=CC(C2=C(C)N(C3=CC=C(C(F)(F)F)C=C3)N=C2C)C1	1.0
CN(C)C(=O)N1CCN(C(=O)C2=CC=CC(C3=CC=CC=N3)=C2)CC1	0.0
COC1=CC=C(C2=NC(N3CCOCC3C)=CC3=C2CN(C(C)C)C3=O)C=C1	1.0
CCN(CCO)C(=O)CC1C(=O)NCCN1CC1=CC=CN=C1	0.0
CC1=NC(C2CN(C(=O)CCCC3=NC4=CC=CC=C4S3)CC2C(N)=O)=NN1	0.0
CCCC(=O)N1CCC2(CC1)C(=O)N(CC)C1=CC=CC=C12	0.0
CN(C1=CC=CC=C1)C1=CC(=O)C2=CC=NC(N3CCN(C4=CC=CC=N4)CC3)=C2O1	1.0
OC1CCN(CC2=NC(C3(O)CCN(CC4=CC=CC=C4)CC3)=CS2)C1	0.0
COCCN1C(=O)C2=CC=CN2CC1CNC(=O)C1=CC=CC(F)=C1	0.0
CN1CCN(C2=NC3=C(CCN(CC4=CC=CN=C4)CC3)C(=O)N2)CC1	0.0
COC(=O)C1=CC=C(N2CC3OC(=O)N(CC4=CC=CC=C4OC)C3C2)N=C1	0.0
CSC1=CC=CC(NC(=O)NCC2CC3CCN2CC3CN2CCN(C3=CC=CC=C3)CC2)=C1	1.0
CC1=C(C(=O)N2CCC3(CC2)CNC(C(=O)O)C3)C(=O)N(C)C(C)=C1	0.0
CC(C(=O)NCCC1=NOC(C2=CC=CN=C2)=N1)C1=CC=CC=C1	0.0
CCOC1=CC=CC=C1C1NC(=O)N(CC(=O)N2CCN(C3=CC=CC=C3)CC2)C2=C1C(=O)OC2	0.0
O=C(C1=CN=CC=N1)N1CCOCC(OC2=CC=CN=C2)C1	0.0
COCCN1C2=C(CCN(C(=O)C3=CC=CC(C#N)=C3)C2)C(=O)N1C1=CC=CC=C1	0.0
COC1=CC=CC=C1CN1CC(C(=O)NCC2=CC=NC=C2)C2(CCOCC2)C1	0.0
N#CC1=CC=CC(S(=O)(=O)N2CCC3=NNC(=O)N3CC2)=C1	0.0
O=S(=O)(C1=CC=C(C(F)(F)F)C=C1)N1CCC(N2C=NN=C2C2CC2)CC1	0.0
COCCOCC(=O)N1CCCCCCNC(=O)C2CC(C3=NC(C4=CC=CN=C4)=NO3)CC21	0.0
FC1(F)CNC(C2=NC(C3=CC=NC=C3)=NO2)C1	0.0
COCC1CN(CC2=C(C)ON=C2C)CC1C(=O)NC1CC1	0.0
CN1N=CC(N2CCC(C(=O)NCC3=CC=C(OC(F)(F)F)C=C3)C2)=CC1=O	0.0
CC(C)NC(=O)N1CCN2C(=NN=C2C2CCCN2)C1	0.0
COCCN1C(=O)C2=CC=CN2CC1CNC(=O)C1=CC2=CC=CC=C2N1	0.0
COCCC1=NOC(C2CN(C(=O)C3CCOC3)C2)=N1	0.0
CC1=NC(N2CCN(C(=O)C3=CC=C(C)C(F)=C3)CC2)=CC(C(F)(F)F)=N1	0.0
O=C(NC1=CC=C(F)C=C1F)N1CCCC(CN2C(C3CC3)=NC3=CC=CN=C32)C1	0.0
COCCOC1CCOC2(CCN(C(=O)CCC3=NC4=CC=CC=C4S3)CC2)C1	0.0
O=C1NCCCCCCN(C(=O)C2=CC=NC=C2)C2CCCC12	0.0
COC1=CC=C(CC(=O)N2CCC3=C(C=NC(C)=C3CNC(=O)C3=CC=C4OCOC4=C3)C2)C=C1	0.0
CN1C=CN=C1CN1CCCC12CCN(C1=CC=C(C(F)(F)F)C=N1)CC2	1.0
O=C(NC1=CC=CC=C1)N1CCCC(C2=NC(C3CCOCC3)=NO2)C1	0.0
COC1=C(C)C=CC=C1C(=O)N1CCC2(CC1)CNC(C(=O)O)C2	0.0
CN1N=C(C2CCCN(C(=O)NC3CCCC3)C2)N(C2CCCC2)C1=O	0.0
CNC(=O)C1=CC(C2CC2)=NC2=C1C(C1CCCN(C(=O)C3=CC=CN=C3)C1)=NN2C	0.0
COCCN(C)CC1=NC(CC2=CC=CC=C2Cl)=NO1	0.0
CC(=O)N1CCN(C(=O)C2CCCN2C(=O)C2=CC=CC(C3=CC=CC=N3)=C2)CC1	0.0
COC(=O)C1=CC(N2CCC(C(C)N3CCN(C)CC3)CC2)=NC=N1	0.0
CCC1=NOC(C2=CC=CN3C(CNC(=O)C4=CC=CC(Cl)=C4)=NN=C23)=N1	0.0
COCC(=O)NCC1C=C(C)C(CC(=O)NC2=CC=CC=N2)CC1C(C)C	0.0
COCCOC1CCN(C(=O)C2=CC=CC(OC)=C2)CC1	0.0
O=[S+]([O-])(C1=CC=CC=C1)N1CCN2C(=NN=C2C2=CC=NC=C2)C1	0.0
O=C(NC1=CC=C(Cl)C=C1)N1CCN(C2=NC3=NC=CC=C3O2)CC1	0.0
CCOC1=CC=C(C2=CC=NC(C3=NC=CC=N3)=N2)C=C1C(=O)O	0.0
CN1CCN(C2=NC3=C(CCN(CC4=CC=CC=C4Br)CC3)C(=O)N2)CC1	0.0
CN1CC2=CC=CN2CC1CNC(=O)C1=CSC=C1	0.0
CC(C)NC(=O)N(C1CC1)C1CCOC2(CCN(C(=O)C3CCCC3)CC2)C1	0.0
CCOCCN1C(=O)NC2=CC(C(=O)NCCN3C=NN=C3)=CC=C21	0.0
CCN1C=C(CN(C)C(=O)CN2C(=O)C3(CCCCC3)C2C2=CC=CC=C2)C(C)=N1	0.0
C1=CC=C(C2=NOC(C3=CN=CN=C3NCC3CCCCC3)=N2)C=C1	0.0
COC1=CC=C(N2N=C(C3CCCN(C(C)=O)C3)NC2=O)C=C1	0.0
O=C(C1CC(=O)N(C2=NNC3=CC=CC=C23)C1)N1CCN(C2=CC=C(Cl)C=C2)CC1	0.0
O=C(CC(F)(F)F)N1CCC(N2C(=O)C3(CCCC3)C2C2=CC=CC=C2)CC1	0.0
COC1=CC=CC=C1N1CCN(C(=O)C(N)C2=C(C)NN=C2C)CC1(C)C	0.0
CC1=NNC(C)=C1C1=CC=C(CN(C)C)C=C1O	0.0
CN1N=C(C2CCCNC2)C2=C(C(=O)NC3CC3)C=C(C3CC3)N=C21	0.0
O=C(NC1CCCC1)C1CCCN(CC2=CC=CC(C3=CC=CS3)=C2)C1	1.0
CN1CCN(C2=NC3=C(CCN(CC4=CC=CC(C#N)=C4)CC3)C(=O)N2)CC1	0.0
CCN1C(=O)C2CC3(CCN(CC4=C(C)N(CC)N=C4)CC3)CN2C1=O	0.0
CC(C)OC1=CC=C(CN2CCC3=NNC(=O)N3CC2)C=C1	0.0
CCC1=NOC(CC2CCOC3(CCN(S(=O)(=O)C4=CC=C(F)C(F)=C4)CC3)C2)=N1	1.0
CC1=CC=C(CN2CCN3C(=NN(C4=CC=C([N+](=O)[O-])C=C4)C3=O)C2)C=C1	1.0
CCC1CN(S(=O)(=O)C2=C(C)ON=C2C)CCC1CC(=O)NCC1=CC=CO1	0.0
CN1CCC(C2CN(C(=O)C3=CC=CC=C3Cl)CC2C(N)=O)CC1	0.0
COC1=CC=C(CCC(=O)N2CCCCCCN(C)C(=O)C3CCCC32)C=C1	0.0
O=C(CCNC1=C(C2=CC=C(F)C=C2)N=C2C=NC=CN12)NC1CCCC1	0.0
COC1CN(C2=CC=CC(F)=C2)C12CCN(S(=O)(=O)C1=CC=CC(F)=C1)CC2	1.0
COC1=CC=C(CNC(=O)C2=C3CN(CC4=CC=CC(Cl)=C4)C(=O)CCN3N=N2)C=C1OC	0.0
CCS(=O)(=O)C1=NC=C(CN(C)CC2=CC3=NON=C3C=C2)N1CCC1=CC=CC=C1	1.0
COC1=CC=C2N=C(C3CCN(CC(C)C)C3)NC2=C1	1.0
CC1=C(C2N(C3CCNCC3)C(=O)C23CCCC3)SC=N1	0.0
COC1=NC=CC(N2CCC(CC(=O)N3CCN(CCC#N)CC3)CC2)=N1	0.0
CC(=O)NC1=CC=C(C2(C(=O)NCC3=CC=C(N(C)C)C=C3)CCCCC2)C=C1	0.0
COCC(=O)N1CCCC(C(=O)N2CCC(OCC3=CC=CC=C3)CC2)C1	0.0
O=C(C1=CC=CC=C1)N1CC2CC(C1)C1=C(C3=CC=CN=C3)C=CC(=O)N1C2	0.0
O=C1CC(C2=CC=CC=C2)N(C(=O)CNC(=O)C2=NNC3=CC=CC=C23)CCCCCN1	0.0
CCC(C)NC(=O)C1=CC=C(C2=CC=CC(C#N)=C2)O1	0.0
COC1=CC=C(N2CC(C(=O)N3CCC(C(=O)NCC4=CC=C(C(F)(F)F)C=C4)C3)NC2=O)C=C1	0.0
CC1=CC=C(NC2=CC=NC(N3CCC(NC(=O)CC4=CC=CC(Cl)=C4)CC3)=N2)C=C1	1.0
CC1=NOC(C)=C1CC(=O)NCCC1=NOC(C2=CC=CC=C2)=N1	0.0
CN(CCC1=CC=CC=C1)C(=O)CCC1CCN(C2=CC(NC3CC3)=NC=N2)CC1	1.0
COC1=CC=CC=C1CN1CC2C(=O)N(CCCN3CCCC3=O)C(=O)C2C1	0.0
COC1=CC=C(CN2C(C3CCN(C(=O)C4=CC=CC=C4F)CC3)=NNC2=O)C=C1	0.0
COC1=CC(Cl)=CC=C1C(=O)N1CCC2(CC1)NC(=O)N(C1=CC=C(F)C=C1)N2	1.0
COC1=CC=C(C(=O)N2CCC3(CC2)CC(CC2=NC(C4=CN=CC=N4)=NO2)CCO3)C(OC)=N1	0.0
O=C(NCC1=CC=CC=C1)C1CN2CCC1CC2CN1C=C(CC2CCCCC2)N=N1	0.0
CCN1CCN(C(=O)C2=CN3C=C(C4=CC=C(C(F)(F)F)C=C4)SC3=N2)CC1	0.0
CCN1C=C(S(=O)(=O)N2CCC3(CC2)N(CCOC)C(=O)C[S+]3[O-])C=N1	0.0
COC1=CC=C(N2C=CN=C2C2=NN3CCCNCC3=C2)C(OC)=C1	0.0
CC1=NOC(C2=CN(C3CCN(C(=O)C(C)OC4=CC=C(Cl)C=C4)CC3)N=N2)=N1	0.0
COC(=O)C1CC2=C(NC3=CC=CC=C23)C2CC(NCCCN3C=CN=C3)CC(C3=CC=C(Cl)C(F)=C3)N12	1.0
COC1=CC(F)=CC=C1C1=CC2=C(C=CN2CC2=CC=NC=C2)C(N2CCOCC2)=N1	1.0
CC1=CC(CO)C(C(C)C)CC1CC(=O)N1CCN(C2=CC=CC=N2)CC1	1.0
CC1=CC=CC=C1S(=O)(=O)N1CCC(CC2=NN=CN2C)CC1	0.0
CC(=O)N1CCN(C(=O)C2=CC=CC(C3=CC=CC=N3)=C2)CC1	0.0
CCC1=NC2=CC(N3CCCC(C(=O)NCC4=CC=CN=C4)C3)=CN=C2N=C1CC	0.0
CC1=NN(C2=CC=CC(CN(C)CC3=NC(C4=CC=CC=N4)=NO3)=C2)C(C)=C1	0.0
CC1=NC(C)=C(C(=O)N2CCC3=C(C2)C(C2=CC=CC(F)=C2)=NO3)S1	0.0
COCCN1N=CC(N2CCC(NC(=O)CC3CCCC3)CC2)=CC1=O	0.0
O=C(C1=C(C2=CC=CN=C2)N2C=CSC2=N1)N1CCOCC1	0.0
CN(C)CC1CN(CC2=CC=CN=C2)CC1NC(=O)C1=CC=C(C#N)C=C1	0.0
CC1=NC(CCNS(=O)(=O)C2=CC=C(Cl)C(C)=C2)=NO1	0.0
COC1=CC=C(N2CCN(C(=O)NC3=NC(C)=NS3)CC2(C)C)C=C1	1.0
O=C(NC1CCCCC1)C1=CN2C=C(C3=CC=CC=C3)SC2=N1	1.0
CCOC1=CC(C(=O)N2CCN(C3=NNC(C4=CC=C(Cl)C=C4)=C3)CC2)=CC(OCC)=C1OCC	1.0
CC1=C(C(=O)N2CCCN(CC3=CC=NC=C3)C(C3=CC=CC=C3)CC(=O)NCC2)OC=N1	0.0
O=C(NCCC1=CC=CN=C1)C1=CC=CC2=C1CCN2C(=O)NC1=CC=C(F)C=C1	1.0
O=C(CCCC1=CC=CC=C1)N1CCC(C2CCNC2)CC1	0.0
COC1=CC=C(C2=NC(C)=NC3=C2CCN(CC2=CC=CN2C)CC3)C=C1	0.0
CC1CCN(C2=CC=C(CNC(=O)CN3CCCC4=NC(C5CC5)=NC=C4C3=O)C=C2)CC1	0.0
CC1=CC=C(C2NC(=O)N(CC(=O)NC3=CC=C(Br)C=C3F)C3=C2C(=O)OC3)C=C1	1.0
CC1=CC=CC(C(=O)N2CC3CC(C2)C2CCCC(=O)N2C3)=C1	0.0
CN1C(CN2C=NC3=C2C(C)(C)OC3(C)C)=NN=C1C1CC(N)C1	0.0
CC1=NC(N2CCC(C(=O)NC3CCC(C)CC3)CC2)=CC(C(F)(F)F)=N1	0.0
O=C(NC1CCN(CC2=CC=CC=C2)CC1)C1(CCO)CCN(C2=NC=CC=N2)C1	0.0
O=C(CC1=CC=C(Cl)C=C1)N1CC(CO)C(C2=CC=NC=C2)C1	0.0
COC1C(NC(=O)C2=C(Cl)C=CS2)C2=CC=CC=C2C12CCNCC2	0.0
COC1=CC2=C(C=C1CCC1=CC=CC=C1)N(C(=O)C(C)C)CC21CCN(C(C)=O)CC1	1.0
O=C(CCC1CCN(S(=O)(=O)C2=CC=CC=C2F)CC1)NCCCN1CCOCC1	0.0
CC1=CC=CC=C1C(=O)N1CCC2=NC(C(C)C)=NC(C3=CC=C(O)C=C3)=C2CC1	0.0
CN(C)C(=O)C1CN(CC2=CC(F)=C(F)C=C2F)CC1CO	0.0
OCC1CN(C2=NC=CC=N2)CC12CCN(CC1=CC=CN=C1)CC2	0.0
O=C(CC1NC(=O)C2=CC=CC=C2NC1=O)NCCC1=CC=CO1	0.0
COC1=CC=C(S(=O)(=O)N2CCC(OC3CCN(C)CC3)CC2)C=C1	0.0
COC1=CC=CC(C(=O)N2CCC(N3CC(O)CC3C(=O)NCC3=CC(F)=CC=C3F)CC2)=C1	0.0
C=CCN1CCC2(CCC1=O)CN(C1=CC=C(C#N)C=N1)CCN2C	0.0
CC1=CC=C(NC(=O)N2CCC(CCNC(=O)CC3=CC=CC(F)=C3)CC2)C=C1	0.0
O=C(NC1CCCN(C2=CC(N3CCCC3)=NC=N2)C1)C1=CSC=C1	0.0
CN1CCN(C2=NC3=C(CCN(CC4=CC=CC(Cl)=C4F)CC3)C(=O)N2)CC1	0.0
CC(C)CC1=CC(C(=O)N2CCOC(C(F)(F)F)C2)=NN1	0.0
COC1=CC=CC=C1CN1CCCN2N=C(C)C(C3=CC=CC=C3C(N)=O)=C12	1.0
CC1=CC(OC2CN(CC3=CC=C(F)C=C3)C2)=CC=C1F	1.0
COC1=CC=CC(CC(=O)N2CCC3(CC2)N=C(C2=CC=CC=C2)NO3)=C1	0.0
CC(=O)N1CCC(NC2CC(CC3=NOC(CN4CCOCC4)=C3)C2(C)C)CC1	0.0
CC1=CC=C(NC2=CC=NC(N3CCCC(C(=O)NCC4CCCCCC4)C3)=N2)C=C1	1.0
C1=CC=C(C2CN(CC3=CC=NC=C3)CC2COC2=CC=NC=C2)N=C1	0.0
CC1=C(C(=O)NCC2(C)CCOCC2)SC=C1	0.0
CC1=CN=C(CC2CCCN(C(=O)CC3=CC=CC(F)=C3)C2)N1C(C)C	0.0
CC1CCC2(CC1)OCC(C(=O)NCC1=CC=CC=C1F)N2C(=O)C1=CC=C(F)C=C1	0.0
COC1=CC=C(F)C=C1NC1=CN=C2C=CC(N(C)CC3=CC=CN=C3)=NN12	1.0
O=C(NCC1=CC=CS1)C1CCCCN1CC1=CC=C(C2=CC=CS2)C=C1	1.0
COC1=CC=CC=C1C(=O)N1CCC(OC2=NC=CC=C2C(=O)N2CCCCC2)C1	0.0
O=C(NC1CCC1)C1CCCN1C(=O)C1=CC=CC(C2=CC=CN=C2)=C1	0.0
CC1=CC=C(C(=O)N2CCC(C3=NN(C4=CC=CC=N4)C(=O)N3)CC2)C=C1	0.0
COC1=CC=C(N2C=CN=C2CN2CCCC(O)(CO)C2)C=C1	0.0
CC1=CC=C(C(=O)NC2CCN(C3=NN4C(C5CC5)=NN=C4C=C3)C2)C=C1	0.0
O=C1NC2=CC=C(C3=CC=CC(C(F)(F)F)=C3)C=C2C(=O)N2CCN(C(=O)C3=CC=CO3)CC12	1.0
COC1=CC=CC=C1C(=O)NC1C(C2=CC=CN=C2)CC(O)C1O	0.0
COC1=CC2=C(C=C1OC)C(CC1CN(C(=O)C(=O)O)CCC1CC(=O)O)=NCC2	0.0
CN(C)CCN(C)C(=O)C1=CC=C2OCC(C)(CCCCC3=CC=CC=C3)NC2=C1	1.0
CCOC1=CC=CC=C1NC(=O)N1CCCC(CN2C(C3CC3)=NC3=CC=CN=C32)C1	0.0
C1=CC=C(N2CCC(CN3C=CN=C3C3=NN4CCCNCC4=C3)C2)C=C1	0.0
O=C(NCC(F)F)C1CCCCN1CC1=CC=C(C2=CC=CS2)C=C1	1.0
CC1=NC2=C(CN(C(=O)C3=CC=CC=C3C)CC2)C(C2=CC=C(O)C=C2)=N1	0.0
CC1=CC=C(N2CCC(NS(=O)(=O)C3=CN(C)C(C)=N3)C2=O)C=C1C	0.0
CC1=CN=C(C2=CC=CN=C2)N1C1CCN(S(=O)(=O)C2=CC=CC(F)=C2)CC1	0.0
O=C(C1=CC=C(F)C(Cl)=C1)N1CC(CO)C(C2=CC=CC=N2)C1	0.0
CC(C)CC1=NN(C)C(C(=O)N2CCCC(OCC3=CC=CC=N3)C2)=C1	0.0
CN(CC1(C)CCOCC1)C(=O)C1=C(F)C=CC=C1Cl	0.0
C=CC1CN2CCC1CC2CNC(=O)NC1=CC=C(OC2=CC=CC=C2)C=C1	1.0
O=C(CCC1CCN(C(=O)C2=CC=CC=C2F)CC1)NC1=CC=CC(Cl)=C1	1.0
CC(O)C1=NN2CCN(C(=O)C3(C4=CC=C(Cl)C=C4)CCC3)CC2=C1	0.0
CS(=O)(=O)N1CCCN(C(=O)CCCC2=CC=CC=C2)C2=CC=CC=C21	0.0
CCC1=CC=CC(C)=C1NC(=O)CN1C(=O)N(C2=CC=CC=C2)C(=O)C2=C1C=C(C)N2C	0.0
O=C1NC(N2CCOCC2)=NC2=C1CCN(CC1=CC(F)=CC=C1F)CC2	0.0
CCNC(=O)C1CC(NC(=O)CCC2=CC=CC=C2)CN1CC1=CN=CN1	0.0
COCCN1C(C)=CN=C1C1CCN(C(=O)C2CCC2)C1	0.0
CC1=NOC(C2=C3COC(C4=CC=C(F)C=C4)CN3N=N2)=N1	0.0
CCNC(=O)N(C1CC1)C1CCOC2(CCN(C(=O)C3=CC=C4N=CNC4=C3)CC2)C1	0.0
CC1=CC=C(CNC(=O)C2CCCCC3=NN=C(C4=CC=CC=C4)N32)O1	0.0
O=C(NC1=CC=CN=C1)C1=NC2=C(CCN(CC3=CC=C4NC=CC4=C3)CC2)O1	1.0
COC1=CC=CC=C1C1=CC=CC(C(=O)N2CCN([S+](=O)([O-])C3=CC=CS3)CC2)=C1	1.0
O=C(CC1=CC=C(F)C=C1)N1CCN(C2=NC3=NC=CC=C3O2)CC1	0.0
CC1=CC=C(C(=O)N2CCC3(CC2)N(C)C(=O)CS3(=O)=O)S1	0.0
CC1=CC=CC=C1C1=CC=C2C3CC(CN(C(=O)CSCC(=O)O)C3)CN2C1=O	0.0
CNC(=O)C1CN(C(=O)C2=CC=CC(OC)=C2)C2(C)C(=O)N(CC3CC3)C3=CC=CC=C3C12	0.0
CC1=C(CC(=O)NC2CCCC3=NC(N(C)C)=NC=C32)C2=CC=CC=C2N1	0.0
CC1=NN(C)C(C(=O)NCC23CCC=C2N(C)C(=O)CC3)=C1	0.0
CN(CC1=CC=CC=C1)C1CCOC2(CCN(C(=O)CCC3=NC4=CC=CC=C4N3)CC2)C1	0.0
CC1=C(CN2CCC(C3=NN=C(CN4CCCCC4)N3C)CC2)N=CN1	0.0
FC1=CC=C2N=C(COC3CN(CC4=CN=C5C=CC=CC5=C4)CC3F)NC2=C1	1.0
COCCN1CC(C(=O)NCCOC2=CC=CC=C2)CCC1=O	0.0
OCC#CC1=CC=C(CN2CCC3(CCNCC3)C2)C=C1	0.0
CC1=CC=C([S+](=O)([O-])NC2CCN(CC3=CC=CC(C4=CC=CC(C)=C4)=C3)CC2)C=C1	1.0
O=C1NC(N2CCOCC2)=NC2=C1CCN(CC1=CC=C(F)C(Cl)=C1)CC2	0.0
COC1=CC=C(C2CN3C=NC(C(=O)N4CCC(C(=O)NC5=CC=CC=C5)CC4)=C3CO2)C=C1	0.0
CC1=CC=CC=C1NC(=O)N1CCC(CCNC(=O)C2CC2)CC1	0.0
CCOCC1=NC(C2CCCN(C(=O)C3(C4=CC=C(OC)C=C4)CC3)C2)=NO1	0.0
CS(=O)(=O)N(C1CCOCC1)C1CN(C(=O)C2(C3=CC=CC=C3)CC2)C1	0.0
COCC1(CNCC2CCCC2)CC(O)C(O)C1	0.0
COC1=CC=C(CC2=NN=C3C=CC(C(=O)NCC4=CC=C5OCOC5=C4)=CN23)C=C1	0.0
O=C(NCC1=NN2CCCNCC2=C1)C1CC2=CC=CC=C2S(=O)(=O)N1	0.0
O=C(C1=CC=C(C(F)(F)F)C=C1)N1CCC2=NC(C3CC3)=NC(C3=CC=C(Cl)C=C3)=C2CC1	1.0
CCCN1CCN(C(=O)C2CCCN(C3=CN=C4N=CC=NC4=C3)C2)CC1	0.0
CC(=O)C1=CC=C(NC(=O)OCC2CC3CCN2CC3C2=CC(C3CCCC3)=NC(C3=CC=NC=C3)=N2)C=C1	1.0
COC1=CC=C(C(=O)N2CCN(C3=NC4=NC=CC=C4O3)CC2)C=C1	0.0
C1=CC=C(NCC2CN(CC3=CC=CC=N3)CC23CN(C2=CC=CC=C2)C3)C=C1	1.0
CN1CC(NC(=O)C2=CC=C(C(C)(C)C)C=C2)CC1C1=NC(C2=CC=NC=C2)=NO1	1.0
OC1=CC=CC=C1CN1CCC(O)(C2=CSC(CN3CCC(O)C3)=N2)CC1	0.0
CCOC(=O)C1=CC=CC(NC(=O)N2CCC(CC(=O)NC3=CC=CC=C3)C(CC)C2)=C1	0.0
COCC(=O)NCC1C2=CC(OC)=C(OC)C=C2CCN1C(=O)NC1=CC=CC(F)=C1	0.0
CC1=NOC2=C(C3=CC=CC(O)=C3)C=C(C3=CC=CC=C3)N=C12	1.0
NCC(=O)N1CC2=CC=CC=C2CC2(CCN(CC3CCNC3)C2)C1	0.0
CC(C)NC(=O)N1CCC(C(=O)N2CCCC(C3=NC4=NC=CC=C4N3)C2)CC1	0.0
COCC(=O)NC1=CC=C(C2=C(OC(C)=O)N(C3=CC=CC=C3)N=C2C2=CC=CC(OC)=C2)C=C1	0.0
CN1CCC(NC(=O)C2(C)CN(CC3=CC=CC=C3)CC3=CC=C(NC4=CC=CC=C4)N=C32)CC1	1.0
O=C(CN1C(=O)NC2(CCCCC2)C1=O)N1CCCCCC1	0.0
CCCC1=CC(N2CCC(NC3CCNC3)CC2)=NC(C)=N1	0.0
COC1=CC=CC=C1N1CCN(CCC(=O)N(C)CC2=CC=CC=C2)CC1=O	0.0
CC1=NOC(C2CCCN2C(=O)C2CCN(C(=O)C3CCCC3)CC2)=C1	0.0
COC1=CC=CC=C1N1CCN(C(=O)C2CN3CCC2CC3CN2C=C(C(C)(C)O)N=N2)CC1	0.0
O=C(C1=CC=CS1)N1CCC2(CC1)CC(OCC1CC1)CCO2	0.0
CCN1CCCCC1C(=O)N1CCC2(CC1)NC1=CC=CC=C1NC2=O	0.0
O=CC1=CC=CC=C1C1=CC=CC(C(F)(F)F)=C1	0.0
O=C(C1=CC=CN=C1)N1CCC(C2=NC(C3CCOCC3)=NO2)C1	0.0
O=C1CCCCC(C(=O)NCCCN2CCC3=CC=CC=C3C2)N1	0.0
CC(=O)N1CCCC2(CC(C3=CC=CN=C3)=NO2)C1	0.0
COC1CN(C2=CC=C(C)C=C2)C12CCN(C(=O)C1=CC=CN=C1)CC2	0.0
COC(=O)CNC(=O)C1=CC=C(C2=CC=C(OC)N=N2)C=C1Cl	0.0
COC(=O)C1CC2=C(NC3=CC=CC=C23)C2CC(NCCN3CCOCC3)CC(C3=CC=C(C(F)(F)F)C=C3)N12	1.0
CC1=CC=CC=C1C1CC(O)C(O)C1NC(=O)C(C)C	0.0
COC1=CC(CNC(=O)C2COCC(=O)N2CC2=CC=C(C)C=C2)=CC(OC)=C1	0.0
C1=CN=C2C(=C1)N=CN2C1CC1	0.0
CCC(=O)N1CC2=CC=CC=C2CC2(CCN(CC3=CC=CN=C3)C2)C1	0.0
CC(C)(C)C1=CC=NC(NC2COC3C(NC(=O)NCC4=CC=CC=C4)COC23)=N1	1.0
CC1=CC=CC(C(=O)N2CCC3(CC2)N=C(C2=CC=C(Cl)C=C2)NO3)=C1	0.0
COC1=CC2=C(C=C1OC)C(CNC(=O)C1=CC=C(C)C=C1)N(C(=O)NC(C)C)CC2	1.0
CCN1C(CC2CCN(CC3=CC=C(S(C)(=O)=O)C=C3)CC2)=NN(C)C1=O	0.0
CN1CCN(C2CCN(CC3=CC=CS3)CC2CCC(=O)O)CC1	0.0
CN(CC1=NN2CCNCC2=C1)CC1=CN=C(C2=CC=CC=C2)S1	0.0
O=C(NCCC1=CN=CC=N1)C1CCN(C(=O)C2CCC2)CC1	0.0
COCC(=O)NC1CCC12CCN(C(=O)C1(C3=CC=CC=C3)CC1)CC2	0.0
C1=CC(C2=NC(C3CCNC3)=NO2)=CC=N1	0.0
CCN1CCN(C(=O)C2(CCO)CCN(CC3=CC=CC=C3)C2)CC1	0.0
O=C(NC1CCCC1)C1=CC(C2CC2)=NC2=C1C(C1CCNC1)=NO2	0.0
CCN1CCN(C(=O)C2CN3C=CC=C3C(=O)N2)CC1	0.0
CC1=CC=C(NS(=O)(=O)C2=CC=CC=C2)C(=O)N1CC(=O)NC(C)C1=CC=CC=C1	0.0
COC1=CC=C(C2=NOC(C(C)N(C)C)=C2C(=O)O)C=C1	0.0
CC1=NOC(C2CCCCCN2C(=O)COC2=CC=CC=C2)=N1	0.0
O=C1COC2CCN(CC3=CC=CC(OC(F)(F)F)=C3)CCC2N1CC1=CC=CC=C1	1.0
CN1N=C(C2CCCCC2)C=C1C1CN2CCC1CC2CNC(=O)COC1=CC=CC=C1	1.0
CC1(C(=O)O)CCN(C(=O)C2=CC=CC(Cl)=C2)CC1	0.0
COC1=CC(C)=C(CN2CCN3C(=O)CNC(=O)C3C2)C=C1C(C)C	0.0
CN(CC1=CC=CC(C(F)(F)F)=C1)S(=O)(=O)C1=CC=CS1	1.0
FC1=CC=C2N=C(C3CCN(CC4=NC(COC5=CC=CC=C5)=NO4)CC3)NC2=C1	0.0
N#CC1=CC=CC(C(=O)N2CCC(CC3=NC(C4CC4)=NN3)C2)=C1	0.0
COCCN1C2=C(CCN(C(=O)C3=CC=CC=C3)C2)C(=O)N1C1=CC=CC=C1	0.0
CC1=NN=C2CCC(NC(=O)NCC3=CC=CO3)CCN12	0.0
CC(=O)N1CCC(N2CCOCC2C2=NC=C(C3=CC=C(S(C)(=O)=O)C=C3)N2)CC1	0.0
CC1=CC=CC(CC(=O)N2CCCC(C3=NN=NN3C)C2)=C1	0.0
COC1=CC=C(C2=NC3=C(CCNC3)C(=O)N2)C=C1	0.0
O=C1NC=CN1C1CCN(CC2=CN=CS2)CC1	0.0
CC1=NOC(C)=C1[S+](=O)([O-])NC1CCN(C2=NC3=NC=CC=C3O2)C1	0.0
O=C(C1=CC=C2N=CC=CC2=C1)N1CCCN(C2=NNC(C3=CC=C(Cl)C=C3)=C2)CC1	1.0
COCCNC(=O)C1CC2=CN(CC3=NC=CN3C)C3=CC=CC(=C23)C(CC(C)C)N1	1.0
CC1=CC2=CC(C3=C(C)ON=C3C)=NC(N3CCN(C4=CC=CC=N4)CC3)=C2O1	1.0
COC1C(=O)N(C2=CC=CC(F)=C2)C12CCN(S(=O)(=O)CC1=CC=CC=C1F)CC2	1.0
CN1C(=O)CCCCC1C(=O)NCCCN1CCC2=CC=CC=C2C1	0.0
O=C(NC1CC2CCC(C1)N2C(=O)CC1=CC=C(F)C=C1)C1=CC=NC=C1	0.0
O=C1NN=C2CCN(CC3=CC=C4OCCC4=C3)CCN21	0.0
CN1C(=O)C(C2=CC=CC=C2)CC12CCN(C1=CC=NC(N)=N1)CC2	0.0
CN(CC1=CC=CC=C1)CC1=CN(C2COC3C(NCC4=CC=C(N(C)C)C=C4)COC32)N=N1	0.0
COC1CCOC2(CCN(C(=O)CC3=CC=CC(F)=C3)CC2)C1	0.0
CC1=CC=C(C(=O)N2CC(F)CC2C(=O)N2CCCCC2)C=C1	0.0
CC1=NON=C1OCCNC(=O)C1CC(=O)N(CC2=CC=CC=N2)C1	0.0
CCOC(=O)C1CCN(C(=O)C2=CN3C(C4=COC=C4)=NN=C3C=C2)CC1	0.0
CC(=O)N1C2CCC1CN(CC1=CC=CN=C1)C2	0.0
CCCN1C=CC2=C(C(C(=O)NCC3=CC=C(C)C=C3)=C(C)S2)C1=O	0.0
CC1=CN=C(C2CCN(C(=O)OC(C)(C)C)CC2)N1	0.0
CC1=CC=C(CN2C(=O)COCC2C(=O)NC2CC2)C=C1	0.0
CN1CCC(N2CCC(CO)N(C)C3=CC=CN=C3C2)CC1	0.0
CC(=O)N1CCN(C(=O)C2=CC=C3OC(C4=CC=NC=C4Cl)=NC3=C2)CC1	0.0
COC1=CC=C(S(=O)(=O)N2CC(N(C3CCOCC3)S(C)(=O)=O)C2)C=C1	0.0
COC1=CC=CC=C1N1CCN(C(=O)C2CN3CCC2CC3CN2C=C(CCO)N=N2)CC1	0.0
COC1=CC=C(NC(=O)CN2C(=O)NC3(CCC(C(C)(C)C)CC3)C2=O)C(OC)=C1	1.0
O=C(C1=CN2C(C3=CNC=C3)=NN=C2C=C1)N1CCOCC1	0.0
CNC(=O)C1=CC(C2CC2)=NC2=C1C(C1CCN(C(=O)C3=CC=CC=C3C)C1)=NO2	0.0
CN1N=C(C2CC2)C=C1NC(=O)C(C)(C)C	0.0
COC1=CC=C(C2=CC(CC3CCC4OC(=O)NCC4O3)=NO2)C=C1	1.0
CN(C)CCN(C)CC1CN2CCC1CC2CNC(=O)NC1=CSC=C1	0.0
COC1=CC2=C(C=C1OC)C(CNC(=O)C1=CC=CC=C1C)N(C(=O)NC1=CC=CC=C1)CC2	0.0
CCCC(=O)NC1CCN(C2=CC(=O)N(CC3CC3)N=C2)CC1	0.0
C#CCNC(=O)C1=C(C2=CC=CC(OC)=C2)N2C=CSC2=N1	0.0
CC1=CC=CC=C1C1=NC=CC2=C1OC(C1=CC=CN=C1)=CC2=O	1.0
CCC(=O)N1CCC2=CC=C(OCC3=NC(C(=O)NCCOC)=CO3)C=C2C1C1=CC=C(C)C=C1	1.0
COC1COCCN(C(=O)C2=CC=CC(F)=C2)C1	0.0
FC(F)(F)C1=CC=C2C(=C1)N=C1COCC(CNC3CCC3)N12	0.0
CCOC(=O)C1=CC=C(NC(=O)C2=C3CCCCN3C(=O)C=C2OC)C=C1	0.0
COCCN1C(=O)C2CC(CN2CC2=CC=C(C(F)(F)F)C=C2)OC2=CC=CC=C21	1.0
O=C(CN1CCOC1=O)N1CCCC(C2=CC=CC=C2)(C2=CC=CC=C2)C1	0.0
COC1=CC=C(C(=O)N2CCC(N3C(C)=CN=C3C3=CC=NC=C3)C2)C(OC)=C1	0.0
COCCCN(CCC(=O)NCC1=CC=C2OCOC2=C1)C(=O)C1=C(C)OC(C)=C1	0.0
O=C(C1=CC=CC=C1F)N1CCCC(C(=O)N2CCCC(C3=NC4=CC=NC=C4N3)C2)C1	0.0
CC(C)CC1NC(C(=O)N2CCOCC2)CC2=CN(CC3=CC=CC=N3)C3=CC=CC1=C23	1.0
CC(N)C(=O)N1CCC(C(=O)NC2=CC=CC(C3=CC=CC(Cl)=C3)=C2)CC1	1.0
O=C(NCC1=CC=NC=C1)C1=CC(C2CC2)=NC2=C1C(C1CCCN1)=NO2	0.0
COCCOC1=CC=C2CN(C(=O)C3=CC=CC(OC)=C3OC)CCC2=N1	0.0
O=C(CC1CCNCC1CC1=NOC(CN2CCOCC2)=C1)N1CCN(C2=CC=C(F)C=C2)CC1	0.0
CC1=NC=C2C(=N1)CC1CCC2N1C(=O)NC(C)C	0.0
O=C(NCC1=CC=C(F)C=C1)C1=NOC2CN(C(=O)C3CC3)CC12	0.0
CS(=O)(=O)N(C1CC1)C1CCOC2(CCN(C(=O)C3=CC=CC=C3)CC2)C1	0.0
CCCNC(=O)CCC1=CC=C2OCCN(C(=O)NCC)CC2=C1	0.0
O=C(NCC1=CC=C(F)C=C1)C1CN(C2=CC=CC(Cl)=C2)C(=O)N1	0.0
COC1=CC=C(C(=O)NC2CN(C(=O)NCC3=CC=CC=C3)CCCC2O)C=C1	0.0
C[S+](=O)([O-])N1CC2=CC=CC=C2CC2(CCN(CC3CCCC3)C2)C1	0.0
CC1=CC(CN2CCN(C3=CC=C(F)C=C3)CC2)C(C(C)C)CC1CC1=NN=C(C2=CN=CN2C)O1	1.0
COC1=CC=C(CN2CC(O)CC2C2=NC(C3=CC=CC(C)=C3)=NO2)C2=CC=CC=C12	1.0
CC1=NN=CN1C1CCN(S(=O)(=O)C2=CC=C(C(C)C)C=C2)CC1	0.0
CCN1N=CN=C1C(C)NC1CCC2(CCNCC2)CC1	0.0
NC(C(=O)N1CCC2(CC1)C(=O)NCN2C(=O)C1=CC=C(Cl)C=C1)C1=CC=CC=C1	0.0
CNC(=O)C1=CC(C2=CN=C(OC)N=C2)=CC2=C1OCCN2CC1=CC=CN=C1	0.0
CN1C(=O)CCC2(CNC(=O)C3CCCC3)CCC=C12	0.0
COC1=CC(CN2CCC3=NN(C)C(=O)N3CC2)=CC=C1OC(C)C	0.0
CC1=CC=NC(N2CCN(C3CCC4(CCNCC4)CC3)CC2)=C1	1.0
O=C(NC1=CC=CC(Cl)=C1)C1=NOC2CN(C3=CC=CN=C3)CC12	0.0
COC1=CC=C(C2=CC(N3CCCN(C(=O)C4=CC=C(C)C(C)=C4)CC3)=NN2)C=C1	1.0
COCC1OCCN(S(=O)(=O)C2=CC(OC)=CC=C2OC)C1C1=CC=CC=C1	0.0
CCN1N=CC=C1C(=O)N1CCCC(C2=NOC(COC)=N2)C1	0.0
O=C1CCCN1C1CCN(S(=O)(=O)C2=CC=CC=C2)CC1	0.0
CN(CC1=CC=CC=C1)C1C(CNCC2=CC=C(F)C=C2)OC(CO)C1O	0.0
O=C(C1=CC=C2OC(F)(F)OC2=C1)N1CCC(C(=O)O)(C2=CC=CC=C2)CC1	0.0
O=C(NCC1=CC=CC=C1F)C1(C2=CC=C(Cl)C=C2)CCOCC1	0.0
CC1=CC=C(C2=NC3(CCN(C(=O)CCC4=CC=CC=C4)CC3)ON2)C=C1	0.0
COCC1CN(C(=O)C2=CC=CC=C2OC)CC1C1=CC=CC=N1	0.0
CC1(COC2=CC=CN=C2)COC2=CC=C(C(=O)NC3=CC=CC(Cl)=C3)C=C2N1	1.0
CN(CC1CCOCC1)C(=O)C1=C(F)C=CC=C1Cl	0.0
CC1=CN=C(CC2CCN(C(=O)CC3=CC=CC(F)=C3)CC2)N1CC1CC1	0.0
CN1C(=O)COCC1C(O)C1=CC=C(NC(=O)NC2=CC=CC=C2)C=C1	0.0
CN1CCCCCCN(C(=O)NC2CCCCC2)CCC1=O	0.0
CCSC1CCN2C(=O)C3=CC(C4=CC=CC=C4F)=CC=C3NC(=O)C12	1.0
COC1=CC(=O)N2CCCCC2=C1C(=O)NC1CCCCCCC1	0.0
O=C1NC(C(=O)NCC2=CC=CC=C2)CN2C=CC=C12	0.0
COCC1=NC(N2CCC(C3=CC(=O)NC(C)=N3)CC2)=C2C=NN(C)C2=N1	0.0
CC1=CC=C(C(=O)NCC2OC(CC(=O)NC3=CC=CC=C3)C(O)C2O)C=C1	0.0
O=C(O)C1C2=CC=CC=C2CC(=O)N1CC1=CC=CC=C1	0.0
O=C(C1=CC=C(C(F)(F)F)C=C1)N1CCN(C2=NC3=NC=CC=C3O2)CC1	0.0
O=C(NCC1(COC2=CC=CN=C2)CC(O)C(O)C1)C1=CN=CC=N1	0.0
COC1=CC=C(C2=NC(C)=NC3=C2CN([S+](C)(=O)[O-])CC3)C=C1	0.0
COC1=CC=CC=C1CC(=O)N1CCC2(CC1)N=C(C1=CC=C(Cl)C=C1)NO2	1.0
CC(C)NC(=O)N1CCC2(CC1)CN(C(=O)CC1=CC=CC=C1)CCO2	0.0
CC1=NC(C2CCN(CC3=CC(F)=C(F)C=C3F)CC2NC(=O)C2CC2)=NN1	0.0
COC1=CC2=C(C=C1OCC1=CC=NC=C1)NC(=O)C21CCN(CC2=CC=CC=C2O)CC1	1.0
O=C(C1=CC=C2OCOC2=C1)N1CC2(CC3=CC=CC=C3NC2=O)C1	0.0
CCC1=NOC(C2=CC=CN3C(CNC(=O)CC4=CC=C(C)C=C4)=NN=C23)=N1	0.0
CC1=CC=CC(C)=C1NC(=O)N1CCC(N2C=C(C3=CC=CN=C3)N=N2)CC1	0.0
COC1=CC=C(NC(=O)N2CCCCCC2C2=NC(C)=NO2)C=C1	0.0
C=CC1CN2CCC1CC2CNC(=O)COCC(=O)O	0.0
COCC1=NC=C(C)N1CC1CCN(C(=O)CCC2=CC=C(OC)C=C2)CC1	0.0
COC1=CC=C(CNC(=O)N2CCCCC2C2=NOC(COCC3CC3)=N2)C=C1	0.0
CC(=O)N1CCC(C(=O)N2C3CCC2CC(NC(=O)C2=CC=C(F)C=C2)C3)CC1	0.0
COC1=CC=CC(CN2CCCC(COC3=CC=CC=C3C(=O)NC3CC3)C2)=N1	0.0
FC1=CC=C(OCCC2CCNC2)C=C1	0.0
O=C1NN=C2CCN(CC3=CC(F)=C(F)C(F)=C3)CCN21	0.0
CC1=C(C(=O)N2CCC3(CC2)N(C)C(=O)CS3(=O)=O)SC=C1	0.0
C#CCOC1=CC=C(C(=O)NC2CN(CC3=CC=C(CO)O3)CCCC2O)C=C1	0.0
COC1=NC=CC=C1C1=NC2=CC(C(=O)NCC3=CC=CC(C(F)(F)F)=C3)=CC=C2O1	0.0
COCC(=O)NC1CN(S(C)(=O)=O)CCC1C1=NC(C)=NO1	0.0
CCN1C=C(S(=O)(=O)N2CCC(CC3=NN=CN3C3=CC=CC=C3)CC2)C=N1	0.0
CC1=NN(C2=CC=CC=C2)C2=C1C(C1CC1)N(C1CN([S+](=O)([O-])C3=CC=CC(C(F)(F)F)=C3)C1)C2=O	0.0
O=C(NCC1CCCO1)N1CC(N2C=C(C(=O)N3CCOCC3)N=N2)C1	0.0
O=C(CC1=CC=CC=C1Cl)N1CCC(C2=NNC(=O)N2CC2=CC=C(F)C=C2)CC1	0.0
NS(=O)(=O)C1=CC=C(CNC2=NC=CC(C3=CC=CN=C3)=N2)C=C1	0.0
CC1=CC=CC=C1NC(=O)C1=CN=C2CCCN(C(=O)CCC3=CC=CC=C3)C2=C1	1.0
COC1=CC=C(C2=CN=C3CCC(C(=O)NCCCN4CCN(C)CC4)CN23)C=C1	0.0
CCS(=O)(=O)C1=CC=C2OC(C3CCN(C(C)C)C3)=NC2=C1	0.0
O=C(CC1=CC=CC=C1)NCC1CN(C(=O)C2CCOCC2)CC12CN(C1=CC=CC=C1)C2	0.0
COC1=CC=C(N2CCN(C3CCCN(CC(N)=O)C3)CC2)C=C1	0.0
COCCN1C(=O)C(C(=O)NCC(=O)OC)=NC2=CC=CN=C21	0.0
COC1=CC=C(CC(=O)N2CCC(C(=O)N3CCC(N4CC5=CC=CC=C5C4=O)CC3)CC2)C=C1	0.0
CCN1C=CC(C(=O)N2CCCC(CN3C(C)=CN=C3C3CC3)C2)=N1	0.0
O=C(C1CN2C=CC=C2C(=O)N1CC1=CC=CC=C1)N1CCC2=CC=CC=C2C1	0.0
CC1=CC=C(C(=O)NC2CCN(C(=O)C3=CC=C(C4=CN=CN=C4)C=C3)CC2)C=C1	0.0
COCC1CN(C2=NC=CC=N2)CC1C(=O)NCC1=CC=CC=N1	0.0
CNC(=O)C1=CC(C2CC2)=NC2=C1C(C1CCN(C(=O)C3=CC=C(Cl)N=C3)CC1)=NN2C	0.0
CC1=NN(C)C=C1CN1CCC2=NNC(=O)N2CC1	0.0
COC1=CC=C(CNC2COC(CNC(=O)C3=CC=CC=C3)C2O)C=C1	0.0
NC(=O)C1=CC=CC(C2=NNC3=C2CC(=O)N(CC2=CC=CC=C2F)C3)=C1	0.0
CN(CC1=NC=CS1)C(=O)C(C1=CC=CC(F)=C1)N(C)C	0.0
COC1=CC=C(CCC(=O)N2CCC3C(=O)NCCCCCCN(CC4=CC=NC=C4)C3C2)C=C1	0.0
CN(C)C1=NN2C(NC3=CC=CC=C3C3=CC=CC=C3)=CN=C2C=C1	1.0
CCC1=NOC(C2=NC(C3=CC=C(OC)C=C3OC)=NO2)=N1	0.0
CC1=NN(C2=CC=C(F)C=C2)C(OC2=CC=CC(F)=C2)=C1CCC(=O)N(C)C(C)C	1.0
O=C(NC1CC1)C1CCCN(CC2=CC=CC(C3=CC=C(F)C=C3F)=C2)C1	1.0
O=C(NC1CC2CCC(C1)N2C(=O)C1=CC=CC(C(F)(F)F)=C1)C1=CC=NC=C1	0.0
O=C(NCC(F)F)C1CCCN1C1=NC2=NC=CC=C2O1	0.0
CC1=CC(Cl)=CC=C1NC(=O)N1CC(C)C(C2=NC(C3=CC=CN=C3)=NO2)C1	1.0
CC1=CC(CNCC2=CC=NC=C2)C(C(C)C)CC1CC1=NN=C(C2=CC=C([N+](=O)[O-])C=C2)O1	1.0
CC1=NOC(C)=C1C(=O)N1C2CCC1CN(C(C)C)C2	0.0
COC1=CC=C2C(=C1)C1(CCN(C(=O)C(C)C)C1)C(=O)N2C	0.0
CN(CC1CCOC1)S(=O)(=O)C1=CC=C(F)C(F)=C1	0.0
COC(=O)C1=C(C)N=C2SC=C(CC(=O)NC3CC3)N2C1C1=CC=CC(F)=C1	0.0
COC1=CC=CC=C1N1C(=O)C(C(=O)N2CCN(C(=O)NC3=CC=CC=C3)CC2)=NC2=CC=CN=C21	0.0
CC(=O)C1=CC=C(NC(=O)CN2C(C3=CC=C(Cl)C=C3)=NC(C)=CC2=O)C=C1	1.0
CNC(=O)N1CCC(C2CCN(C(=O)C3CCCCCC3)C2)CC1	0.0
CC1=CC=C(OCCC2CCN(C(=O)CCN3C(=O)NC(C)(C)C3=O)C2)C=C1	0.0
COC1=CC=CC(CNC(=O)C(C2=CC=C(F)C=C2)N(C)C)=C1OC	0.0
CN1C2=CC(C(=O)N3CCN(C4=CC=CC=C4Cl)CC3)=CC=C2C(=O)N2CCCCC21	1.0
CCNC(=O)OC1COC2C(NS(=O)(=O)C3=CC=C4C=CC=CC4=C3)COC12	0.0
O=C(CC1=CC=CC(Cl)=C1)N1CCC(C(=O)N2CCC(N3CCCC3=O)CC2)CC1	0.0
O=C(O)C1CN(CC2=CC=CC=C2)CC1C(=O)NCC1=CC=C(F)C=C1	0.0
CC(C(=O)N1CCCC1)C1CCC2(C)CC3=C(N=C(NC(=O)C4CC4)S3)C(C)C2C1O	0.0
O=C(CC1CCCN(C2=CC(=O)N(CC3CC3)N=C2)C1)NCC1CC1	0.0
COCC(=O)N(C1CCOCC1)C1CCN(S(=O)(=O)C2=CC=CC=C2C)CC1	0.0
CCC(=O)N1CCCCC1C1=NOC(COCCOC)=N1	0.0
CC1=CN=C(CCNC(=O)C2(C3=CC=CC=C3)CC2)N1C1CCCCCC1	1.0
CC1=CC=C(NC(=O)CN2C(N3CCN(C4=CC=CC=C4)CC3)=NC(C)=CC2=O)C(Cl)=C1	0.0
O=C(NCC1=CC=CC=C1)N1CCCC(CN2C=NC3=CC=CN=C32)C1	0.0
CC1=C(O)C=CC=C1C(=O)N1CCC(NC(=O)C2=CC=CC=N2)C(O)C1	0.0
CC1=CN=C(C2CC2)N1C1CCN(C(=O)C2=COC=C2)CC1	0.0
CC1CCN(C2=NC=NC=C2C2=NC(C3=CC=CC=C3)=NO2)CC1	1.0
CCC1=NC2=C(CCN(CC3=CC=CN=C3)CC2)C(C2=CC=C(OC)C=C2)=N1	0.0
O=C(NCC(F)(F)F)C1=C(C2=CC=CN=C2)N2C=CSC2=N1	0.0
O=C(NC1=CC=CC=C1F)N1CCC2(CCC2N2CCOCC2)CC1	0.0
O=C(NC1CCCC1C(=O)NCC1CCCCC1)C1=CC=NC=C1	0.0
CC(=O)N1CCC(C2=NC=C(C)N2CC2=CC=CC=C2)C1	0.0
CC(C)(C)CC(=O)NCC1OCC(NCC2=NC=CN2)C1O	0.0
COC1=CC=C(N2CC3=C(NC4CC4)N=CN=C3N(C)CC2=O)C=C1	0.0
O=C1CCN(S(=O)(=O)C2=CC=CC=C2)CCCN(C(=O)NC2=CC=CC=C2F)CCN1	0.0
COC1=CC=CC(C2=C(C(=O)NCC3CC3)N=C3SC=CN23)=C1	0.0
CC1=CC=C(CNC(=O)C(C)C2CCOCC2)C=C1	0.0
COCCNC(=O)CC1=C2CCCCC2N(CC2=CC=CC=C2)C1=O	0.0
COC1=CC=C(CC(=O)NC2CCN(C3=NC4=NC=CC=C4O3)C2)C=C1	0.0
CC1=CC=C(CNC(=O)C2CCCC2NC(=O)C2=CC=NC=C2)C=C1	0.0
NC(=O)CN1C(=O)C2CN(C(=O)C3=CC=CS3)CCN2C1=O	0.0
CCNC(=O)N1CC2CN(C(C)C)CC(C1)O2	0.0
CC1=CC=C(C(=O)NC2CCN(C3=CC(=O)N(CC4CC4)N=C3)CC2)S1	0.0
CN1CC2=C(C=C(N3CCOCC3)N=C2C2=CC=CC=C2OC(F)(F)F)C1=O	0.0
O=C(CN1C(=O)NC(C2=CC=C(Cl)C=C2)C2=C1COC2=O)NC1=CC(F)=CC=C1F	1.0
CC1=C(C(C)NC(=O)CN2CCOC2=O)C=NN1C1=CC=C(F)C=C1F	0.0
CN1CCC(N2CCN(C(=O)CCC3=CC=NC(N4CCOCC4)=C3)CC2)CC1	0.0
O=C(NC1CC1)C1=CC(C2=CC=CC=C2F)=CC2=C1OCCN2CC1=CC=CN=C1	1.0
CCN1CC2COC3=CC(OC)=CC=C3C2N(C(=O)C2CCC2)CCC1=O	0.0
COC1=CC=CC(CC(=O)N2CCC3=NN(CC4=CC=CC=C4)C(=O)N3CC2)=C1	0.0
CC1=CC=C(C2=CC3=C(N=C2C2=CC=CC=C2)N=C(C(=O)NCCN(C)C)N3C)C=C1	1.0
COC1=CC=CC=C1N1CCN(C2C3OCC(O3)C(NC(=O)NC3=CC=C(F)C=C3)C2O)CC1	0.0
COCCC1=NOC(CC2CCOC3(CCN(C(=O)C4CCOCC4)CC3)C2)=N1	0.0
COC1=CC=C(C(=O)NCC2OC(CC(=O)N3CCN(C4=CC=CC=C4OC)CC3)C(O)C2O)C=C1	0.0
COC1=CC=CC=C1CC(=O)NC1CCN(C2=CC(=O)N(C)N=C2)CC1	0.0
CCN1N=CC(N2CCCC(CC(=O)NC3CCN(CC4=CC=CC=C4)CC3)C2)=CC1=O	0.0
O=C(NCC1=CC=C2OCOC2=C1)C1NCCC2=C1N=CN2	0.0
COCC(=O)NCC1C=C(C)C(CC(=O)N2CCCC2)CC1C(C)C	0.0
O=C(CN1N=C2CCCCCN2C1=O)NC1=CC=CC(Br)=C1	0.0
COCCCNC(=O)C1CCC2=NN=C(C3=CC=CC(C(F)(F)F)=C3)N21	0.0
COCCNC(=O)CN1C(=O)C(OC2=CC=C(F)C=C2)C12CCCCC2	0.0
O=S(=O)(CC1=CC=CC=C1)N1CCCC(CC2=NOC(C3=CN=CC=N3)=N2)C1	0.0
COC1=CC=CC=C1NC(=O)CN1N=C2CCCCCN2C1=O	0.0
CC1=CC=C2C(=O)N(CC3=CC=CS3)CC(COCC3=CC=CC=C3)OC2=N1	1.0
COCCN1CCCCCC(O)C2=CC(C(=O)NC3=CC(C)=CC=C3OC)=CC=C21	1.0
COCC1=CN2C(=O)N(C)C=C(C3=CC=NC(OC)=C3)C2=N1	0.0
O=C(CC1=CNC2=CC=CC=C12)N1CCC(C2=NOC(C3CC3)=N2)C1	0.0
O=C1C2CC(O)CN2C2(CN(CC3=CC=CC=C3)C2)C(=O)N1CC1=CC=CC=C1Cl	0.0
CCN1N=CC(N2CCC(NC(=O)CC3CCCCC3)CC2)=CC1=O	0.0
CC1=CC(CN2CCN3C(=NN=C3C3=CC=CN=C3)C2)=NO1	0.0
COC1=CC=C(CN2CCNC3=CC(NC4=CC=CC=C4)=NC=C3C2)C=C1O	1.0
CC1=CC=C2N=C(C3CCN(CC4=CC=C(C5=CC=CS5)C=C4)CC3)NC(=O)C2=C1	1.0
CC1=CC=CC(C(=O)N2CCN(C3CCN(C)C3=O)CC2)=C1	0.0
O=C(CC1=CSC=C1)N1CCC(OC2=CC=CC=C2)C1	0.0
CNC(=O)C(C)CN1C=CN=C1C1=CC=CC(CN(C)C)=C1	0.0
O=C(NCC1=CC=NC=C1)C1=CN(C2CNC2)N=N1	0.0
O=C1NCCN2CC3(CCN(C(=O)NCCC4=CC=CC=C4)CC3)CC12	0.0
C=CCN(CC1=CC=CC=C1OCC)C(=O)CCN1C=CC=C1	0.0
COC(=O)CCC(=O)N1CCOC(CC2=CC=CC(C(F)(F)F)=C2)C1	0.0
CN1CC2(CCN(CC3CC3)CC2)CC1C(=O)N1CCOCC1	0.0
O=C(NCC1CC1)C1=CN2C(CC3CC3)=NN=C2C=C1	0.0
CCOCCN1C(=O)COCC1C(O)C1=CC=C(NC(=O)C2=CC=CO2)C=C1	0.0
CCN1C(COC2=CC=C(C)N=C2)=NN=C1C1CC(N)C1	0.0
CC1=CN2N=NC(C(=O)N3CCC(C(=O)NCC4=CC=CC(Cl)=C4)CC3)=C2C(=O)N1	0.0
O=C1CC2CCCC(C1)N2C(=O)N1CCCC1	0.0
CCCCNC(=O)C1CCCN(C2CCN(C3CC4=CC=CC=C4C3)CC2)C1	0.0
COC1=CC=C(CN2C(=O)C3CC(CN3CC3=CC=CC=C3C)OC3=CC=CC=C32)C=C1	1.0
O=C(NC1=CC=CS1)N1CCNC2=CN=C(NC3=CC=CC(C(F)(F)F)=C3)N=C2C1	1.0
O=C(C1CCCC1)N1CC2(CCCN2C2COC2)CC2=CC=CC=C21	0.0
CC1=NOC(C2=CN(C3CCN(C(=O)COC4=CC=C(F)C=C4)CC3)N=N2)=N1	0.0
O=C(NC1CCCN(CCN2N=C3CCCCN3C2=O)C1)C1=CC=CN=C1	0.0
CCN1C2CCC1CN(C(=O)C1=CC=NC=C1)C2	0.0
O=C1NC2(CC3=CC=CC=C13)CN(CC1=CC=CC=N1)C2	0.0
CC(C)OC1=CC=C(CN2CCC(CO)(CN3CCCC3)CC2)C=C1Cl	1.0
CCN1C=NN=C1CC1CCCN(C(=O)COC2=CC=C(C)C=C2)C1	0.0
CN1C=CC=C1CN1CCC(N2C=CNC2=O)CC1	0.0
COC1=CC=CC(C(=O)N2CCC(C3=NNC(=O)N3C3=CC=CC=C3)CC2)=C1	0.0
COCC1=CC=C2C(=C1)C(OC(C)(C)C(=O)N1CCN(CCO)CC1)=NN2CC1=CC=CC=C1	0.0
CC1=CC=NC=C1C(=O)N1CCC(N2C(=O)N(C)C3=CC=CN=C32)C1	0.0
CN1CC2(CCN(C(=O)CC3=CNC4=CC=CC=C34)CC2)CC1C(=O)N1CCOCC1	0.0
O=C(NC1CC1)C1CCC(=O)N(CCCC2=CC=CC=C2)C1	0.0
O=C1NC2=CC=CN=C2N1CC1=CC=CC=C1	0.0
O=C1CC2(CCN(CC3CC3)CC2)OC2=CC=CC=C2N1	0.0
CCNC(=O)N1CCCC(O)C(NC(=O)C2=CC=C(OCCN3CCCC3)C=C2)C1	0.0
CN(C)C(=O)C1=CC=C(OC2CCN(C(=O)C3=CC=C(F)C=C3F)CC2)N=C1	0.0
CC1=CC(C)=C(CNC(=O)C2=CC(C3=CC=CC=C3F)=CC3=C2OCCN3C)C(=O)N1	1.0
CC1=CC=C(C(=O)N(C)C2CCC3=CC=CC=C32)C=C1	1.0
O=C(C1CCCN1C(=O)C1=CC=CC(C2=CC=CN=C2)=C1)N1CCN(C2=NC=CC=N2)CC1	0.0
CC1=CC=C(N2C=C(CN3CCCCC3C(N)=O)C(C3=CC=CC(C)=C3)=N2)C=C1	1.0
CCOC(=O)C1(CC2=CC=CC=C2F)CCCN(C(=O)CCC2=CNC3=CC=CC=C23)C1	1.0
CN(CC1=CC=C(OC(F)(F)F)C=C1)C1CCCC2=CC=CC=C21	0.0
COCCN1C(C)=CN=C1C1CCN(S(=O)(=O)C2=CC=C(C#N)C=C2)C1	0.0
COCCOC(=O)C1=C(C)N=C2SC=C(CC(=O)N3CCOCC3)N2C1C1=CC=C(C)C=C1C	0.0
CC1=CC=CC=C1CN1CC2=NC(NCC3=CC=NC=C3)=CC=C2OCC1=O	1.0
COC1=CC=C(NC(=O)CC2CC(C(C)C)C(CC#N)C=C2C)C=N1	1.0
CC1=CC=NC=C1C(=O)N1CCC(CN2C(C)=CN=C2C2=CC=CN=C2)CC1	0.0
COC1=CC=CC=C1CNC(=O)CC1CCCCN(C)C1=O	0.0
CC1=NN(C)C2=NC=NC(NCCC3=CNC(=O)NC3=O)=C12	0.0
O=C1NC2=CC(Cl)=CC=C2C(=O)N2CCC(NS(=O)(=O)C3=CC=CS3)C12	0.0
O=C1C2CC(CN2C(=O)C2CCOCC2)OC2=CC=CC=C2N1CC1=CC=CC=N1	0.0
CC1=CC=C(C(=O)NCC(=O)N2CCN(C3=CC=CC=N3)CC2)C=C1	0.0
COCCCNC(=O)C1(CCO)CCN(CC2=CC=CC=C2)C1	0.0
COC1=CC=C(C2=NN3C(CNC(=O)C(C)OC4=CC=CC=C4)=NN=C3C=C2)C=C1	0.0
O=C(C1=CC=C(F)C=C1)N1CCCC(C(=O)N2CCCC(C3=NC4=NC=CC=C4N3)C2)C1	0.0
COCC(=O)NCC1OC(CO)C(O)C1N(C)CC1=CC=CC=C1	0.0
CN1C=C(CN2CC(F)C(OCC3=NC4=CC=CC=C4N3)C2)C2=CC=CC=C21	1.0
CCN1C=C(S(=O)(=O)N2CCC3(CCCN(CC4CC4)C3=O)C2)C=N1	0.0
COCCC(=O)N1CCCN(C(=O)C2CC2)C2=CC=CC=C21	0.0
CCOC(=O)C1(CC2=CC=CC(OC)=C2)CCCN(C(=O)CCN2CCCCO2)C1	0.0
O=C(CN1N=NN=C1CN1CCOCC1)N1CCCC1C1=CC=C(F)C=C1	0.0
CC1=C(CN2CCC3(CC2)CC(CC(=O)NCC2=CC=NC=C2)CCO3)SC=N1	0.0
CN(C)C1CN(C(=O)C2CC2)CCC1CO	0.0
CC1=CC=CC=C1C(=O)N1CCCC(C(=O)N2CCC(C3=NC4=NC=CC=C4N3)CC2)C1	0.0
O=C(CCC1CCCN(S(=O)(=O)C2=CC=C(F)C=C2)C1)NC1CC1	0.0
O=C(NCC1=CC=C(F)C=C1)C1=CC=C2OC(C3=CC=NC(Cl)=C3)=NC2=C1	0.0
CNC1CNC(=O)C2=CC(C3=CC=C(OC)C=C3)=NN21	0.0
CSC1=CC=CC(NC(=O)C2CCN(C(=O)C3=C4COC(C5=CC=C(F)C=C5)CN4C=N3)CC2)=C1	0.0
CC1=CC=C(CNC(=O)N2CC(N3C=C(C(=O)NCC4CC4)N=N3)C2)C=C1	0.0
COCCN1C(=O)C2=CC=CC=C2C(C(=O)NCCC2=CC=C(OC)C=C2)C12CCCC2	0.0
CC1=CC=C(N2C=CC=C2CC(=O)NC(C)C2=CC=CC=N2)C=C1	0.0
O=C(NCCCC1=CC=CC=C1)C1CCCN(CC2=CC=CC(C3=CSC=C3)=C2)C1	1.0
O=C(C1=CN2C=C(C3=CC=C(F)C=C3)N=C2C=C1)N1CC2CCCNC2C1	0.0
CC(C)C1=NC=C(C(=O)N2CCCC(CCC3=CC=CC=C3F)C2)C(=O)N1	0.0
CCN1N=CC=C1C(=O)N1C2=CC=CC=C2CC1C1=NN=C(C2CCOCC2)O1	0.0
O=C1CCCCC(C(=O)N2CCCCC2)N1	0.0
CC1=C(C2=C3N=C(C4=CC=CC(CO)=C4)C=NC3=NN2)SC=C1	1.0
CCC1=CC=C(NC(=O)C2=CC=C3C(=O)N4CCCCC4N(CC)C3=C2)C=C1	1.0
COC1=CC=C(NC(=O)N2CCN3C(=O)CNC(=O)C3C2)C(C)=C1	0.0
CC(C)C(=O)NC1=CC=C(C2OCC(=O)N(CC3=NC=CN3C)C2CO)C=C1	0.0
CCC1=C(C(=O)OC)C(C2=CC=C(C(C)C)C=C2)N2C(CC(=O)N3CCOCC3)=CSC2=N1	0.0
COC1=CC2=C(C=C1OCC1CC1)NC(=O)C21CCN(CC2=CC=CC(O)=C2)CC1	1.0
CC1=CC(CN2CCN(C3=CC=CC=N3)CC2)C(C(C)C)CC1CC1=NN=C(C2=CN=CN2C)O1	1.0
CCCN(CC1CCOC1)C(=O)C1=CC=C(F)C(F)=C1	0.0
COC1=CC=CC(CN2CC(CO)C(C3=CC=NC=C3)C2)=C1OC	1.0
COC1=CC=C(OC)C(CNC(=O)COC2=CC=C(NC(C)=O)C=N2)=C1	0.0
CC1=NOC2=C(C3=CC=CN=C3NCCCN3C=CN=C3)C=C(C3=CC=CC=C3)N=C12	1.0
CC1=NC(C2=C3CCCCCN3C(=O)N(CC(=O)NC3=CC=C(C)C(C)=C3)C2=O)=NO1	0.0
O=C(C1CC(F)CN1C(=O)C1=CC=CC(C(F)(F)F)=C1)N1CCOCC1	0.0
CCC(CC)C(=O)N1C(C2=CC=CC=C2)C(C(=O)O)CC12CCCCN(CCOC)C2=O	0.0
O=C(CC1=CC=CC(F)=C1)N1CCC(CC2=NN=CN2CC2=CC=CC=C2)C1	0.0
COC1=CC=C(CC(=O)N2CC3(CC4=CC=CC=C4N(C(C)=O)C3)C2)C=C1	0.0
CN1C(=O)C2=CC=CN2CC1C(=O)NC1CCCC1	0.0
O=C1CC2CCN(C(=O)C3=CC=CC=C3)CC2CCN1CC1=CC=CN=C1	0.0
CNC(=O)NC1=CC=C(C2(C(=O)NC(C)C)CCC2)C=C1	0.0
CC(C(=O)NCC1=CC=C(F)C=C1)C1CCC2(C)CCC(NC(=O)C3CCCCC3)C(C)C2C1O	0.0
CC(=O)N1CCC2(CC1)CC(N(C(=O)NC(C)C)C1CC1)CCO2	0.0
C1=CC=C(C2=NN=C3CN(CC4=CSC=N4)CCN32)C=C1	0.0
CC1=NOC(C)=C1S(=O)(=O)N1CCC(C2=NOC(C3=CC=CN=C3)=N2)C1	0.0
CCN1CCN(C(=O)C2=COC(COC3=CC=C4OCOC4=C3)=N2)CC1(C)C	0.0
O=C(C1CCCC1)N1CCN(C2=NN=C3C(Cl)=CC=CN23)CC1	0.0
COC1=CC=CC=C1OCCNC(=O)C(C)C1CCOCC1	0.0
CC(C)(C)C1=COC(C2COCCN2CC2=CC=C(F)C=C2)=N1	0.0
COC1=CC=C(CC2CCN(C(=O)C3=C(C4=CC=C5OCOC5=C4)ON=C3C)CC2)C=C1	1.0
O=C(NC1=CC=CC=C1)C1=CN=C2CCN(CC3=CC=C4NC=CC4=C3)CCN12	1.0
CCN(CC1=NC=CN1C)C(=O)C1=CC=C(N2CCC(N(C)C)C2)N=C1	0.0
COC1=CC=CC(CCC(=O)N2CCC(CC3=NC(C4CC4)=NN3)CC2)=C1	0.0
COC1=CC=C(OC)C(S(=O)(=O)N2CCC(C3=NC(C4=CC=CN4C)=NO3)CC2)=C1	1.0
CN1CCN(C(=O)C2CCCN(C3=NC4=NC=CC=C4O3)C2)CC1	0.0
O=C(C1=CC=C(C2=CN=CN=C2)C=C1)N1CCC(C(=O)N2CCOCC2)CC1	0.0
CC(=O)N1CC2(CC3=CC=CC=C31)CN(C(=O)C1=CC=CC=C1)C2	0.0
O=C1CCN(CC2=CC=C3OCCC3=C2)CCOCCN1	0.0
O=C(CC1=CC=CC=C1F)N1CC(OC2=CC=C(C3=NOC(C4=CC=CN=C4)=N3)C=C2)C1	0.0
C1=CC=C(C2=CC=NC3=NC(C4CC4)=NN23)C=C1	0.0
CNC(=O)N1CCCC(C2=NC(C(C)C)=NO2)CCNC(=O)CC1	0.0
COC1=CC=C(CC(=O)N2CCN(C3=NC=CC(NC4=CC=CC=C4F)=N3)CC2)C=C1	1.0
CC1=CC=CC(NC(=O)N2CCC(CCNC(=O)C3=CN=CC=N3)CC2)=C1	0.0
CN1CCC(OC2CCN(C(=O)C3=CC(F)=CC(F)=C3)CC2)CC1	0.0
CS(=O)(=O)C1=CC=C(CN2CCCC(CC3=NC4=CC=CC=C4N3)C2)C=C1	0.0
CC1=NOC(C2CC3(CCN(C(=O)C4=CC=CC=N4)CC3)CN2C)=N1	0.0
CC(C)C1=NN2CCN(C(=O)C3=CC=C(Cl)C=C3)CC2=N1	0.0
CC1=NOC2(CCCN(CC3CCCCC3)C2)C1	0.0
COC1=CC=CC=C1C1=CC(NC2=CC=C(N3CCOCC3)C=C2)=C2ON=C(C)C2=N1	1.0
CCC(=O)N1CCCC(C2=NC(C3=CC=CC=C3)=NO2)CCNC(=O)CC1	0.0
CC1=CC(C2=NC3=CC=NC=C3N2)=C(C)O1	0.0
COCCNC(=O)C1CC(OC2=CC=CC=C2)CN1C(=O)CC1=CC=CC(F)=C1	0.0
C[S+](=O)([O-])N1CCCN(C2=NC3=NC=CC=C3O2)CC1	0.0
COC1=CC=CC(CNC(=O)CCC2CCN(S(=O)(=O)C3=CC=CC=C3)CC2)=C1	0.0
COCC(=O)NCC1OCC(NC(C)C)C1O	0.0
O=C1CC(C2=CC=CC=C2)N(C(=O)C2=CC=CO2)CCCCCCN1	0.0
C[S+](=O)([O-])NC1CCN(C(=O)C2=CC=C(C3=NC=CC=C3C#N)C=C2)CC1	0.0
C1=NNC(C2CCCNC2)=C1	0.0
COC1=CC=C(C2=NC=CC3=C2OC(N(C)C)=CC3=O)C=N1	0.0
O=C(NCCN1CCOCC1)C1=CC=C2N=C(C3=CC=NC(Cl)=C3)OC2=C1	0.0
CC1=C(C(=O)NCC2=CC=CC=C2)N2C=CN=CC2=N1	0.0
CCNC(=O)N1CC(OC2=CC=CC=C2C2=NC(C3=CN=CC=N3)=NO2)C1	0.0
O=C(C1CC(OC2=CC=CC=C2)CN1)N1CCOCC1	0.0
CS(=O)(=O)N(C1CC1)C1CCOC2(CCN(C(=O)C3=CC=C(F)C=C3)CC2)C1	0.0
CC1=NC=C(C2=CC=CC=C2)N1	0.0
COCCN1C(=O)C2=CC=CC=C2C(C(=O)NC2=CC=CC(NC(C)=O)=C2)C12CCCCC2	0.0
CCN1C=C(S(=O)(=O)N2CCC(OC3=CC=CC=C3C3=NC(C)=NO3)C2)C=N1	0.0
CN(CC1CCOCC1)S(=O)(=O)C1=CC=C(C(F)(F)F)C=C1	0.0
CC(=O)NC1CN(C(=O)C2(C3=CC=CC=C3)CC2)CC1CO	0.0
CCOC1=CC=CC=C1CN1CCC2(CC1)CC(C(=O)N1CCOCC1)N(C)C2	0.0
COCC1(O)CCOC2(CCN(C(=O)C3=CC=CS3)CC2)C1	0.0
COCC1=NC(CCNC(=O)C2=NN(C)C(C)=C2)=NO1	0.0
COC1=CC=C(C(=O)N2CCC3(CC2)CCN(CC2=CC=CS2)C2=CC=CC=C2O3)C=C1	1.0
C1=CC=C(C2=NC(CC3CCNC3)=NO2)C=C1	0.0
CN1C(=O)COC(C2=CC=C(NC(=O)C3=CC=CN=C3)C=C2)C1CO	0.0
O=C(CCC1=CC2=CC=CC=C2NC1=O)NCC1=CC=CO1	0.0
CCN(CC)C(=O)C(C)C1CCC2(C)CC3=C(N=C(NC(=O)C4CC4)S3)C(C)C2C1O	0.0
O=C(CN1CCCC2=NC(C3CC3)=NC=C2C1=O)NCCC1=CNC2=CC=CC=C12	0.0
COC1=CC=C(CC(=O)N2CCC3=NC(C(C)C)=NC(C4=CC=C(O)C=C4)=C3CC2)C=C1	0.0
O=C(NCC1=CC=C(F)C=C1)C1CCN(C2=CC(=O)NN=C2)C1	0.0
CC(=O)N1CCC(NCC2CN3C(C4=CC=C5OCCOC5=C4)=CN=C3CO2)CC1	0.0
CNC(=O)C1=CC=C(OC)C(C2=CC(N)=NC3=C2C=CN3)=C1	0.0
CCN1N=CC(N2CCCC(CC(=O)NCC3=CC=CN=C3)C2)=CC1=O	0.0
CC(C)NC(=O)CCC1CNC(=O)C2CC(NCC3=CC=CC(Cl)=C3)CN12	0.0
CCOC1=CC(=O)N2CCCCCC2=C1C(=O)NCC1CCCO1	0.0
COC1=CC=C(C(=O)N2CCC3(CC2)NC(=O)N(C2=CC=CC=C2)N3)C=C1F	0.0
COC1=CC=CC([S+](=O)([O-])N2CCC3(CC2)C(=O)NCN3CC2=CC=C(Cl)C=C2)=C1	0.0
O=C(NC1=CC=C2C(N3CCOCC3)=NC=NC2=C1)C1=CC=CC(Br)=C1	1.0
COC1=CC=CC=C1C1=CC=C2C(C(=O)NCC3=CC=C(F)C=C3)=NN(C)C2=N1	0.0
CS(=O)(=O)N1CCN(C2=NN3C(C4CC4)=NN=C3C=C2)CC1	0.0
CN(CC1=CC=CN1C)C(=O)C1CC1	0.0
COC1=CC=C(C2=NOC3(CCN(CC4=CN=CS4)C3)C2)C=C1	0.0
CN(CC1=NC(C2=CC=NC=C2)=NO1)C1CCC2(CCNCC2)CC1	0.0
CC1=NOC(C)=C1S(=O)(=O)N1CCCCCCN2C(=NN=C2C2=CC=C(F)C=C2)CC1	0.0
COC1=CC=C(C(=O)N2CCC(C(=O)N3CCC(C4=NC5=NC=CC=C5N4)CC3)CC2)C=C1	0.0
O=C(COC1=CC=CC=C1)N1CCC2(CC1)CC(N1CCN(C3=CC=CC=C3)CC1)CCO2	0.0
O=C1NCCCCCCN(C(=O)C2CCC2)C2CC(C3=NC(C4=CC=CN=C4)=NO3)CC12	0.0
CN(C)C(=O)C1=CC=NC(C2=NN=C3C=CC(NCCN4CCOCC4)=NN23)=C1	0.0
CN1CCC(N2CC(O)CC2C2=NC(CC3=CC=CC=C3)=NO2)CC1	0.0
O=C(C1=CC=[N+]([O-])C=C1)N1CCC(C2CCN(CC3=CC=CN=C3)CC2)C1	0.0
OC1CC(C2=NC(CC3=CC=CC=C3)=NO2)N(CC2=CC3=CC=CC=C3O2)C1	0.0
COC1=CC=CC(NC(=O)C2CN(C3CCCC3)C(=O)N2)=C1	0.0
CCOC(=O)N1C(C2=CC=CC=C2)C(C(=O)O)CC12CCCCN(CCOC)C2=O	0.0
CN(CC1=CC=CN1C)C(=O)NC1=CC=CC=C1	0.0
CCNC(=O)C1=COC(COC2=CC=C3CCN(C(=O)C(C)C)C(C4=CC=CC(F)=C4)C3=C2)=N1	1.0
CN(CC1(CO)CCC1)C(=O)C1=NNC(COC2=CC=CC=C2F)=C1	0.0
CC1=CC=C(CN2CCN(C3=NC=NC=N3)CC2=O)C=C1	0.0
CCC1=CC=CC(NC(=O)N2CCC(OC3CCN(S(C)(=O)=O)CC3)CC2)=C1	0.0
CC(C)C1=CC=C(NC(=O)CN2N=C3CCCCCN3C2=O)C=C1	0.0
COC1=CC=C(C(=O)NCC2(COC3=CC=CN=C3)CC(O)C(O)C2)C=C1	0.0
O=C1C2=NC(C3=CC=C(F)C=C3)=CC=C2N=CN1CC1=CC=CC=N1	0.0
O=C(NCC1CN([S+](=O)([O-])C2=CC=CN=C2)CC12CN(C1=CC=CC=C1)C2)NC1=CC=CC=C1	0.0
COCCNC(=O)C1CCCN(CC2=CC=NC=C2)CCC(=O)NCC1	0.0
C=CCN1CC(C(=O)N2CCN3N=C(CC4=CC=CC=C4)C=C3C2)CC1=O	0.0
COC1=CC=C(CN2C(C3CCN(C(=O)C(C)C4=CC=CC=C4)CC3)=NNC2=O)C=C1	0.0
O=C(NCC1CCCN1)C1CCN(C2=NC(C3=CC=CC=C3)=NC3=C2CCC3)CC1	1.0
CC1=NOC(C)=C1C1=CC(C2=CC=CC=C2OC2=CC=CC=C2)=CN2C=NC=C12	1.0
CC(C)C1=NC2=C(CN([S+](=O)([O-])C3=CC=CS3)CC2)C(C2=CC=C(O)C=C2)=N1	0.0
CNC(=O)C1CCCN(CC2=CC=CC(C3=CC=CS3)=C2)C1	1.0
COCC1=NC=C(C)N1CC1CCN(C(=O)C2=CC=CC(C)=C2)CC1	0.0
CC1=CC(C(=O)N2CC(CN3C(C)=CN=C3C3=CC=NC=C3)C2)=NN1C	0.0
CC1=CC=CC=C1CNC(=O)C1CCCN(CC2=CC=NC=C2)CCC(=O)NCC1	0.0
O=C(NC1=CC=CC(Cl)=C1)C1CCC2=NN=C(C3CC3)N21	0.0
CC1=CC(CN2CCC(C(N)=O)CC2)C(C(C)C)CC1CC1=NN=C(C2=CC=C(C)C=C2)O1	1.0
CN1CCN(C(=O)NC2CCOCC2OCC2=CC=CC=C2)CC1	0.0
CC(=O)N1CCC(CC(=O)N(C)CC2=CC=CC=C2)C1	0.0
O=C(O)CCC1CCCN(S(=O)(=O)C2=CC=C(F)C=C2)C1	0.0
NC1CCCCN(C(=O)CCN2C=C(Cl)C=N2)C1	0.0
CC1=CC=C(C2=NN=C(C3CCN(CC4=NC=CN4)C3)O2)C=C1	0.0
COC1=CC=C(N2C=CN=C2CN2CCOC(C3=CC=CN=C3)C2)C=C1	0.0
CCCN(CC1CCOC1)C(=O)C1=CC=CC=C1Br	0.0
COCCN1C(=O)C2=CC=CN2CC1CNC(=O)C1=C(C)C(=O)OC12CCCCC2	0.0
O=C1NC2(CCN(C(=O)C3=CC=CN=C3)CC2)OC2=CC=CC=C12	0.0
CN1N=CC=C1C(=O)N1CCC(OC2=CC=CN=C2)C1	0.0
O=C(CC1=CC=C(F)C=C1)N1CCC2(CC1)NC(=O)N(CC1=CC=C(F)C=C1)C2=O	0.0
FC(F)(F)CN1C2CCC1CN(C1=CN=CC(Br)=C1)C2	0.0
O=C(C1=CC=C(C(F)(F)F)C=C1)N1CCCC(C2=NN(C3=CC=CC=N3)C(=O)N2)C1	0.0
COCCC1=NN=CN1C1CCN(C(=O)CC2=C(F)C=CC=C2Cl)CC1	0.0
COC1=CC=C(NC2=CC=NC(N3CCN(C(=O)C4=CC=C(F)C=C4)CC3)=N2)C=C1	1.0
CN1N=CC=C1CN1CCC12CC1=CC=CC=C1NC2=O	0.0
CC(C)C1CN(C(=O)C2=CC=CN=C2N2CCOCC2)CCC(=O)N1CC1CC1	0.0
O=C1CC2CCN(C(=O)C3=CC=CC=C3)CC2CCN1CCN1CCOCC1	0.0
CC(C)NC(=O)N1CCN(C(=O)C2=CC=CS2)C(C(=O)NC(CC2=CC=CN=C2)C(N)=O)C1	0.0
O=C(CC1CCCCC1)N1CCCC(CN2CCCC2)C1	0.0
O=C(CC1OC(CNC(=O)C2=CC=CC(F)=C2)C(O)C1O)NC1=CC=CC=C1	0.0
CC1=CN=C(C(=O)N2CCCCCCN(C)C(=O)C3CCCC32)C=N1	0.0
COC1=CC=C(CN2CC(C(C)(C)C)OC3=NC(C)=CC=C3C2=O)C=C1	0.0
O=C(C1=CC=CC=N1)N1CC(OC2=CC=C(F)C=C2F)C1	0.0
O=C(CN1N=C2CCCCCC2=CC1=O)NC1CCN(CC2=CC=C(F)C=C2)CC1	0.0
CC1=NOC(C)=C1S(=O)(=O)N1CCC2=NN(C)C(=O)N2CC1	0.0
CCC1=NNC(CC2CCN(C(=O)CC3=CNC4=CC=CC=C34)CC2)=N1	0.0
COC1=CC=C(C(=O)N2CCC3(CC2)N=C(C2=CC=C(C)C=C2)NO3)C=C1F	0.0
O=C(CC1NC(=O)C2=CC=CC=C2NC1=O)NCCC1=CC=C(O)C=C1	0.0
COC1=CC=C(N2CC3=C(N=CN=C3N3CCOCC3)N(C)CC2=O)C=C1	0.0
O=C1N(C2=CC=CC=C2)CC2CN(CC3=CC=CC=C3)CCN12	0.0
CCN1C=C(CN(C)C2CCC3=NN(CC4CC4)C(=O)N3CC2)C(C)=N1	0.0
O=C(CC1=CC=CS1)N1CCCCCC1C1=NC(C2CC2)=NO1	0.0
CC1=NS(=O)(=O)N(C)C=C1C(=O)O	0.0
CN1C=NC2=CC(C3=CC=C(F)C=C3)=CC(C(=O)NCC3CCOCC3)=C21	0.0
CN(CC1=CC=CN1C)[S+](=O)([O-])C1=CC=CC(C(F)(F)F)=C1	0.0
COCCN1N=CC(N2CCC(NC(=O)C3=CC=C(C(C)C)C=C3)CC2)=CC1=O	0.0
CS(=O)(=O)C1=CC=C(CN2CCC(C3=CC=C4C=CC=CC4=C3)C(O)C2)C=C1	1.0
O=C(C1=CC=C(C(F)(F)F)C=C1)N1CCC2(C1)C(=NC1CCCCC1)NC(=O)N2C1=CC(F)=CC(F)=C1	0.0
O=C(NCCCC1=CC=CC=N1)C1CC(=O)N(C2CC2)C1	0.0
CC(C)CCN1CC2C(C1)[S+](=O)([O-])C(C)(C)C(=O)N2CC1=CC=C(O)C=C1	0.0
CC1=NOC(C)=C1CC1=CC=C(C(=O)N2CCCCCCNC(=O)C3CCCCC32)O1	0.0
CC1(C(=O)NCCN2CCCCC2)CCCCC(=O)N1	0.0
CC(C(=O)NCCN1CCOCC1)C1CCC2(C)CCC(NC(=O)C3=CC=CC=C3)C(C)C2C1O	0.0
CN(C)C1=CC=C(CNC2CC(C)(C)C3CC(C)(O)CCC23CCC(=O)N2CCOCC2)C=C1	0.0
C1=CC=C(C2=NOC(C3=CN=CN=C3NCC3CCCO3)=N2)C=C1	0.0
O=C(NCC1CCN(CC2=CC=CC(F)=C2)CC1)C1CCN(C2=CC(=O)NN=C2)C1	0.0
CC1=NN(C2=CC=CC=C2)C2=C1C(C(C)C)N(C1CN(C(=O)CC3=CC=CC(Cl)=C3)C1)C2=O	1.0
CNC(=O)C1=CC(C2CC2)=NC2=C1C(C1CCN(C(=O)C3=CC=CC(OC)=C3)C1)=NO2	0.0
COCCNC(=O)CC1OC(CNCC2=CC=CC(Cl)=C2)C(O)C1O	0.0
O=C(NCCC1=CN=CN1)C1CC2C(=O)NCCCCCCN(S(=O)(=O)C3=CC=CC=C3)C2C1	0.0
CC(C)N1C=NN=C1CC1CCCN(S(=O)(=O)C2=CC=C(F)C=C2)C1	0.0
CC1=CC=C(NC2CCCN(C(=O)C3=CC=C(F)C(F)=C3)C2)C=C1C	0.0
CCC1=NOC(C2=CC=CN3C(CNC(=O)CC4=CC=CC=C4Cl)=NN=C23)=N1	0.0
CN(C)CC1CN(CC2=CC=CC=N2)CC1NC(=O)C1=CC(Cl)=CC=C1F	1.0
COC1C(=O)N(C(C)C)C1C1CCN(CC2=C(C3=CC=CC=C3)NN=C2)CC1	0.0
COC1=CC=C(NC(=O)C2=C3C(=O)NC(C)=CN3N=N2)C=C1OC	0.0
CCOC(=O)C1=CN(CC(=O)NC2=CC=CC=C2CC)S(=O)(=O)N=C1C	0.0
COC1=CC=C(CCNC(=O)C2CCCN(CC3=CC=CC(C4=CC=CC(C)=C4)=C3)C2)C=C1	1.0
COCCNC(=O)CC1=CC=CN1C1=CC=C(F)C=C1	0.0
CC1=C(C(=O)NCCC2=CC=NC=C2)C2=C(CCN(C)C2)O1	0.0
COC1=CC=CC=C1C1=NN=C2C=CC(C(=O)NCC3=CC=CC=N3)=CN12	0.0
CC1=NC=C(CO)C(CN2CCCCC23CC2=CC=CC=C2CNC3=O)=C1O	0.0
CN(C)C(=O)C1CN(C(=O)C2=CC=C(Cl)S2)CC12CCOCC2	0.0
CCCCC1=CC=C(NC(=O)CN2C(=O)NC(C3=CC=C(C)C=C3)C3=C2COC3=O)C=C1	1.0
COC1=CC=C(CC(=O)N2CC(CO)C(C3=CC=NC=C3)C2)C=C1OC	0.0
COCCN1C(=O)C2=CC=CC=C2C(C(=O)NC2=CC=C(F)C=C2)C12CCCC2	0.0
O=C(C1=CC=C2OCOC2=C1)N1CCC2(CC1)CN(C1=CC=NC=N1)CC2CO	0.0
CC(=O)NCC1=NN=C2CCC(C(=O)NCCCC3=CC=CC=C3)N21	0.0
COCCNC(=O)C1CC(OC2=CC=CC=C2)CN1C(=O)C1=CN=CC=C1C	0.0
COC1=CC=CC=C1NC1=CC=NC(N2CCN(C(=O)C3=CC=C(F)C=C3)CC2)=N1	1.0
CCNC(=O)N1CC(F)C(OCC2=NC3=CC=C(F)C=C3N2)C1	0.0
CNC(=O)N1CCC(C2CCN(C(=O)CC3=CSC=C3)C2)CC1	0.0
O=C(CCN1C=CN2N=C3CCCCC3=C2C1=O)NCC1=CC=C2OCOC2=C1	0.0
CCC1CN(C(=O)C2=CC(F)=CC=C2OC)CCC(=O)N1CC1=CC=CC=C1	0.0
CCOC(=O)C1=CC=C(NC(=O)CC2CCCCN(C)C2=O)C=C1	0.0
COC1=CC=C(C(=O)N2CCC(C3=NN(CC4=CC=CC=C4)C(=O)N3)CC2)C=C1	0.0
COCC1CC(NC(=O)C2=CC=C(OC)C=C2)C(O)C1O	0.0
COC1=CC=C(NC(=O)N2CCCC(CC3=NN=CN3C)C2)C=C1	0.0
CC1=CC=C(C2=NC3(CCN(C(=O)C4=CSC=C4)CC3)ON2)C=C1	0.0
O=S1(=O)CC(COCC2=CC=CC=C2)CN1C1=CC=CC=C1	0.0
CC(C)N1C(=O)C2(CCCCC2)C1C(=O)NCCCN1CCN(C2=CC=CC=C2)CC1	0.0
COC1=CC=C(NC2=CC=NC(N3CCC(N[S+](=O)([O-])C4=CC=CC(C(F)(F)F)=C4)CC3)=N2)C=C1	1.0
CC(C)(C)C1=CC=C(C2=CN(CC3CC4CCN3CC4C(=O)NC3CCCCC3)N=N2)C=C1	1.0
COC1=CC=C(C2=NC(C)=NC3=C2CCN(C(=O)C2=CC=CC=C2F)CC3)C=C1	0.0
COC1=CC=C(CCNC(=O)CC2C3=C(CC4C(C)(CO)C(O)CCC24C)SC(NC(=O)CC(C)(C)C)=N3)C=C1OC	0.0
CC(C)N1CC(C(=O)NCC2=CC=C(F)C=C2)NC1=O	0.0
CS(=O)(=O)N1CCC(C2CCN(CC3CC3)C2)CC1	0.0
CC(=O)NC1=CC=C(C(O)C2COCC(=O)N2CC2CCCCC2)C=C1	0.0
COC1=CC=C(C(=O)N2CC(F)CC2C(=O)N2CCOCC2)C=C1	0.0
COC1=CC=C(C2=NC(C)=C(C)C=C2C#N)C2=CC=CN=C12	0.0
O=S(=O)(C1=CC=C2CCCC2=C1)N1CCCCC1C1=NC(CCOCC2CC2)=NO1	1.0
O=C(NC1=CC=CC=C1F)N1CCCN(CCN2N=C3CCCCN3C2=O)CC1	0.0
COC1=CC(=O)N2CCCCC2=C1C(=O)NC1=CC=C(F)C(Cl)=C1	0.0
O=C(CC1=CC=CC=N1)N1CCCC(C(=O)N2CCC(N3CC4=CC=CN4C3=O)CC2)C1	0.0
COC1=CC=C(C2=NN=C3CN(C(=O)C4=CC=C(C(F)(F)F)C=C4)CCN32)C=C1	0.0
N#CC1=CC=CC(C(=O)N2CCCN(S(=O)(=O)C3=CC=CC=C3)CCC(=O)NCC2)=C1	0.0
COC1=CC=C(C(=O)N2CC(CO)C(C3=CC=NC=C3)C2)C=C1	0.0
COCC1=NC(CCNC(=O)NCCC2=CC=CC=C2)=NO1	0.0
CN1C(CNC(=O)CC2CCOCC2)=NC2=CC=CC=C21	0.0
CC1=C(CN2CC(CO)C(NC(=O)C3=CC=CC=C3)C2)C=NN1C	0.0
COCCCN1C(C)=CN=C1CC1CCN(C(=O)C2=CC=C(OC)C=C2OC)CC1	0.0
CN1C=CC=C1C(=O)N1CCC(N2C(=O)C(O)C23CCCCC3)CC1	0.0
CN1C(=O)CCCCC1C(=O)NCC1=CC=CC=C1	0.0
COC1=CC=C(NC(=O)C2CCN(C(=O)C3=C4COC(C5=CC=C(F)C=C5)CN4C=N3)CC2)C=C1	0.0
CN1C(=O)COC2CN(CC3=CC=CC=N3)CC21	0.0
CCNC(=O)N1CCC2=C(C1)C(C1=NN=CN1C1=CC=CC=C1)=NN2C	0.0
O=C1NN=C2CCC(NS(=O)(=O)C3=CC=C4CCCCC4=C3)CCN21	0.0
CC1=CC=C(NC(=O)N2CC(C(=O)N(C)C)C3(CCOCC3)C2)C=C1Cl	0.0
COC1=CC=C(CN2CCC3(CC2)CC(O)CCO3)C=C1	0.0
C1=CC=C(CC2=NN=C(C3CCN(CC4=CC=NC=C4)C3)O2)C=C1	0.0
O=C(C1=CC=CO1)N1CCC(N2C(=O)C(O)C23CCCCC3)CC1	0.0
O=C1C2=C(N=C(COC3=CC=C4OCOC4=C3)N2CC2=CC=CC=C2)NCCN1CCOC1=CC=CC=C1	1.0
CCN1C=C(S(=O)(=O)N2CCCC(CC3=NOC(C4=CC=CN=C4)=N3)C2)C=N1	0.0
O=C(NC1CCC2=NN=C(C3CC3)N2CC1)C1=CC=C2C=CC=CC2=N1	0.0
O=C(NCC1=CC=C(F)C=C1Cl)C1CCN(C2=CN=C3N=CC=NC3=C2)CC1	0.0
CC1=CC=CC2=NN=C(N3CCN(C(=O)CCC4=CC=CC=C4)CC3)N12	0.0
COCCCNC(=O)C1CN2C=CC=C2C(=O)N1CC1=CC=CC=C1	0.0
O=C(C1=CC=CC=C1OCC1CCCN(C2CCSCC2)C1)N1CCCCC1	0.0
CCN1C(=O)CCN(S(=O)(=O)CC2=CC=CC=C2F)CC12CCOCC2	0.0
CC1(C(=O)N2CCC3=CC=CC=C3C2)CCCCC(=O)N1	0.0
CC1(CNC(=O)C2=CC=C3C=CC=CC3=N2)CCOCC1	0.0
O=C(NC1CCN(CCN2N=C3CCCCN3C2=O)C1)C1=CC=CC=C1F	0.0
CS(=O)(=O)NC1CCCN(C2=CC(N3CCCC3)=NC=N2)C1	0.0
COC1=CC=CC(CNC(=O)C2CN(C3=CC=C(F)C=C3)C(=O)N2)=C1	0.0
COC1=CC=CC(CNC(=O)CN2C(=O)NC3(CCC(C)CC3)C2=O)=C1	0.0
COCCCN1C=NC2=CC=CN=C21	0.0
CC1=CC=CC(NC(=O)N2C3CCC2C2=CN=C(C4=CC=CC=C4)N=C2C3)=C1	1.0
COC1=CC=CC(C2=CN3CCCN(C(=O)CC4=CC=CC=C4)C3=N2)=C1	0.0
CC(=O)NCC1CCN(S(=O)(=O)C2=CC=CC(C#N)=C2)CC1N(C)C	0.0
O=C(C1=C(F)C=CC=C1F)N1CCCC2(C1)NC(=O)N(CC1=CC=CC=C1)C2=O	0.0
CCN1CCN(CCNC(=O)C23CCCC=C2N(C2CCCC2)C(=O)CC3)CC1	0.0
COC1CCOC2(CCN(C(=O)C3=COC=C3)CC2)C1	0.0
CCC1=CC=CC(NC(=O)C2=CC=C3C(=O)N4CCCCCC4N(CC)C3=C2)=C1	1.0
COC1=CC=CC=C1C(=O)NCC1CN2C(C3=CC=C(Cl)C=C3)=CN=C2CO1	1.0
COC1=CC=C(S(=O)(=O)N2CCN(C(=O)C3=CSC(C)=N3)CC2)C=C1	0.0
CCC1COCCN1C(=O)C1=COC(COC2=CC=C3OCOC3=C2)=N1	0.0
CN(C)C1=CC(N2CCCC(NC(=O)NCC3=CC=CC=C3)C2)=NC=N1	0.0
CCOC(=O)C1CCN(C(=O)C2=CN3C=C(C4=CC=C(F)C=C4)SC3=N2)CC1	0.0
CCN(C(=O)CN1C(=O)NC2(CCS(=O)(=O)CC2)C1=O)C1=CC=CC=C1	0.0
CC(C)(C(=O)NCCC1=CC=CS1)C1CCOCC1	0.0
CN1C(C2CCN(C(=O)COCC(=O)O)C2)=NC2=CC=CC=C21	0.0
CC1=CC=C(NC(=O)CCN2C=CN3N=C4CCCCC4=C3C2=O)C(F)=C1	0.0
O=C(O)C1CC2(CCN(C(=O)NCC3=CC=CC=C3F)CC2)CN1	0.0
O=C(NCCC1=CC=C(Cl)C=C1)C1=NC(C2=CC=CN=C2)=C2C=CC=CN12	1.0
O=C(NC1CC1)C1=CC(C2CC2)=NC2=C1C(C1CCCN1)=NO2	0.0
CCOC1=CC=CC=C1C(=O)N1CCN(C2=NNC(C3=CC=CS3)=C2)CC1	1.0
COC1=CC=CC=C1NC(=O)N1CCC2=CC(OC)=C(OC)C=C2C1CNC(C)=O	0.0
CC1=CC(C(=O)NCC(C)C)=C2C(C3CCNC3)=NOC2=N1	0.0
O=C(NCC1=CC=CC=C1)C1CCN(C(=O)C2=C3COC(C4=CC=C(F)C=C4)CN3N=N2)CC1	0.0
CCOC1=CC=CC=C1NC(=O)N1CCC(C2=CC=C3OCOC3=C2)C(O)C1	0.0
CCN1C=C(C2=CC=C(C)C=C2)C=C1C(=O)N1CCN(C2=CC=CC=N2)CC1	1.0
CCC1=CC=C(NC(=O)CN2C(C3=CC=C(Cl)C=C3)=NC(C)=C(CCO)C2=O)C=C1	1.0
CCC(=O)N1CCCC1C1=NC(CCOCC2CCOCC2)=NO1	0.0
CC1=NC(C2=CC=CC=C2OC2CN(C(=O)C3=CN(C)N=C3)C2)=NO1	0.0
CC1=CC(OCC(=O)O)=C(C)C2=C1CCC(C(C)C(=O)N1CCC(O)CC1)C2	0.0
O=C(NCC1=CC=CC=C1)C1CCC2=NN=C(C3=CC=CC(C(F)(F)F)=C3)N21	0.0
CCC1=NOC(C2=NC(C3=CC=C(OC)C(F)=C3)=NO2)=N1	0.0
O=C(NC1CCN(CCN2N=C3CCCCN3C2=O)C1)C1=CC=CN=C1	0.0
CC1=CC=C(NC2=NC=NC=C2C2=NC(C3=CC=CC=C3)=NO2)C(F)=C1	0.0
CCCNC(=O)CN1C=CC=C1C1=NC(C2=CC=C(OC)C(F)=C2)=NO1	0.0
CC1=NC(C)=C(CN(C)C2CCCN(CCC3=CC=CC=C3)C2)N=C1C	0.0
CC1=CC=CC=C1CC(=O)N1CCC2(CC1)CC(O)CCO2	0.0
CC(=O)N1CCN(C2C3OCC(O3)C(NC(=O)NC3=CC=CC=C3)C2O)CC1	0.0
CN(C)CC1CN(S(C)(=O)=O)CC1NC(=O)C1=C(F)C=CC=C1Cl	0.0
COCCNC(=O)C1CCN(C(=O)C2=C3COC(C4=CC=C(C)C=C4)CN3N=N2)CC1	0.0
O=C(NC1=CC=CC=C1F)N1CC2CCC(C1)N2CC1=CC=CC=C1	0.0
CC1=NOC(C)=C1S(=O)(=O)N1CCCCC1CCN1C=CC=N1	0.0
O=C(C1=CC=CO1)N1CC(OC2=CC=CC=C2C2=NC(C3=CC=CC=C3)=NO2)C1	1.0
O=C1CCCCN1CC(=O)N1CCCC(CCC2=CC=C(F)C=C2F)C1	0.0
COC1=CC=CC(C(=O)NCC2CCCN(CC3=CC=CC=N3)C2)=C1OC	0.0
COCC1CN(C(C)=O)CC12CCN(C(=O)NCC1=CC=CC(OC)=C1)CC2	0.0
O=C(C1=CC=CC=C1F)N1CCC2(CC1)CC(=O)N(C1=CC=CC=C1)C1=CC=CC=C1O2	1.0
COC1=CC=CC(C2=CC(C(=O)NC3=CC=CC(F)=C3)=C3C=NN(C)C3=N2)=C1	1.0
CC1=CC=C(C(=O)N2CCC(N3C=NN=C3C3=CC=CC=C3)CC2)C=C1C	0.0
O=C1NCCCCCCNC2CC(C3=NC(CC4=CC=CC=C4)=NO3)CC12	0.0
COCCN1C(=O)C(C(=O)N2CCN(CC3=CC=CC=C3)CC2)=NC2=CC=CN=C21	0.0
CC(=O)NC1=CC=C(S(=O)(=O)NC2COC3C2OCC3N2N=NN=C2OC2=CC=CC=C2)C=C1	0.0
CN(C)CC1CN(C2CCOCC2)CC1NC(=O)C1=NC=CC2=CC=CC=C12	0.0
CC1=NOC(C2CC(F)(F)CN2C(=O)COC2=CC=CC=C2)=N1	0.0
CC1=CC=C(C2=NN3C(CNC(=O)C4=CC=C(C)C=C4C)=NN=C3C=C2)C=C1	0.0
O=C(CCC1=NNC(=O)C=C1)NC1COCCC1OC1=CC=CC=N1	0.0
CCN1C=C(C2=CC=C(C)C=C2)C=C1C(=O)N1CCCN(C)CC1	1.0
CCC(C)NC(=O)C1=CC(C2=CC=CC(OC)=C2)=NC2=C1C=NN2C	1.0
CC1=CC=CC(C2C3=CC(OCC4=NC(C(=O)NC(C)C)=CO4)=CC=C3CCN2C(=O)C2CC2)=C1	1.0
CN(CC1=CSC(C2=CC=CC=C2)=N1)C(=O)CN1CCOC1=O	0.0
NC(=O)C1=CSC(S(=O)(=O)N2CCC(CO)(CN3CCCC3)CC2)=C1	0.0
CC1=NN(C)C(CN2CC(CO)C(NC(=O)C3CC3)C2)=C1	0.0
CCNC(=O)N1CCOC(CN(CC(C)C)C(=O)C2=CC=CC(OC)=C2)C1	0.0
COC(=O)C1=CC=C(NC(=O)N2CCCC(C3=NNN=N3)C2)C=C1	0.0
O=C(C1CCCN(C2=CC(=O)NN=C2)C1)N1CCN(C2=CC=CC=N2)CC1	0.0
O=C(CCN1C2=CC=CC=C2SC2=CC=CC=C21)N1CCCC(C2=NC(C3CCOCC3)=NO2)C1	1.0
CC(=O)N1CCN(C(=O)C2=NN3C=NN=C3C(C3=CC=C(Cl)C=C3Cl)=C2)CC1	0.0
O=C(CN1N=C2CCCCC2=CC1=O)NC1=NC(C2=CC=C3OCCCOC3=C2)=CS1	0.0
CC1=CC=CC=C1NC(=O)C1=CN=C2CCCN(C(=O)CC3=CC=C(C(C)C)C=C3)C2=C1	1.0
CC(C)(CC(=O)O)CC(=O)NC1CC2C(=O)NC3=CC=C(C=CC4=CC=CC=C4)C=C3C(=O)N2C1	0.0
CCN1C(=O)CCC2(C(=O)NC3=CC=C(N4CCOCC4)C=C3)CCCC=C12	0.0
COC1=CC=CC(N2C(=O)NC(=NC3CCCC3)C23CCN(CC2=CC=CC=C2)C3)=C1	1.0
CC1=CC=C(CN2CCN(CC3=CN(C)C(=O)C=C3)CC2)C=C1	0.0
O=S(=O)(NCC1OCC(NCC2=CC=CC=C2F)C1O)C1=CC=CC=C1	0.0
COC1=CC=C(C(=O)N2CCC3CC(=O)N(C4=CC=CC=C4)CCC3C2)C=C1	0.0
CC1=CC=CC=C1C1=CC=C2C3CC(CN(C(=O)NC(C)C)C3)CN2C1=O	0.0
CC1(CNC(=O)NCC2=CC=C(F)C=C2)CCOCC1	0.0
COC1=CC=C(C(=O)N2CCC(N3CCCC3=O)CC2)C=C1	0.0
O=C(CCN1C=NC=N1)N1CCC2=C(C1)C(C1=CC=CC3=CC=CC=C13)=NN2	0.0
CCOC(=O)C1CCN(C(=O)C2COC3(CCCCC3)N2C(=O)C2=CC=C(CC)C=C2)CC1	0.0
O=C(NCC1=CC=CS1)C1CCC2=C(C1)SC(N1CCN(C(=O)C3CCC3)CC1)=N2	0.0
CN(C)C(=O)C1=CC=CN2N=CC=C12	0.0
CC(C)(O)CCC1=CC=C(C(=O)N2CCN(C3=CC=NC=C3)CC2)C=C1	0.0
CC(NC(=O)C1CCN(C2=NC=CC(NC3=CC=CC=C3Cl)=N2)CC1)C1=CC=C(F)C=C1	1.0
CCOC(=O)CCNC(=O)N1CCC(N2C(=O)C3(CCCCC3)C2C2=CC=CC=C2)CC1	0.0
CCOC1=CC=CC=C1CN1CCCC1C(=O)N1CCCCCCNC(=O)CC1	0.0
CN1C(=O)CCC2(CNC(=O)C3=NNC4=CC=CC=C34)CCC=C12	0.0
CNC(=O)C(CC1=CC=CC=C1)N1CCCC1C(=O)NCC1CC1	0.0
CC1=CC=C(C(=O)NC2CCCN(CCN3N=C4CCCCN4C3=O)C2)C=C1	0.0
COC(=O)C1CC(NC(=O)C2=CC(OC)=NC(OC)=N2)CN1C	0.0
CC1=CC(CN2CCN(C3=NC=CC=N3)CC2)C(C(C)C)CC1CC1=NN=C(COC2=CC=C(F)C=C2)O1	1.0
COCC(C1=CC=CC=N1)N(C)C(=O)C1=CC(S(N)(=O)=O)=CC=C1F	0.0
CN1C(=O)CS(=O)(=O)C12CCN(C(=O)C1=CC=CC=C1F)CC2	0.0
CC(NC(=O)CC1=CC=CN1C1=CC=C(Cl)C=C1)C1=CC=CC=N1	0.0
COCCNC(=O)N1CCCC(C2=NOC(COC3=CC=CC=C3F)=N2)C1	0.0
CC1=CC=CN=C1NCCNC(=O)C1=CC=C(S(N)(=O)=O)C=C1	0.0
CCN(CC)C(=O)C(C)C1CCC2(C)CC3=C(N=C(N)S3)C(C)C2C1O	0.0
O=C(O)CCCC(=O)N1CC(C(=O)O)C(C2=CC=C3OCOC3=C2)C1	0.0
CC1=CC(C)=C([S+](=O)([O-])C2=C3N=C(N4CCOCC4)C4=CC=CC=C4N3N=N2)C(C)=C1	0.0
CC1=C(C(=O)N2CCC3(CC2)OC(=O)N(CC2=CC=CC=C2)C3(C)C2=CC=CN=C2)SC=N1	0.0
CCN1N=CC(N2CCCC(CC(=O)NCC3=CC=CS3)C2)=CC1=O	0.0
CCCC(=O)NC1CCN(C2=CC=CC=C2)C1=O	0.0
CC1=CN=C(C(=O)N2CCC(N3C(=O)C4(CCCC4)C3C3=CC=CC=C3)CC2)C=N1	0.0
O=[S+]([O-])(C1=CC=CS1)N1CCC2(CC(C3=CC=CN=C3)=NO2)C1	0.0
COC1=CC=C(N2C=CN=C2CN2CCN(CC=C(C)C)C(CCO)C2)C=C1	0.0
COC1=CC2=NC=NC(N3CC4CCC(C3)N4CC(F)(F)F)=C2C=C1OC	0.0
CC(=O)NC1=CC=CC(C2=NC=CC3=C2OC(N2CCOCC2)=CC3=O)=C1	0.0
CNC(=O)N1CCC(C2CCN(C3CCN(C(C)=O)CC3)C2)CC1	0.0
O=C1NCCCCCN(C(=O)NCC2=CC=C(F)C=C2)C2CCCC12	0.0
O=C(NC1CC1)C1=CC(C2=CC=CC=C2C(F)(F)F)=NC2=C1C(C1CCNC1)=NO2	0.0
COC1=CNC(CN2CCCC(CCC3=CC=CC=C3C)C2)=CC1=O	0.0
CC1=CC=CC(CNC(=O)C2(C3=CC=C(NS(C)(=O)=O)C=C3)CCCCC2)=C1	0.0
O=C(NCC1=CC=C(F)C=C1)C1=CC=C(CN2C(=O)NC3(CCOCC3)C2=O)C=C1	0.0
CC1=CC=C(C2CN3N=NC(C(=O)N4CCC(C(=O)NCC5=CC=CC=N5)CC4)=C3CO2)C=C1	0.0
CN(C)CC(=O)NC1=CC=C2C3CC(CN(C(=O)C4=CC=C5C=CC=CC5=C4)C3)CN2C1=O	0.0
CC1=NOC(C)=C1C(=O)N1CC2=CC=CC=C2OC2(CCN(C(=O)NC(C)C)CC2)C1	0.0
O=C(NCCC1=CC=C(Cl)C=C1)C1CN(C2=CC=CC(Cl)=C2)C(=O)N1	0.0
CS(=O)(=O)N1CCN2C(=O)N(CC3=CC=CN=C3)CC2C1	0.0
C=C(C)CN(C)C(=O)C1=NOC(CN2CCC(CC3=CC=CC=C3)CC2)=C1	1.0
O=C(C1CCCN(CC2=CC=CC(C3=CSC=C3)=C2)C1)N1CCN(CC2=CC=CC=C2)CC1	1.0
CCOCC(=O)N1CCC(N2CC(OCC3CC3)C23CCCCC3)CC1	0.0
CC1=CN=C(C(=O)NC2CCCC2C(=O)N2CCN(C3=CC=CC=N3)CC2)C=N1	0.0
CC1(O)CCN(CC2=CC=C(C#N)C=C2)CC1N1CCCC1	0.0
O=C(C1=C(Br)N2C=CSC2=N1)N1CCC(N2CCCCC2)CC1	0.0
O=C(C1=CC=NN1)N1CCC(C2=NC(CCOCC3CCCC3)=NO2)C1	0.0
CN1C=C(CNCC2(CO)CC(O)C(O)C2)C2=CC=CC=C21	0.0
CN(C)C(=O)C1CN(C(=O)NCC2=CC=CC=C2)CC12CCOCC2	0.0
CCCCN1C(=O)C(C(=O)N2CCCC2C)=NC2=CC=CN=C21	0.0
CCCCC(=O)NC1CCN(C2=CC(=O)N(C)N=C2)CC1	0.0
O=C(O)C1=CC=C(CN2CC(O)CC2C2=NC(C3CC3)=NO2)C=C1	0.0
CC1=CC=C(C2=NN3C(CNC(=O)C4=CC(F)=CC=C4Cl)=NN=C3C=C2)C=C1	1.0
COC1=CC(OC)=CC(C2=C(C(=O)NCC3=CC=C(F)C(F)=C3)C(C)=NO2)=C1	0.0
CCOCC(=O)N1CC(OC2=CC=CC=C2)CC1C(=O)NCCOC	0.0
COC1=CC=C(C(=O)N2CCCC2C2=NC(C3CCOCC3)=NO2)C=N1	0.0
COC1=CC=CC=C1C1=CC=C(CN2CCC(N[S+](=O)([O-])C3=C(C)ON=C3C)C2)C=C1	1.0
O=C(NCCC1=CC=C(Cl)C=C1)C1CN(C2CCCCC2)C(=O)N1	0.0
COC1=CC=C(CNC2=NC=NC3=C2CN(C2CCNCC2)C(=O)CN3C)C=C1OC	0.0
O=C(CC1=CC=CC=C1)N1CCC2=C(C1)N=C(C1=CC=CC=C1)NC2=O	0.0
COC1=CC=CC=C1CN1CC2=C(CC1C1=NC(C3=CC=CC(C)=C3)=NO1)N=CN2	1.0
CC1=CC=C(C2=CN3CCCN(C(=O)C4=C5N=CC=CN5N=C4)C3=N2)C=C1	1.0
CN1N=C2CCN(C(=O)CC3=CCCCC3)CCN2C1=O	0.0
O=C(CCC1=C2CNCCN2N=N1)N1CCOCC1	0.0
CC(=O)NC1=CC=C(C2=NN=C3CN(C(=O)C4CCCC4)CCN32)C=C1	0.0
O=C(CC1CC2=CC=CC=C2C1)NC1CCOCC1C1CCOCC1	0.0
COCC(=O)NCC1OCC(NC2CCN(C(C)=O)CC2)C1O	0.0
CC1=NOC(C)=C1S(=O)(=O)N1CCC2(CC1)CN(C1=CC=CC=C1)C2=O	0.0
CC(C)(C)C(=O)N1CCN(CC2=CC=CC=C2C2=CC=CN=C2)CC1	1.0
COC1=CC=CC(CN(C)C(C)C2=CC=CS2)=C1	0.0
COC1=CC=C(C)C=C1NC(=O)C1CCCN(C2=CC(=O)NN=C2)C1	0.0
C1=CN=CC(CNCC2COCC3=NC4=CC=CC=C4N32)=C1	0.0
COCC1=NC(CCNC(=O)C2CC(=O)N(C3=CC=C(F)C(Cl)=C3)C2)=NO1	0.0
CC1=CN=CC=C1N1CCCN(C(=O)C2CCOC3=CC=CC=C3C2)CC1	0.0
COC1=CC=C(NC(=O)N2CC3CC(C2)C2=C(NC(=O)C4=CN=CN=C4)C=CC(=O)N2C3)C=C1	0.0
C=CCOC(=O)C1=C(C)N=C2SC=C(CC(=O)NCC3=CC=CO3)N2C1C1=CC=CC(C)=C1	0.0
CN1CCCCC(CC(=O)NC2=CC=C3OCCOC3=C2)C1=O	0.0
CS(=O)(=O)C1=CC=C(C2=CC=C(CN3CCOCC3)C=N2)C=C1	0.0
COCC(=O)N1CCN(S(=O)(=O)C2=CC=CC=C2)CC1C(=O)NC(CC1=CC=C(OC)C=C1)C(=O)OC	0.0
O=C1CCC2(CCCO2)CCN1CC1=CC=CC(F)=C1	0.0
COC1=CC=C2C(=C1)C=C(C(=O)N1CC3=C(CC1C(=O)O)N=CN3)N2C	0.0
CC(=O)N1CCN(C2C3OCC(O3)C(NCC3CCCCC3)C2O)CC1	0.0
O=C(C1=CC=NC=C1)N1CC(N(CC2=CC=NC=C2)CC2CC2)C1	0.0
CC1=CC=C2NC(=O)C(CCC(=O)O)=CC2=C1	0.0
CC1=CC=C(C(=O)N(CC(C)C)CC2CN(C(=O)C3=CC=C(Cl)C(Cl)=C3)CCO2)C=C1	1.0
CCS(=O)(=O)NC1=CC=C(C2(C(=O)NCC3=CC=C(C)C=C3)CCC2)C=C1	0.0
NC1=CC=C2C(N3CCCCC3)=NC=NC2=C1	0.0
O=C(NCCC1=CC=C(F)C=C1)C1CCCCN1CC1=CC=C(C2=CSC=C2)C=C1	1.0
CN(CC#N)C(=O)C1=CC(C2=CC=CC=C2F)=NC2=C1C=NN2C	0.0
O=C(C1CCCCC1)N1CC(CO)C(C2=CC=NC=C2)C1	0.0
O=C(NC1CCCC1C(=O)N1CCCC1)C1=CC=NC=C1	0.0
CSC1=CC=C(C2=CC=C(C(=O)O)C=C2)C=C1	0.0
CCC1OC2=CC=C(NC(=O)C3=CC=CC=C3)C=C2CN(CC2=CC(F)=CC(F)=C2)C1=O	1.0
CC1=CC(CN2CCN(C3=CN=CC=N3)CC2)C(C(C)C)CC1CC1=NN=C(C2=CC=CN=C2)O1	1.0
C#CCNC(=O)C1=NC(C2=CC=CC(C(F)(F)F)=C2)=C2C=CC=CN12	1.0
O=C(NC1=CC=C2OCCOC2=C1)N1CCC(CC2=NC(C3=CC=NC=C3)=NN2)C1	0.0
CC(C)C(=O)NC1CC(CC2=NOC(CN3CCOCC3)=C2)C1(C)C	0.0
CC1=NC(CCNC(=O)NC2CCCC2)=NO1	0.0
COC(=O)CNC(=O)C1=CN2C=CN=C2C=C1	0.0
CC(C)C1=NC2=C(CCN(CC3=CC=CC=C3C(F)(F)F)CC2)C(C2=CC=C(O)C=C2)=N1	1.0
CC(=O)N1CC2(CC3=CC=CC=C31)CN([S+](=O)([O-])C1=CC=CS1)C2	0.0
COC1=CC=C(C(=O)N2CCC3=NN(CC4=CC=CC=C4)C(=O)N3CC2)C=N1	0.0
NC(=O)CN1C(=O)COC2CN(CC3=CC=C4OCOC4=C3)CC21	0.0
N#CC1=CC=C(C(=O)N2CCCN(CC3=CC=NC=C3)C(C3=CC=CC=C3)CC(=O)NCC2)C=C1	0.0
O=C(O)C1=CC=C(CN2CC(O)CC2C2=NC(CS(=O)(=O)C3=CC=C(F)C=C3)=NO2)C=C1	0.0
COC1=CC=CC(NC(=O)C2CC(=O)NC3=NC=NN32)=C1	0.0
CC1=NN(C2=CC=CC=C2)C2=C1C(C(C)C)N(C1CCCN([S+](=O)([O-])C3=CC=CC(C(F)(F)F)=C3)C1)C2=O	0.0
CN1N=NC(C2=CC=C(C(=O)NC3CC4OCCC34)C=C2)=N1	0.0
CN1CCN(CC2=NC(C3(O)CCN(C(=O)C4=CC=CC=C4F)CC3)=CS2)CC1	0.0
O=C(CN1C(=O)NC2(CCCCC2)C1=O)NCC1=CC=CC=C1F	0.0
COC1=CC=C(C2=NN=C3CN([S+](C)(=O)[O-])CCN32)C=C1	0.0
COC1=CC=C(CN2CCCN3N=C(C)C(C4=CC=CC=C4C(C)C)=C23)C=C1O	1.0
CN(C)C(=O)N1CCC2(CC1)NCC1=CC=CC=C1N1C=CN=C12	0.0
CN(C)CC(NC1CCC2(CCNCC2)CC1)C1=CC=CC=C1	0.0
COC1=CC=C(N2N=C(C3CCN(C(=O)C4=CC=CC=C4C)CC3)NC2=O)C=C1	0.0
C#CC1CN2CCC1CC2CNCC1=CC=CC(Cl)=C1	1.0
CCC1=CC=C(CN2CC3C(=O)N(CCOC)C(=O)C3C2)C=C1	0.0
CCOC1=CC=CC=C1CN1CCCC(CN2C(C)=CN=C2C2CCOCC2)C1	0.0
CC(=O)NCC(=O)N1CC2=CC=CC=C2CC2(CCCCN2CC2CCCC2)C1	0.0
O=C(NCC1OC(CO)C(O)C1N1CCCC1)C1=CC=CO1	0.0
COCCCNC(=O)C1CCN(C(=O)C2=C3COC(C4=CC=C(C)C=C4)CN3N=N2)CC1	0.0
CN1N=C(C(=O)N2CCC3(CCCNC3)C2)C2=CC=CC=C21	0.0
O=C(CC1=CC=C(F)C=C1)N1CCCC(C2=NN(C3=CC=CC=N3)C(=O)N2)C1	0.0
N#CC1=CC=CC(C2=CN3CCCN(C(=O)C4=CC=NC=C4)C3=N2)=C1	0.0
COC1=CC=C(N2CC(C(=O)N3CCC(C(=O)NCC4=CC=C5OCOC5=C4)C3)NC2=O)C=C1	0.0
CC(=O)N1CCN(C2=NN3C(C4=CC=C(C)C=N4)=NN=C3C=C2)CC1	0.0
CCN1C2=C(CCN(C(=O)CC3=CC=CC=C3)C2)C(=O)N1C1=CC=CC=C1	0.0
O=C(NCC1=CC=C(F)C(F)=C1)C1=CN2C=C(C3=CC=C(C(F)(F)F)C=C3)SC2=N1	1.0
COCCNC(=O)C1=CC(C2=CC=C(OC)C=C2)=NC2=C1C(C1CCCN1)=NN2C	0.0
COC1=CC(C2=C(CN3CCCC3C3=CC=CC=N3)C=NN2)=CC(OC)=C1OC	0.0
CC(C)CN1CCC(C2=NC3=NC=CC=C3N2)C1	0.0
CCC(NC(=O)C1=NNC(COC2=CC=CC=C2F)=C1)C1=CC=NC=C1	0.0
COC1=CC=CC=C1C1=NN=C(C2CCN(CC3=NC=CN3)C2)O1	0.0
N#CC1(C2=CC=CC=C2)CCN(C(=O)C2CCN(C(=O)C3CC3)CC2)CC1	0.0
CCOC1=CC(=O)N2CCCCCC2=C1C(=O)NC1=CC=CC(OC)=C1	0.0
CC(C)(C)OC(=O)N1CC(C2=CN=CN=C2)C1	0.0
CNC(=O)NCCC1=NC=C(C)N1C1CCCCCC1	0.0
CCCNC(=O)NCC1C2=CC(OC)=C(OC)C=C2CCN1C(=O)NCC	0.0
COC1=CC=C(OC)C(S(=O)(=O)N2CCC3=NN(CC4CC4)C(=O)N3CC2)=C1	0.0
O=C(C1=CC=C2N=CC=CC2=C1)N1CC(N2C=CN=C2)C1	0.0
CC(=O)N1CC(C(=O)N2CCC(CC3=CC=CC=C3)CC2)C(C2=NC(C)=NO2)C1	0.0
COC(=O)C(CC1=CC=C(OC)C=C1)NC(=O)C1CN(C(=O)C2=CC=CN=C2)CCN1S(C)(=O)=O	0.0
CC(C)C1=NOC(C2CC3=C(CN2C(=O)NC2=CC=C(Cl)C=C2)NC=N3)=N1	1.0
FC1=CC=C(CNC2=NC=NC=C2C2=NC(C3=CC=CC=C3)=NO2)C=C1	0.0
O=C(C1CC1)N1CCN2C(=O)N(C3CCCCC3)CC2C1	0.0
CC(C)CCN1CCOC2=CC(C(=O)NC3=CC=C4C=NNC4=C3)=CC=C2C1	1.0
COC1=CC=CC=C1C1=CC=C2C(C(=O)NCC(F)(F)F)=NN(C)C2=N1	0.0
C[S+](=O)([O-])N1CC2=CC=CC=C2CC2(CCCCN2CC2=CC=CC=N2)C1	0.0
COC1=CC=C(C(=O)NCC2(COC3=CC=C(S(C)(=O)=O)C=C3)CC(O)C(O)C2)C=C1	0.0
O=C(NC1=CC=C(OC2=CC=CC=C2)C=C1)NC1COC2C(OC(=O)NC3=CC=CC4=CC=CC=C34)COC12	1.0
OC1CC(C2=NC(C3=CC=C(F)C=C3)=NO2)N(CC2=CC=NC=C2)C1	1.0
CC1=CC(CNS(=O)(=O)C2=CC=CC=C2)C(C(C)C)CC1CC1=NC2=CC=NC=C2N1	1.0
CC1(C(=O)N2CCN(C3=NC=CC=N3)CC2)CCOCC1	0.0
ClC1=CC=C(C2=CC3=C(C=N2)CN(CC2=CC=NC=C2)CCN3)C=C1	1.0
COC1=CC=CC(CN2CCCC(C(=O)NCC3=CC=CC=C3)CCNC(=O)CC2)=C1	0.0
COC1=CC=C(CC(=O)NC2CCN(C3=NNC(C4=CC=C(Cl)C=C4)=C3)CC2)C=C1OC	1.0
C=CC1CN2CCC1CC2CNC(=O)C1=CC=C(C#N)C=C1	0.0
CC(=O)N1CCN(C(=O)C2=CC=CC=C2N2CCOCC2)CC(O)C1	0.0
O=C(O)C1(O)CCN(C2=NC=C(F)C(N3CCOCC3)=N2)CC1	0.0
COC(=O)NC1=CC(C2=CC=CC=N2)=NN1C1=CC=CC=C1	0.0
CCC1=NC2=C(CN(C(=O)CC3=CC=CC=N3)CC2)C(C2=CC=C(Cl)C=C2)=N1	0.0
COC1=CC=C(C2=NOC(C3CC(O)CN3CC3=CC4=CC=CC=C4O3)=N2)C=C1	0.0
COC1=CC=CC(CN2CCC(C)(O)C(N3CCCC3)C2)=C1	0.0
O=C(NCCC1=CNC2=CC=CC=C12)C1CC2C(=O)NCCCCCCN(C(=O)C3=CC=CO3)C2C1	0.0
CCC(CC)C1=CC(C2CN3CCC2CC3CNC(=O)NC2=CC=C(OC)C=C2)=NC(C2=CC=NC=C2)=N1	1.0
CCOC1=CC=CC=C1CN1CCC2(CC1)CN(C(C)=O)CC2COC	0.0
CC(=O)NC1=CC=C(CN2CC(O)CC2C2=NC(C(C)C)=NO2)C=C1	0.0
CC(CNC(=O)C1CCC(=O)N(C2CC2)C1)(C1=CC=CC=C1)C1=CC=CC=C1	0.0
CC(C)C1=NN=CN1C1CCN(S(=O)(=O)C2=CC=CC=C2F)CC1	0.0
CC1=NOC2(CCN(CC3=CC=NC=C3)CC2)C1	0.0
C1=CC=C(CN2CCCC3(CC(C4=CC=CC=N4)=NO3)C2)N=C1	0.0
CC1=CC=C(NC(=O)C2CN3C=CC=C3C(=O)N2C)C=C1	0.0
CC1=CC=C(C(=O)N2CCCCCC2C2=NN=C(C3=CC=CC=C3)O2)C=N1	0.0
COC1=CC=CC=C1C1=C(NCCC(=O)NC2=CC=C3OCOC3=C2)N2C=CN=CC2=N1	0.0
N#CC1=CC=CC(C(=O)N2CC(CO)C(C3=CC=CC=N3)C2)=C1	0.0
CC(=O)N1CC2(CC3=CC=CC=C31)CN(C(=O)NC1=CC=CC=C1)C2	0.0
CC(=O)C1=CC=C(NC(=O)OC2COC3C2OCC3N2C=C(C3=CC=CC=C3)N=N2)C=C1	0.0
COCCC1=NN=CN1C1CCN(S(=O)(=O)C2=CC=C(F)C=C2F)CC1	0.0
CC(O)C1=NN2CCN(C(=O)C3=NC4=CC=CC=C4N(C)C3=O)CC2=C1	0.0
O=C(NCC1=CC=CO1)C1COC2(CCCCC2)N1C(=O)C1=CC=CC([N+](=O)[O-])=C1	0.0
CCS(=O)(=O)N(C1CC1)C1CCOC2(CCN(C(=O)C3=CC=CC=C3)CC2)C1	0.0
CC1=NN(CCC(=O)NC2CN(CC3=CC=NC=C3)CC2CN(C)C)C(C)=C1	0.0
CNC1=CC=C(C2=NOC(C3CCCN3CC3=CC=CN=C3)=N2)C=N1	0.0
CN1C=CC(NC(=O)C2=CN=C3CCCN([S+](=O)([O-])C4=CC=CN=C4)C3=C2)=N1	0.0
O=C(C1=CC=CC(F)=C1F)N1CCOC2=CC=C(CN3CCN(C4=CC=CC=N4)CC3)C=C2C1	0.0
COC1=CC=C(C2=CC=NC(NC3COC4C(OC(=O)NC5=CC=CC6=CC=CC=C56)COC34)=N2)C=C1	1.0
COC1=CC=C2OC(C)(C)C=C(C(=O)N3CCN(C4=CC=C5OC(C(=O)O)=CC5=C4Cl)CC3)C2=C1	0.0
COCCN1C(=O)N(C2CCCN(S(=O)(=O)C3=CN(C)C=N3)C2)C2=NC=CC=C21	0.0
COC1=CC(CN2CCN(CC3=CN=C(SC)N=C3)CC2CCO)=CC(OC)=C1	0.0
CN(CC1CCOCC1)S(=O)(=O)C1=CC=C(F)C=C1F	0.0
CCCN(CC1CCOC1)C(=O)NCCC(C)C	0.0
CN1N=C(C2=NC(C3CCOC3)=NO2)C=C1C1=CC=CC=C1	0.0
O=C(COC1=CC=CC=C1)N1CCCC1C1=NC(C2CCOCC2)=NO1	0.0
CN1C=C(CNC(=O)C2CCN(C3=NC(C4=CC=CC=C4)=NC4=C3CCC4)CC2)C=N1	0.0
CC1=NOC(C)=C1[S+](=O)([O-])N1CCC(C(=O)N2CCC(N3CCOC3=O)CC2)CC1	0.0
CC1=NOC(C2CCCCCN2C(=O)NC2=CC=CC(F)=C2)=N1	0.0
CC(C)(C)CC(=O)N1CCC(N2C(=O)C3(CCCCC3)C2C2=CC=NC=C2)CC1	0.0
COC1=CC=CC=C1CNC(=O)C1CCCC1NC(=O)C1=CC=NC=C1	0.0
O=C(NCC(F)F)C1CN(CC2=CC=CC=C2)C(=O)N1	0.0
CC1=NOC(C(=O)N2CCC(=O)N(CC3=CC=C(F)C=C3)C(C(C)C)C2)=C1	0.0
CC(=O)NC1=CC=C(CNC(=O)CN2CCN(C(C)=O)CC2)C=C1	0.0
COCCN1CC2CN(CC3=CC=CC=C3)CCN2C1=O	0.0
O=C(C1=CC=CC(F)=C1)N1CCC(C2=NC(C3CCOCC3)=NO2)CC1	0.0
CC1=CC=C(C2=NN3C(CNC(=O)C4CCCC4)=NN=C3C=C2)C=C1C	0.0
CC1=NOC(C)=C1C1=CC2=C(OC(CO)=C2)C(N2CC[S+](=O)([O-])CC2)=N1	0.0
CC1=CC=C(S(=O)(=O)N2C3CCC2CC(NC(=O)C2=CC=NC=C2)C3)C=C1	0.0
CCN(CC)C1=CC=C(C(=O)NCC2=NN=C3C=CC(C4=CC=C(C)C=C4)=NN23)C=C1	0.0
COC1=CC(F)=CC=C1C1=CC(C(=O)NCC2=C(C)C=C(C)NC2=O)=C2OCCN(C(C)C)C2=C1	1.0
CCN1CCC2(CCC1=O)CN(CC1=CC=C(C)C3=CC=CC=C13)CCN2C	1.0
O=C(CN1CCCC2=NC(C3CC3)=NC=C2C1=O)NCC1=CC=CC=N1	0.0
CCCOCCNC(=O)C1=C(C2=CC=CC(F)=C2)ON=C1C	0.0
COC1=CC=CC=C1C(=O)N1CCCN(C2=NN=C3C=CC=C(C)N23)CC1	0.0
CN1CC(NCC2CC2)CCCC(C(=O)NCC2=CC(F)=CC(F)=C2)CC1=O	0.0
O=C(NC1CC(CN2C=C(C3CC3)N=N2)C(O)C1O)C1=CC=CN=C1	0.0
CC(C)C1=CC=C(NC(=O)C2CCCCC(=O)N2)C=C1	0.0
O=C(NCC1=CC=CS1)C1CCCN(C2=NC3=NC=CC=C3O2)C1	0.0
CC1=NC2=CC=C(CNC(=O)C3=CC=CC(CCC(C)(C)O)=C3)C=C2N1	0.0
CCN(CC)C(=O)C1=C(C)N=C2SC=C(CC(=O)NCC3CC3)N2C1C1=CC=CC=C1	0.0
OC1CC(C2=CC=C(N3CCOCC3)N=C2)C(NCC2=CC=C(Cl)C=C2)C1O	0.0
CCCN1CCC2(CCN(C(=O)OC)CC2)OC2=CC=CC=C21	1.0
C#CCNC(=O)C1=NC2=CC=CN=C2N(CCCOC)C1=O	0.0
CC1=NOC2(CCN(C(=O)C3=CC=C(F)C=C3)CC2)C1	0.0
CC1=CC=C(N2C=C(CN3CCN4CCCC4C3)C(C3=CC=CC(C)=C3)=N2)C=C1	1.0
CC1=CC=C(CN2C(C3CCN(C(=O)C4=CC=CC(C)=C4)CC3)=NNC2=O)C=C1	0.0
CN(CCC1CN(C(=O)C2=CC=C(C(F)(F)F)C=C2)CCC1CC(=O)O)C1=CC=CC=C1	0.0
COCCOC1CCN(C(=O)C2=C(C)N(CCOC)C(C)=C2)CC1	0.0
CCCCNC(=O)CCCN1C(=O)COC2=CC=C(C(C)(C)CC)C=C21	1.0
[truncated: 5,371 more rows]

## Sheet: HEK293_train
SMILES	Outcome
O=C1COC2CN(CC3=CC=NC=C3)CC2N1CC1=CC=CC=C1	0.0
CC(C)N1N=C(OC(C)(C)C(=O)NC2CC2)C2=CC(CN3CCOCC3)=CC=C21	0.0
COC1=CC=C(C2=CC=CC=C2C(=O)NC2CCC2)N=N1	0.0
O=C(NCC1=CC=NC2=C1C=CN2)C1=CC=CN=C1	0.0
O=C(CCC1=CC=CC=C1)N1CC(CO)C(C2=NC(C3CC3)=NO2)C1	0.0
CC1=CC=CC(NC(=O)N2CC(OC3=CC=CC=C3)CC2C(=O)N2CCOCC2)=C1	0.0
O=C(O)C1(OC2=CC=C3C=CC=CC3=C2)CCN(CC2=CC=C(CO)O2)CC1	0.0
CC1=CC=CC(CCCNC(=O)C2CC(=O)N(CC3=CC=CN=C3)C2)=C1	0.0
C[S+](=O)([O-])CCN1N=CC2=CC(OCC3=CC=CC(C4=CC=CN=C4)=C3)=CC=C21	1.0
COCCN1C=C(CN2CCN(C3=CC=CC=N3)CC2)C=CC1=O	0.0
CC1=CC=C(S(=O)(=O)N2CCCC(CN3C(C4CC4)=NC4=CC=CN=C43)C2)C(C)=C1	1.0
O=C(O)C1CN(CC2=CC=CC=C2)CC1C(=O)NC1CCN(CC2=CC=CC=C2)CC1	0.0
CC1=CC=C(C2=CC=CC(CN3CCCC3C(=O)NCC(C)C)=C2)C=C1Cl	1.0
COC(=O)C(C)NC(=O)C1CN(C(=O)NC2=CC=CC=C2)CCN1C(=O)C1=CC=CS1	0.0
COC1=CC=C(C(=O)NC2=NC3=C(CC4C(C)(CO)C(O)CCC4(C)C3CC(=O)N3CCOCC3)S2)C=C1	0.0
COC(=O)CNC(=O)C1=NOC2CN(C(=O)NC3=CC=CN=C3)CC12	0.0
CC(C(=O)NCCC1=CC=CC=C1)C1CCOCC1	0.0
COC1=CC=C(C(=O)NCCC2CCN(C(=O)NC3=CC=C(C)C=C3)CC2)C=C1OC	0.0
CC1=NN=C2C=CC(N3CCN(C(=O)C4=CC=C(F)C=C4)CC3)=NN12	0.0
COCCN1N=CC(N2CCC(NC(=O)C(C)(C)C)CC2)=CC1=O	0.0
COC1=CC=C(C2=NOC(C3CC(O)CN3CC3=CC=C(CO)O3)=N2)C=C1	0.0
ClC1=CC=C(C2=CN=C(C3COCCN3CC3=CNC4=CC=CC=C34)N2)S1	1.0
CCCS(=O)(=O)N1CC(OC2=CC=CC=C2C2=NOC(C)=N2)C1	0.0
CCN1C=C(S(=O)(=O)N2CCC3COCCN(C)C3C2)C=N1	0.0
CCNC(=O)NC1=CC=C(C(O)C2COCC(=O)N2CC)C=C1	0.0
CC1=CC=C(CN2CCC3=C(CC2)C(=O)NC(N2CCN(C)CC2)=N3)C(C)=C1	0.0
CN1CCN(C2=CC=C(C3=CC4=C(C=CN4C)C(C(=O)NCCC(N)=O)=N3)C=C2)CC1	1.0
NC(=O)C1=CC=CN=C1N1CCN(CC2(O)CNCCOC2)CC1	0.0
O=C(COC1=CC=CC=C1)NCCC1CCN(C(=O)NC2=CC(F)=CC(F)=C2)CC1	0.0
C1=CSC(CNCC2CN3C=CN=C3CO2)=C1	0.0
CCC1CN(C(C)=O)CCC1CC(=O)NCC1=CC=C2OCOC2=C1	0.0
CC(C)C1=NOC2(CCN(CC3=CC=CN3C)C2)C1	0.0
O=C(NCC1=CC=CN=C1)C1=CN2C(CC3=CC=CO3)=NN=C2C=C1	0.0
O=C(C1=CN2C(C3=CC=C(Cl)C=C3Cl)=NN=C2C=C1)N1CCOCC1	0.0
C1=CC2=C(C=C1N1CCC(NC3CC4OCCC34)CC1)CCC2	0.0
CN(CC1=CC=CN=C1)C1=NC2=C(CCN(CC3=CC=C(C(F)(F)F)C=C3)CC2)C(=O)N1	1.0
COC1C(=O)N(C2CCN(C(=O)CC3=CC=CC(F)=C3)CC2)C12CCOCC2	0.0
COC1=CC=C2NC(=O)C(CCC(=O)O)=CC2=C1	0.0
CCC(C)N1CCN(C(=O)CCC2=CC=C3OCCN(C(=O)NC(C)C)CC3=C2)CC1	0.0
COC1=CC=C(C2=NOC(NC3=CC=C(C)C(C)=C3)=N2)C=C1	1.0
O=C(C1=CC=C(C(F)(F)F)C=C1)N1CCCC(C(=O)N2CCC(C3=NC4=CC=NC=C4N3)C2)C1	0.0
CN1CCCN(S(=O)(=O)C2=CC=C(C(F)(F)F)C=C2)C2=CC=CC=C21	1.0
COC1=CC=CC(C(=O)NCCC2CCN(C(=O)NC3=CC=CC(C)=C3)CC2)=C1	0.0
O=C(NCC1OCC(N(CC2=CC=CC=N2)CC2=CC=CC=N2)C1O)C1CCCC1	0.0
COC1=CC=C(S(=O)(=O)N2CCC3(CCCNC3)C2)C(OC)=C1	0.0
CSCC(=O)NC1CCN2C(=O)C3=CC(Br)=CC=C3NC(=O)C2C1	0.0
CC1=CC=C(CN2C(=O)NC3(CCCN(C(=O)C4=CC=C5OCOC5=C4)C3)C2=O)C=C1	0.0
CC1=CC=CC=C1CN1N=C2CCCCCN2C1=O	0.0
CC1=CC=CC=C1C1C(C(=O)N(C)CC2=NC=CC=C2C)CC(C)(C(=O)O)N1C	0.0
CC1=CN=C(CCNC(=O)C2=CN(C)C=N2)N1C1CC1	0.0
O=C1NCCCCCCN(C(=O)COC2=CC=CC=C2)C2CCCCC12	0.0
CC1=CC=C(NC(=O)N2CCC(N(C(=O)C3CC3)C3CCOCC3)CC2)C(C)=C1	0.0
COCCNC(=O)C1=CC=C2N=C(C3=CC=CN=C3)OC2=C1	0.0
CC1=NOC(C)=C1S(=O)(=O)N1CCC(CC2=NC(C3=CC=NC=C3)=NN2)C1	0.0
O=C(C1=CC2=CN(C3CC3)C=C2S1)N1CCC2=CC=CC=C2C1	1.0
O=C(NC1=CC=C(C(O)C2COCC(=O)N2CC2CCCCC2)C=C1)C1CC1	0.0
COC1=CC=CC=C1C1=CN=C(NC(=O)C2=CC=C(Cl)C=C2)C2=C1CCO2	1.0
O=C(C1=CC=CS1)N1CCC(C2=NNC(=O)N2CC2=CC=C(F)C=C2)CC1	0.0
CN1CC(NCC2=NC=CN2C)CCCC(C(=O)NC2CCOCC2)CC1=O	0.0
CC1=CC(CN2CC(OC3=CC=C4OCOC4=C3)C2)=NO1	0.0
O=C1CCN(C(=O)C2=CC=CN=C2)CCCC(C(=O)NCC2=CC=CC=C2)CCN1	0.0
CC1=CC=CC(NC(=O)N2CC(N(C3CCOCC3)S(C)(=O)=O)C2)=C1	0.0
C=CCNC(=O)C(NC(=O)C1=CC=C(OC)C=C1)C1CCN(C(=O)C2CC2)CC1	0.0
COC1=CC=C(C(=O)N2CCC3(CCC3OC)CC2)C=C1F	0.0
CS(=O)(=O)N1CCC(C2CCN(CC3=CC=NC=C3)C2)CC1	0.0
CCCNC(=O)N1CCCCCCN(C)C(=O)CC1	0.0
O=C1CCCCC(CC2=CC=CC=C2)(C(=O)NCC2=CC=CC(F)=C2)N1	0.0
CN(C)C1=CC=C(CNC2CC3C(=O)NCC(CCC(=O)NC4=CC=CC=C4)N3C2)C=C1	0.0
CN(CC1CCOC1)C(=O)CC1=CC=CC=C1	0.0
O=C(NC1CC1)C1=CC=CN2C=NC=C12	0.0
O=C(NCCC1=CCCCC1)C1CCN(C(=O)C2=C3COC(C4=CC=CC=C4)CN3C=N2)CC1	0.0
O=C(CC1=NNC(=O)C2=CC=CC=C12)NC1CCCC2=C1NC1=C(Cl)C=CC=C21	0.0
CC1=CC(C)=CC(C(=O)N2CCCC(N3C=C(C4=NC(C)=NO4)N=N3)C2)=C1	0.0
CC(C)C1=NC(C2=CC=C(OC3CCN(C(=O)C4=CC(F)=CC=C4F)C3)C=C2)=NO1	1.0
O=C(NC1CC(CO)N(CC2=CC=CS2)C1)C1=CC=CN=C1	0.0
O=C(CN1CCOCC1)N1CCNC2=CN=C(NC3=CC=C(N4C=CN=C4)C=C3)N=C2C1	0.0
O=C(CCC1=CON=C1C1=CC=C(F)C=C1)NCC1CCCO1	0.0
O=C(CC1NC(=O)C2=CC=CC=C2NC1=O)NC1CCCCC1	0.0
O=C1CCC(CNS(=O)(=O)CC2=CC=CC=C2F)CCN1CC1=CC=CC=C1	0.0
CCOC1=CC=C(C(=O)N2CCN(C3=NN=C4C=CC(C(F)(F)F)=CN34)CC2)C=C1	0.0
CC1=NOC(C)=C1CC(=O)NCC1CN2C=CC=C2C(=O)N1CC(C)C	0.0
CNC(=O)C1CN(S(=O)(=O)C2=CC=CC(Cl)=C2)CC1C1CCN(C)CC1	0.0
COC1=CC=C(NC(=O)OC2COC3C(NCC4=CC=C(C5=CC=CC=C5)C=C4)COC23)C=C1	1.0
CN1C=CN=C1C(=O)N1CCC(N2C(=O)C(OCC3CC3)C23CCOCC3)CC1	0.0
CC1=CC(CN2C=C3CC(C(=O)NCC4=NC=CS4)NC(CC(C)C)C4=C3C2=CC=C4)=NO1	1.0
COC1=CC=CC(CN2CCC3(C2)C(=O)N(C)C(=O)N3C)=C1	0.0
O=C(NCC1=CC=CC=N1)C1CC(=O)N(C2=NNC3=CC=CC(F)=C23)C1	0.0
COC1=CC(=O)N2CCCCC2=C1C(=O)NC1=CC=CC(C(C)C)=C1	0.0
CCN1C(=O)C2CC3(CCN(C(=O)CCC4=NC5=CC=CC=C5N4)CC3)CN2C1=O	0.0
CCC1=CC=CC=C1CN1CCC2(CC3=CC=CC=C3CNC2=O)C1	1.0
CCN1N=CC(N2CCC(NC(=O)C3=CC=C(C)C(F)=C3)CC2)=CC1=O	0.0
COC1=CC=CC(C(=O)N2CC(CO)C(C3=NC(C)=NO3)C2)=C1OC	0.0
N#CC1=CC=NC(C2=NN=C3C=CC(NC4CC4)=NN23)=C1	0.0
CCNC(=O)CN1CCN(C(=O)C(N)CC2=CN=CN2)CC1	0.0
CC1=C(CCC(=O)N2CCC3(CCNCC3)CC2)SC=N1	0.0
CCN(CC1=NOC(C2CCC2)=N1)C(=O)C1CCN(C2=CC=CC=C2)C1=O	0.0
CC1=CC=CC(NC(=O)CN2C(N3CCC4=CC=CC=C4C3)=NC(C)=CC2=O)=C1	1.0
O=C(NC1CC1)C1=CC=C2C(=C1)CC(=O)N2CC1=CC=C(F)C=C1	0.0
CC1=NOC(C2=CC=CS2)=C1C(=O)NCC1=CC=CO1	0.0
COC1=CC(C(=O)NC2CCCN(C3=NC=CC=N3)C2)=CC(OC)=C1OC	0.0
O=C(CN1N=C2CCCCC2=CC1=O)NCCN1C=NC2=CC=CC=C2C1=O	0.0
O=C(NC1=CC=CC(N2C=CC=N2)=C1)C1CCCN1C(=O)C1CCCCC1	0.0
COC1=CC=CC2=C1OCC(CNC(=O)CN1N=C(C)C(C)=CC1=O)C2	0.0
CCOC(=O)C1C2C3=CC=CC=C3N(CCOC)C(=O)C2N(C(=O)C2CCC2)C1C1=CC=CC=C1	1.0
COC1=CC=CC=C1C(=O)N1CCCN(C2=NN=C3C=CC=CN23)CC1	0.0
O=C(O)COC1=CC=C(C2=NC=CC3=C2C(=O)N(CC2=CNC4=CC=CC=C24)CC(COC2=CC=CC=C2)O3)C=C1	0.0
CCCS(=O)(=O)N1CC(COC)C2(CCNCC2)C1	0.0
COC1=CC=CC=C1CNC(=O)C1CCCN1C1=NC=CC(NC2=CC=CC=C2F)=N1	1.0
CC1=CC=C(C2=NC3(CCN(C(=O)C4=CC=CC(N(C)C)=C4)CC3)ON2)C=C1	0.0
CC1=NC(C2CCN(C(=O)C(N)C(C)O)CC2)=CC(N2CCOCC2)=N1	0.0
CC1=CC=C(CNC(=O)C2(C)CCCCC(=O)N2)C=C1	0.0
CCNC(=O)NC1(CCOC)CCN(CC2=CC=CC(C)=C2)CC1	0.0
COC(=O)C1CC2=C(CN1S(=O)(=O)C1=CC=CC3=CC=CN=C13)N(CC1=CC=C(OC)C=C1)C=N2	0.0
COC1=CC=C(NC(=O)C2CC(C3=CC=C(F)C=C3)N(CC3=CSC(C)=N3)C2)C(C)=C1	1.0
CC1=CC(Cl)=CC=C1C(=O)N1CC2=C(C1)N(CC1=CC=C(F)C=C1)N=C2	1.0
CCS(=O)(=O)NC1CN(CC2=CC=CC=C2)CC1CN(C)C	0.0
O=C(NC1CCCC1)NC1CCN(C(=O)C2=CC=C(C3=CN=CN=C3)C=C2)CC1	0.0
CCOC(=O)C1C2C3=CC=CC=C3N(CCOC)C(=O)C2N(C(=O)C2=CC=CC=C2)C1C1=CC=CC=C1	1.0
COC1=CC(Cl)=CC=C1C(=O)N1C2CCC1CC(NC(=O)C1=CC=NC=C1)C2	0.0
COCC1CN(C(C)=O)CC12CCN(C(=O)C1CC=CC1)CC2	0.0
O=C(C1CCCN1[S+](=O)([O-])C1=CC=CC(C(F)(F)F)=C1)N1CCC(C2=NC3=CC=NC=C3N2)CC1	0.0
COC1=CC(C)=CC=C1C(=O)N1CCC(CN2C=C(C3CC3)N=N2)CC1	0.0
COC1=CC=CC(CNC(=O)CN2C(=O)NC3(CCCCC3)C2=O)=C1OC	0.0
O=C(CCC1=CON=C1C1=CC=CC=C1F)NCC1=CC(F)=CC(F)=C1	0.0
O=C(NC1CCN(CC2=CC=C(C3=CSC=C3)C=C2)C1)C1=CC=CC=C1Cl	1.0
CN1CC(NCC2=CC=CC3=C2OCO3)CCCC(C(=O)NCC2=CC(F)=CC(F)=C2)CC1=O	0.0
CN(CC1=CC=CN1C)CC1=CC=NN1C	1.0
O=S(=O)(C1=CC=CC=C1)N1CCC2(CC1)CC(OCC1CC1)CCO2	0.0
COC1=CC=CC2=C1OCC(C(=O)N1CCC(CN3C=C(C)C=N3)CC1)C2	0.0
CN(C)C(=O)C1=NOC2=C1CN(C(=O)C1COC3=CC=CC=C3C1)CC2	0.0
O=C(C1=CC=CC(F)=C1)N1CCN(C2=NN=C3C=CC(Cl)=CN23)CC1	0.0
O=C(CN1N=C2CCCCCC2=CC1=O)N1CCN(C2=CC=C(Cl)C=C2)CC1	0.0
CNC(=O)C1=CC(C2CC2)=NC2=C1C(C1CCCN1C(=O)N(C)C)=NN2C	0.0
O=C1CCC(=O)N1CC(=O)N1CCCCCC1C1=NN=C(C2=CC=CC=C2)O1	0.0
CC1=NN(C)C(C(=O)N2CCCC(C3=NN(C)C(=O)N3CC3=CC=CC=C3)C2)=C1	0.0
CNC(=O)C1N(C(C)C)C(=O)C12CCCCC2	0.0
O=C1CC2=C(CN1CC1CC1)NN=C2C1=CC=CC(O)=C1	0.0
O=C(NC1CC1)C1CC(OC2=CC=CN=C2)CN1C(=O)COC1=CC=CC=C1	0.0
CS(=O)(=O)N(C1CCOCC1)C1CCN(C(=O)CC2CCCC2)CC1	0.0
OCCCN1C=NC(C2=CC=CC=C2)=C1C1=CC=C(C2=CC=NN2)O1	0.0
CC1=NN(CCCN(C)CC2=CC=CC=C2C#N)C(C)=C1	0.0
CCCNC(=O)N1CCC(CC(=O)O)C(CC2=NCCC3=CC(F)=CC=C23)C1	0.0
O=S(=O)(C1=CC=CN=C1)N1CCC(OC2CCN(CC3=CC=CN=C3)CC2)CC1	0.0
COCCN(CC1=CC=NC=C1)C(=O)C1CCN(C(=O)C2CC2)CC1	0.0
COC1=CC=CC(CC(=O)N2CCC3(CC2)CC(OC)CCO3)=C1	0.0
CCN1CCN(CCNC(=O)C2CN3C=CC=C3C(=O)N2CC2=CC=CN=C2)CC1	0.0
CC1=CC=C(N2CCC(NC(=O)C3=CC=CC=C3C)C2=O)C=C1	0.0
CN1CCCCCCN(C(=O)C2=CC=CS2)C2CCCC2C1=O	0.0
CCOCCN1C(=O)COCC1C(O)C1=CC=C(NC(=O)COC)C=C1	0.0
CC(C)N1CC(C(=O)O)C(C(=O)N2CCC(CC3=CC=CC=C3)CC2)C1	0.0
CNC(=O)C1CC(OC2=CC=CC=C2)CN1S(=O)(=O)C1=CC=C(OC)C=C1	0.0
CC(C)(C)CN1CCC2(CC1)CN[S+](=O)([O-])C1=CC=CN=C1O2	0.0
CC(C)C1=NOC(C2=CN(C3CCN(C(=O)C4=CC=CC5=C4C=CN5)CC3)N=N2)=N1	1.0
CC1=CC=CC=C1C(=O)N1CCC(C2=NNC(=O)N2C2=CC=CC=C2)CC1	0.0
O=C(NC1=CC=CC=C1)NC1=CC=C(C2OCC(=O)N(CC3=CC=C(F)C=C3)C2CO)C=C1	1.0
O=C(NC1CCCCCC1)C1CCC2=NN=C(C3=CC=C(F)C=C3)N21	0.0
CN1N=CC(N2CCCC(CC(=O)NCC3=CC=CC=C3F)C2)=CC1=O	0.0
CCN1C=C(C(=O)N2CC(CO)C(C3=CC=NC=C3)C2)C=N1	0.0
CCN(C)C(=O)CN1C(CC2=CC=CC=C2)=NN(C2=CC=CC=C2OC)C1=O	0.0
O=C(NCCC1=CC=C(Cl)C=C1)C1=CC=C2OC(C3=CC=NC=C3)=NC2=C1	0.0
ClC1=CC=C(OC2=CC=CC(CN3CCN(C4CCNC4)CC3)=C2)C=C1	1.0
CCC1=CC(=O)NC(N2CCOCC2)=N1	0.0
CC(C)C1=NC2=C(CN([S+](=O)([O-])C3=CC=CC=C3)CC2)C(C2=CC=C(O)C=C2)=N1	0.0
COC1=CC=C(CC(=O)N2CC3=CC=CC=C3CC23CCCN(C(=O)CN)C3)C=C1	0.0
O=C(CC1=CC=CC=C1F)N1CCN(C2CCN(CC3=CC=CN=C3)C2=O)CC1	0.0
O=C(O)C1=CC=C2C(=C1)CC(=O)N2CC1=CC=CC(F)=C1	0.0
CC(C)(C)C1=CC(CC2(NCC3=CC=C(C#N)C=C3)COC2)=NO1	0.0
CNC(=O)N1CCC(C2CCN(C(=O)C3=CC=C(Br)C=C3)C2)CC1	0.0
COC1=CC=C(C(=O)NC(C(=O)N2CCCCC2)C2CCN(C(=O)C3=CC=C(F)C=C3)CC2)C=C1	0.0
O=C(C1=CC=C(Cl)C=C1)N1CCN(C2=NC=CC(NC3=CC=CC=C3Cl)=N2)CC1	1.0
CCOC1=CC=C(C(=O)NC2CC(C3=CC(N4CCOCC4)=NC=N3)C2)O1	0.0
O=C(NCC1OCC(NC2CCCCC2)C1O)C1=CC=C(F)C=C1	0.0
CC1=CC=C(CNC(=O)N2CCC(CC3=NOC(C4CCOCC4)=N3)C2)C=C1	0.0
COCC1=CN(C2COC3C(NC(=O)C4=CC=C(N(C)C)C=C4)COC32)N=N1	0.0
COC1=CC=C2C(=C1)CN(CC1=CC=CC=C1Cl)CCC1COC(=O)N21	0.0
O=[S+]([O-])(C1=CC=C(Cl)C=C1)C1=C2N=C(NCC3=CC=NC=C3)C3=CC=CC=C3N2N=N1	0.0
CC1(C2=CC=CC=C2)N(CC2=CC=CC=C2F)C(=O)OC12CCN(C(=O)C1=CC=CC(C#N)=C1)CC2	0.0
O=C1NC(C(=O)NC2=CC=CC=C2)CN2C=CC=C12	0.0
CC1=C(C(=O)OC(C)C)C(C2=CC=CC=C2)N2C(CC(=O)NCC3CCCO3)=CSC2=N1	0.0
COC1=CC=C(C2=CC=CC=C2C(=O)N2CCCC(C)C2)N=N1	0.0
O=C(NC1=CC=CC=C1)C1=NN2CCN(C(=O)COC3=CC=CC=C3)CC2=C1	0.0
COC1=CC=C(CN2CCC3=C(CC2)C(=O)NC(N(C)C)=N3)C=C1CN1CCOCC1	0.0
CC1=CC=CC=C1S(=O)(=O)N1CCC(C2=NOC(C3=CC=CC=N3)=N2)C1	0.0
COCCN1C(=O)C2=CC=CC=C2C(C(=O)NCC2=CC=CC=C2F)C12CCCCC2	0.0
CN1C(=O)C2CC(CN2C2CCC2)OC2=CC=CC=C21	1.0
CN1CC(=O)N(C2CCCC2)CC2=C(NCC3=CC=CC(C(F)(F)F)=C3)N=CN=C21	1.0
COC1=CC=C(C2=NC=C3C(=O)N(C)CCOC3=N2)C=C1OC	0.0
COC1C(=O)N(C2=CC=CC(F)=C2)C12CCN(C(=O)C1=CC3=CC=CC=C3N1)CC2	1.0
COCCOC1CCN(C(=O)CC2=CC=CS2)CC1	0.0
O=C(NC1=CC=CC(F)=C1)C1CCN(C(=O)N2CC3CC(C2)C2CCCC(=O)N2C3)CC1	0.0
COC1=CC=CC(CNC(=O)CN2C=CN3N=C4CCCCC4=C3C2=O)=C1OC	0.0
COC1=CC=C(C(=O)N2CC3CC(C2)C2=C(NC(=O)C4=CC=CO4)C=CC(=O)N2C3)C=C1	0.0
COC1=CC=C(CN2C3=C(CCN(CC4=CC=CC(O)=C4)C3)C(=O)N2CC2=CC=CC=C2)C=C1	0.0
CC1=CC(CNCC2=CC=CC=N2)C(C(C)C)CC1CC1=NN=C(C2=CC=C(N(C)C)C=C2)O1	1.0
COCC1=NC(C2CCCN(C(=O)NCC(C)C)C2)=NO1	0.0
O=C(C1=NN2CC(C3=CC=C(Cl)C=C3)OCC2=C1)N1CCN(C2=CC=C(F)C=C2)CC1	1.0
O=C(NCCC1=CC=CC=N1)C1=CC=CN=C1OC1CCNCC1	0.0
COC(=O)C1=CC=CC=C1S(=O)(=O)N1CCN2C(=O)CNC(=O)C2C1	0.0
CC1=C(CN2CCC3=NN(C)C(=O)N3CC2)SC=N1	0.0
CCC(=O)N1CC2=CC=CC=C2CC2(CCCN(CC3CCNCC3)C2)C1	0.0
CCCCN(C)C(=O)CN1C=CN2N=C(C3=CC=CC=C3)C(CO)=C2C1=O	0.0
C#CCN(C)CC1CN2CCC1CC2CNS(=O)(=O)C1=CC=CS1	0.0
C[S+](=O)([O-])C1=CC=CC(C2=NN=C3C=CC(C(=O)NC4CCCC4)=CN23)=C1	0.0
O=C(C1=CC=CN=C1)N1CCC(C2=NC3=CC=CC=C3O2)C1	0.0
CCN(CC)CC1CN2CCC1CC2CNC(=O)NC(C)C	0.0
FC(F)(F)CN1C2CCC1CN(C1=CN=CN=C1)C2	0.0
CC1=CC=CC(CN2CC(CO)C(C3=NC(C)=NO3)C2)=C1	0.0
CC1=NC(CCNC(=O)CC(C)C)=NO1	0.0
CC1=NN(CCC(=O)NCCC2CCN(C(=O)NC3=CC=CC=C3)CC2)C(C)=C1	0.0
CCS(=O)(=O)N1CCCCCCN(C)C(=O)CC1	0.0
CSC1=CC=CC(NC(=O)NCC2CC3CCN2CC3CN(C)C2=CC=CC=C2)=C1	1.0
COC1=CC=C(CC(=O)N2CC(=O)N(C3CCCCC3)CC(O)C2)C=C1	0.0
CC1=CC(C)=CC(NC(=O)C2CCN(C(=O)C3=C4COC(C5=CC=CC=C5)CN4C=N3)CC2)=C1	0.0
O=C(NC1CCCCC1)N1CCC2=NN=C(C3CC3)N2CC1	0.0
CC(C)(O)CNC1C(C2=CC=CC=C2)CC(O)C1O	0.0
CC1=CC(C)=C(NC(=O)CN2C(=O)NC3(CCCCC3)C2=O)C(C)=C1	0.0
O=C(CC1=CSC=C1)NC1=CC=C(C2=NN=C3CCCCN32)C=C1	0.0
CCC1(C(=O)NCCN2CCOCC2)CCCCC(=O)N1	0.0
COC1=CC=C(CCC2=NN3C(C4=CC=C(OC)C(OC)=C4)=CC=NC3=N2)C=C1	1.0
CC(C)NS(=O)(=O)C1=CC(C(=O)O)=CC(C2=CC=C3OCOC3=C2)=C1	0.0
CC1=CC(=O)N(CCN2CCOCC2)C(N2CCCC2)=N1	0.0
CC1=CC=C(CNC(=O)C2CCN(C(=O)N3CC4CC(C3)C3CCCC(=O)N3C4)CC2)O1	0.0
CCOC1=CC=C(C2NC(=O)N(CC(=O)NC3CCCC3)C3=C2C(=O)OC3)C=C1	0.0
CCN1C2=C(CCN(C(=O)COC3=CC=CC=C3)C2)C(=O)N1C1=CC=CC=C1	0.0
CC1=NN(C2=CC=CC=C2)C2=C1C(C(C)C)N(C1CCCN(C(=O)CC3=CC=CC(Cl)=C3)C1)C2=O	1.0
O=C(C1CCC1)N1CCC2COC(=O)N2C2=CC=CC=C2C1	0.0
C=CCN(C)C(=O)C1CN2CCC1CC2CN1C=C(CCO)N=N1	0.0
O=C(C1=CC=CC=C1C(F)(F)F)N1CCOC2=CC=C(CN3CCOCC3)C=C2C1	0.0
CC1=NN(C)C(C(=O)N2CCC3(CC2)N=C(CC(C)C)NC3=O)=C1	0.0
O=C(C1=CC=CC=N1)N1CC2OCC(=O)N(CC3CC3)C2C1	0.0
COC1=CC=C(CNC(=O)C2=C(C)N=C3C=NC=CN23)C=C1	0.0
COC1=CC=C(CN2C(C3CCN(C(=O)CC4=CC=CC=C4OC)CC3)=NNC2=O)C=C1	0.0
COC1=CC=CC=C1NC1=NC=C2NCCN([S+](=O)([O-])C3=CC=CC=C3)CC2=N1	1.0
CC1=CC=C(CN2CCCOCCNC(=O)CC2)S1	0.0
CNC1CCC2=CC=CC=C21	0.0
N#CC1=CC=CC(C(=O)NC2C(C3=CC=C(N4CCOCC4)N=C3)CC(O)C2O)=C1	0.0
COC1=CC=C(NC(=O)C2CCCN(C3=CC(=O)N(CC4=CC=CC=C4)N=C3)C2)C=C1OC	0.0
CN1N=C(C2CCCN(C(=O)CCC3=CC=CC=C3)C2)N(C2=CC=CC=C2)C1=O	0.0
CC1=NN(C(=O)CCCC(=O)N2CCCC2C2=NC(C3CCOCC3)=NO2)C2=CC=CC=C12	0.0
CC(C)NC(=O)N1CCCC1C1=NOC(CCC(=O)NC2CC2)=N1	0.0
CCN1C(=O)C2(CCN(C(=O)NCCC(C)C)CC2)C2=CC=CC=C21	0.0
CC1=CC=C(C2=NC=C(NC(=O)C3=CC=C(Cl)S3)C=N2)C=C1	0.0
CC(C)NC(=O)C1=CC(Br)=CN2C=CN=C12	0.0
O=C(NCC(=O)N1CCCCC1)C1=CC=C(C2=CN=C3C=CC=CC3=C2)C=C1	1.0
CCN1CCC2(CC1)CC1=CC=CC=C1CN([S+](=O)([O-])C1=CC=CC=C1)C2	0.0
CC1=CC(C)=CC(C2=CC=C(CN3CCCC(NC(=O)N(C)C)C3)C=C2)=C1	1.0
COC1CN(C2CCN(C(=O)NC3=CC=CC=C3F)CC2)C1C1=CC=NC=C1	0.0
O=[S+]([O-])(NC1CCN(CC2=CC=CC(C3=CC=CS3)=C2)CC1)C1=CC=CC=C1	1.0
CN(C)CC1CN(C)CC1NC(=O)C1CCC1	0.0
CC(=O)NCC1(COC2=CN=CC=N2)CC(O)C(O)C1	0.0
O=C(C1=CC=CC=C1F)N1CCC(C(=O)N2CCC(C3=NC4=NC=CC=C4N3)CC2)C1	0.0
O=C(O)CC1=CC(C2CCN(CC3=CN(C4=CC=CC=C4)N=N3)CC2)=NN1	0.0
CC(C)C(=O)N1CCC(N2CC(OCC3CC3)C23CCCCC3)CC1	0.0
CCC1CN(C(=O)C2CC2)CCC1CC(=O)NCC1=CC=CN=C1	0.0
COC1=CC=C(C(=O)N2CCC(C3=NOC(C4=CC=CN=C4)=N3)C2)C=N1	0.0
COC1=CC=C(NC(=O)CC2NC(=O)C3=CC=CC=C3NC2=O)C=N1	0.0
CC1=NOC(C)=C1[S+](=O)([O-])N1CCCC(C(=O)N2CCC(N3CC4=CC=CN4C3=O)CC2)C1	0.0
O=C(CN1C=CN2N=C(C3=CC=CC=C3)C(CO)=C2C1=O)N1CCCCCC1	0.0
CCOCCOC1CCN(S(=O)(=O)C2=CC=CC=C2)CC1	0.0
O=C1CCN(S(=O)(=O)C2=CC=CC=C2)CCCN(C(=O)CC2CCCCC2)CCN1	0.0
O=C(NCC1=CC=C(F)C=C1)C1=CC(C2=CC=CN2)=NN1	0.0
CC1=CC=CC(OCCC2=NOC(C3CCCN(CC4=CC=CC=C4C#N)C3)=N2)=C1	1.0
CC1=NC(C2(C)CCN(C(=O)CC3=C(C)ON=C3C)CC2)=NO1	0.0
CC1=NNC(C)=C1C(N)C(=O)N1CCCCCCC1	0.0
CC(=O)N1CCC(C2=NC3=CC=C(C#N)C=C3N2)C1	0.0
COCCN1N=C2CCN(S(=O)(=O)C3=C(C)N(C)N=C3C)CCN2C1=O	0.0
COC1=CC=C(C(=O)NCC2OC(CC(=O)N(C)CC3=CC=CC=C3)C(O)C2O)C=C1	0.0
COC1=CC=CC=C1C1=C(C(=O)NCC2=CC=CC(C)=C2)C(C)=NO1	0.0
CC1=CC=C(C(=O)N2CC3(C2)C(=O)NC2=CC=CC=C23)C=C1	0.0
COC(=O)C1CC(NS(=O)(=O)C2=CC=C3OCC(=O)NC3=C2)CN1C	0.0
CC(=O)N1CCC2(CC1)CN(C(=O)NC(C)C)CC1=CC=CC=C1O2	0.0
CCOC(=O)C1CN(C(=O)OCC2=CC=CC=C2)C2(C)C(=O)N(CC3CC3)C3=CC=CC=C3C12	1.0
CCCCN1CCN(C(=O)C2=CC(Cl)=C(C)C(Cl)=C2)CC1=O	0.0
COC1=CC=CC=C1N1C(=O)C(C(=O)N2CCN(C(=O)NC3CCCC3)CC2)=NC2=CC=CN=C21	0.0
CC1=CC=CC(CNC(=O)C2(C)CCCCC(=O)N2)=C1	0.0
O=C(C1=CC=C2OCOC2=C1)N1CCC2(CC1)NC(=O)N(C1=CC=C(F)C=C1)N2	0.0
COC1=CC=C(C2=CC=CC(C(=O)N3CCC(NC(=O)C4=CC=C(C(F)(F)F)C=C4)CC3)=C2)N=N1	1.0
COC1=CC=C(CN2CCC3=C(CC2)C(=O)NC(N(C)C)=N3)C=C1Br	0.0
COC1=CC=C(C2=NN=C3CN(C(=O)N(C)C)CCN32)C=C1	0.0
COCC1CN(S(=O)(=O)C2=CC=CC(F)=C2)CC1C1=CC=CC=N1	0.0
CCC1=CC=C([S+](=O)([O-])C2=C3N=C(NC4CC4)C4=CC=CC=C4N3N=N2)C=C1	0.0
CCC1=CC=C(C(=O)N2CCC(N3C(=O)CCC3C(=O)NC(C)C)CC2)C=C1	0.0
COC1=CC=CC=C1CNC(=O)C1=C2CCCCN2C(=O)C=C1OC	0.0
COCC1=CN(C2COC3C(OC(=O)NC4=CC=CC(C(F)(F)F)=C4)COC32)N=N1	1.0
CC1(C(=O)NCCCN2CCC3=CC=CC=C3C2)CCCCC(=O)N1	0.0
CC1=CC(CO)C(C(C)C)CC1CC(=O)NCC1=CC=C(C(F)(F)F)C=C1	1.0
CC1=NOC(C2=CC=CN3C(CNC(=O)CC4=CC=CC(F)=C4)=NN=C23)=N1	0.0
COC1=CC=CC(CNC(=O)CN2C=CC=C2C2=NC(C3=CC=CC=C3)=NO2)=C1OC	0.0
O=C(NCCC1CCN(C(=O)NC2=CC=C(F)C=C2F)CC1)C1=CC=CC=C1	0.0
CC(C)NC(=O)C1=NOC2CN([S+](C)(=O)[O-])CC12	0.0
NC1CC(C2=CC(NCCN3N=C(C4=CC=CC=C4)CCC3=O)=NC=N2)C1	0.0
CC(=O)N1CCC(C(=O)NC2COCCC2OCC2=CC=CC=C2)CC1	0.0
COC(=O)CNC(=O)C1=NN2C=CC=C2C(C2=CC=C([S+](C)(=O)[O-])C=C2)=C1	0.0
CC(C)C1=NOC2(CCCN(C(=O)C3=CC=C4OCOC4=C3)C2)C1	0.0
COC1=CC=C(C(=O)N2CCC3(CCNC(=O)CC3)CC2)C=C1F	0.0
CC1=NOC(C)=C1[S+](=O)([O-])NC1CCN(C2=NN3C(C)=NN=C3C=C2)CC1	0.0
CCOC1=CC=CC=C1NC(=O)C1CCN(C2=CN=C3N=CC=NC3=C2)CC1	0.0
CC1=CC=CC=C1CN1CCCN2N=C(C)C(C3=CC=CN=C3N3CCOCC3)=C12	1.0
COCCC1(O)CCN(C(=O)NC2=CC=CC(SC)=C2)CC1C	0.0
COC1=CC=CC=C1CCC(=O)N1CC(C)C(C2=NC(C3=CC=CN=C3)=NO2)C1	0.0
COCCN1C(C)=CN=C1CC1CCN(C(=O)C2CC2)CC1	0.0
COCCC1(O)CCN(C(=O)C2=CC=C(Cl)C=C2F)CC1C	0.0
O=C(CC1=CC=CC(F)=C1)N1CCC(CC2=NOC(C3CCOCC3)=N2)C1	0.0
CC1=NC(CN2CCCC(C3=C(CC4=CC=CC=C4)C=NN3)C2)=CO1	0.0
CCOC1=CC=C(C2CN3N=NC(C4=NC(C5=CC=C(OC)C(F)=C5)=NO4)=C3CO2)C=C1	0.0
CC(=O)N1CC(CO)C2(CCN(C(=O)C3=NN(C)C(C)=C3)CC2)C1	0.0
CCN1C=C(CN2CCN(C(=O)C3=CSC=C3)CC2)C=CC1=O	0.0
O=C(NC1=CC=CC(F)=C1)C1CCN(C(=O)C2=C3COC(C4=CC=CC=C4)CN3C=N2)CC1	0.0
COCCN1C(=O)C2=CC=CN2CC1CNC(=O)CCCC1=CC=CC=C1	0.0
O=C(NC1=CC=CC(N2C=CC=N2)=C1)C1CCCN(C(=O)N2CCOCC2)C1	0.0
COC1=CC=C(C2=CN=C3NC=C(CC(=O)NC4=CC=CN=C4)C3=C2)C=C1	1.0
COCCN1C(=O)C(C(=O)N2CCN(C(=O)CC3=CC=CC(Cl)=C3)CC2)=NC2=CC=CN=C21	0.0
CC1=NOC(C)=C1[S+](=O)([O-])NC1CCN(C(=O)N2CC3CC(C2)C2CCCC(=O)N2C3)CC1	0.0
CC1=CN=C(C(=O)N2CCC3(CC2)CCC(O)(CN(C)C)CC3)C=N1	0.0
CCC1=CN=C(C2CCN(C(=O)OC(C)(C)C)CC2)N1	0.0
O=C(NCC1=CC=CC=C1)C1=CC=C2C(=C1)N(CC1=CC=C(F)C=C1)C(=O)C1=CC=NN12	1.0
CC(C)C1=CC=C(C(=O)N2CC3CCCN4CCCC(C34)C2CCCC(=O)N2CCOCC2)C=C1	0.0
COC1=CC=C(C(=O)N2CCN(C3=CC(C(F)(F)F)=NC=N3)CC2)C=C1OC	0.0
O=C(C1=CC=CC=C1F)N1CCC(N2CCOC2=O)CC1	0.0
N#CC1=CC=CC(C2=C(C(=O)N3CCOCC3)N=C3SC=CN23)=C1	0.0
CC1=NN(C2=CC=CC=C2)C2=C1C(C(C)C)N(C1CCN(C(=O)CC3=CC=CC(Cl)=C3)C1)C2=O	1.0
COCCNC(=O)C1CC(OC2=CC=CC=C2)CN1C(=O)C1=CC=CC(C)=C1	0.0
CC1=CC=C(N2C(C3CCN(C(=O)CCC4CCCC4)CC3)=NNC2=O)C=C1	0.0
COCCNC(=O)C1(C)CN(CC2=CC=CC=C2)CC2=CC=C(NCC(C)C)N=C21	1.0
COC1=CC=C(C(=O)NCC2C=C(C)C(CC3=NC4=CC=NC=C4N3)CC2C(C)C)C=C1	1.0
CC(N)C(=O)N1CCC(N2N=CC=C2NC(=O)NC2=CC=CC(F)=C2)CC1	0.0
COC(=O)C1CC2=C(CN1S(=O)(=O)C1=CC=C(Cl)C=C1)N(C)C=N2	0.0
CNC(=O)C(C1CC1)N1CCCC1C(=O)NCCOC	0.0
O=C(C1CCCN(C2=CC(=O)N(CC3=CC=CC=C3)N=C2)C1)N1CCCN(C2=NC=CC=N2)CC1	0.0
CC1CCCN(C(=O)C2CCN(C(=O)C3=CC=C(C4=CN=CN=C4)C=C3)CC2)C1	0.0
CC1=CN=C(C(=O)N2CC(C3=NC(CCOCC4CC4)=NO3)C2)C=N1	0.0
COC1=CC=CC(NC(=O)C2N(C(C)C)C(=O)C23CCCC3)=C1	0.0
CC1=CC=CC(NC(=O)NCC2CN3C=CC=C3CN2C)=C1	0.0
CC(C)C(CO)NC(=O)C1CCN(C2=NC(C3=CC=CC=C3)=NC3=C2CCC3)CC1	0.0
O=C(CC1=CC=CC=C1)N1CCCC1C1=NC(CCOCC2CC2)=NO1	0.0
CC(O)C1=NN2CCN(CCS(=O)(=O)C3=CC=CC=C3)CC2=C1	0.0
CC1=NC2=CC=C(C(=O)NC(C(=O)O)C3=C(C)NN=C3C)C=C2N1	0.0
CC1=NOC(C2CN(CC3=C(F)C=CC=C3F)CC2CO)=N1	0.0
COCC(=O)N1CCC(C(NC(=O)C2=CC=C(F)C=C2)C(=O)N2CCCC2)CC1	0.0
CC1=NOC2=C(NCCN3CCOCC3)C=C(C3=CSC=C3)N=C12	0.0
O=C(C1=CC=C2CCN(C(=O)C3=CC=CC=C3)C2=C1)N1CCN(C2=CC=C(Cl)C=C2)CC1	1.0
CC(=O)NC1=CC=C(CN2CCN3C(=O)N(CC4=CC=C(C)C=C4)CC3C2)C=C1	1.0
CN(C)CC(=O)NC1=CC=C2C3CC(CN(S(=O)(=O)C4=CC=CC=C4)C3)CN2C1=O	0.0
O=C(NCCC1=CC=CC=C1)C1=C2COC(C3=CC=C(Br)C=C3)CN2N=N1	0.0
COCC1=CC(=O)N(CC(=O)NC2=CC=C(OC)C(Cl)=C2)C(N2CCOCC2)=N1	0.0
O=C(NC1CC2CCC(C1)N2C(=O)C1(C2=CC=CC=C2)CC1)C1=CC=C(F)C=C1	0.0
COC1=CC(CN2CCC3CN(S(C)(=O)=O)C3C2)=CC=C1F	0.0
COCCC(=O)NC1CCC2(C)CCC(C(C)C(=O)NC3CC3)C(O)C2C1C	0.0
CCN1CCC(CCNC(=O)C2CCCN(CC3=CC=NC=C3)CCC(=O)NCC2)CC1	0.0
NCCC(=O)N1CCC(N2N=CC=C2NC(=O)C2=CC=CC(F)=C2)CC1	0.0
O=C(C1=CC=CC=C1)N1CCCC(CC2=NC(C3CCOCC3)=NO2)C1	0.0
CC(C)N1C=NN=C1CC1CCCN(C(=O)COC2=CC=CC=C2)C1	0.0
COC(=O)C1CCCN1C1=CC=C(C2=NC(C3=CC=CC=C3F)=NO2)C=N1	1.0
CN1C(=O)CC2=CC(C(=O)NC3CCCCC3)=CC=C21	0.0
CC1(C)CC(NC(=O)C2CC(=O)N(C3=NNC4=CC=CC=C34)C2)CC(C)(C)N1	0.0
O=C(O)CC1CCN(C(=O)C2CC2)CC1CCN1CCN(C2=CC=CC=N2)CC1	0.0
O=C(O)C1=CC=CC(C2CCCN(C(=O)CC3=CC(F)=C(F)C(F)=C3)C2)=C1	0.0
CCS(=O)(=O)C1=CC=C2OC(C3CCN(C4CCCCC4)C3)=NC2=C1	0.0
CS(=O)(=O)N1CCC(OC2CCN(C(=O)C3(C4=CC=CC=C4)CC3)CC2)CC1	0.0
CC1=C(C2=NC3=CC=NC=C3N2)C=CO1	0.0
CC1=CC=C(C(=O)N2CCN(CC3=CC=CC=C3C3=CC=C(C)C(Cl)=C3)CC2)C=C1	1.0
COCC1=C(C)ON=C1C(=O)NC1CN(CC2=CC=CC=N2)CC1CN(C)C	0.0
COCC1CN(C(=O)CC2=CC=CC(OC)=C2)CC1C1=CC=NC=C1	0.0
COC1=CC=C(NC2=CC3=C(C=N2)CN(C)CCN3C)C=C1OC	0.0
CN(C)CCNC(=O)C1=CC=C(C2=CC=C(N3CCCCCC3)N=C2)C=C1	1.0
COC1=CC=C(CC(=O)N2CC(CO)C(C3=CC=CC=N3)C2)C=C1	0.0
CN(C)CC1CN(C)CC1NC(=O)C1=CC(F)=CC=C1F	0.0
COC1=CC=CC=C1NC1=CC=NC(N2CCN(C(=O)NC3CCCC3)CC2)=N1	1.0
CC(C1=CC=C(F)C=C1)N1CC2=CC(NC(=O)CC3=CC=CS3)=CC=C2OCC1=O	1.0
CS(=O)(=O)N1CC2CCN(C(=O)C3=CC(F)=CC=C3Cl)CC21	0.0
CC1=CC=CC(CN2CCN3C(=NN=C3C3CC(O)CN3CC3=CC=CC=C3)C2)=C1	0.0
COC1=CC=C(C(=O)N2CCC3(CC2)CC(O)CCO3)C=C1	0.0
O=C(CN1CCCCCCC1)N1CCN2N=C(CC3=CC=CC=C3)C=C2C1	0.0
COC1=CC=C2C(=C1)CN(C1CC1)C(=O)CCN2CC(O)CC(F)(F)F	0.0
COC(=O)C1=NN2CCCN(C(=O)C3=CC=C(OC)N=C3OC)CC2=C1	0.0
NC(=O)N1CCCC(C(=O)NCCC2=NOC(C3=CC=CC=C3)=N2)C1	0.0
COCC1CN(C(=O)CCC2=CC=CC(OC)=C2)CC12CCOCC2	0.0
CN(C)CC1CN(CC2=CC=CC=N2)CC1NS(=O)(=O)C1=CC=CC(F)=C1	0.0
CC(C)C1=CC=C(CC(=O)N2CCCC3=NC=C(C(=O)NC4=CC=C5NC=CC5=C4)C=C32)C=C1	1.0
CC(C)N1C=NN=C1CC1CCN(S(=O)(=O)CC2=CC=CC=C2)C1	0.0
COC1=CC=CC(C2=NN(C3=CC=CC=C3)C(OC(C)=O)=C2C2=CC=C(NC(=O)C3=CC=CO3)C=C2)=C1	0.0
ClC1=CN=CC=C1CN1CCNC2=CN=C(OC3=CC=CC=C3)C=C2C1	1.0
N#CC1=CC=C(S(=O)(=O)N2CC(N3C=C(C(=O)NCC4=CC=CC=C4)N=N3)C2)C=C1	1.0
CC1=NOC2(CCN(CC3=NOC(C)=C3)C2)C1	0.0
COC1=CC=C(NC(=O)NCC2CCOCC2)C(C)=C1	0.0
CN1CCC2(C1)CN(CC1CC1)C1=CC=C(C(=O)NCCOC3=CC=CC=C3)C=C12	1.0
CN1CCC(N2CC3NC(=O)COC3C2)CC1	0.0
O=C1NC2(CCCN(C(=O)C3=CC=CN=C3)C2)OC2=CC=CC=C12	0.0
COCCNC(=O)C(C)C1CCC2(C)CC3=C(N=C(NC(=O)CN(C)C)S3)C(C)C2C1O	0.0
OCC1CN(C2CCC2)CC12CCN(CC1=CSC=C1)CC2	1.0
O=C(C1=CC2=CC=CC=C2N1)N1CCC2=C(C1)N(CC1=CC=CN=C1)N(CCC1=CC=CC=C1)C2=O	0.0
COC1=CC=CC(S(=O)(=O)N2CCC3(CC2)CNC(C(=O)O)C3)=C1	0.0
CCN1N=CC(N2CCC(NC(=O)CC3=CC=CC(OC)=C3)CC2)=CC1=O	0.0
CCCC1=CC=C2OC(C(=O)N(C)CC3=C(C)N=NS3)=C(C)C2=C1	1.0
CC1=NN(C2=CC=CC=C2[N+](=O)[O-])C(C)=C1C1C=CC(NCC2=CC=C(C(C)C)C=C2)C1	1.0
CC1(C(=O)NCC2=CC(F)=CC(F)=C2)CCOCC1	0.0
CC(=O)NCC1OC(CC(=O)N(C)CC2=CC=CC=C2)C(O)C1O	0.0
COC1=CC=CC(CNC2CCCC(C(=O)NC3CCOCC3)CC(=O)N(C)C2)=C1	0.0
O=C(C1CCCN1C(=O)C1=CC=CC=C1)N1CCC(N2CC3=CC=CC=C3C2=O)CC1	0.0
CN1CCN(C2=CC=C3N=CN(C4=CC=CN=C4)C(=O)C3=N2)CC1	0.0
CCCCS(=O)(=O)NCCC1=NOC(C2=CC=CC=C2)=N1	0.0
O=S(=O)(C1=CC=CC=C1)N1CCC(OC2CCN(CC3=CC=CN=C3)CC2)CC1	0.0
O=C1COC2=CC=C(C3=CSC=C3)N=C2CN1CC1=CC=CC=C1F	1.0
CC1=CC=CC(C2=NC(CN3C(C4=CC=CC=C4)=NC(C)=C(CCO)C3=O)=C(C)O2)=C1	1.0
CC(C(=O)NCC1=CC=CC=N1)C1CCC2(C)CCC(NC(=O)CC3=CC=CC=C3)C(C)C2C1O	0.0
COC(=O)C1CC(NC(=O)C2=CC=C(OC3=CC=CC=C3)C=C2)CN1C	0.0
O=C1CN(CC2=NN3CCCNCC3=C2)CCN1CC1=CC=C2OCOC2=C1	0.0
O=C1NC(=NC2CCCCC2)C2(CCN([S+](=O)([O-])C3=CC=CC=C3)CC2)N1C1=CC(F)=CC(F)=C1	0.0
O=C(CC1=C2CCCCC2N(CC2=CC=CC=C2)C1=O)NC1CCS(=O)(=O)C1	0.0
COCCN1CCCCC(CC(=O)NC2=CC=C(OC)C=C2)C1=O	0.0
CS(=O)(=O)N1CCCC1C1=NOC(CCC(=O)NC2CCCCCC2)=N1	0.0
CC(C)CC1=NN2C(C3=CC=CC=C3)=CC=NC2=N1	0.0
CN1C(COC2CN(CC3=CN=C4C=CC=CC4=C3)CC2F)=NC2=CC=CC=C21	1.0
CC1=CC(C(=O)N2CCOCC(OC3=CC=C(S(C)(=O)=O)C=C3)C2)=C(C(F)(F)F)O1	0.0
CCN1N=CC=C1C(=O)N1CCC(C2C(OC)CN2C(C)C)CC1	0.0
COC1=CC=CC=C1C(=O)N1CCCC1C1=NOC(COC2=CC=C(F)C=C2)=N1	0.0
O=C(NC1=CC=CC=C1)N1CCCN(C2=NN3C(C4CC4)=NN=C3C=C2)CC1	0.0
COCCOCC1=NC(C2CCCN2C(=O)NC2=CC=C(F)C=C2F)=NO1	0.0
COC(=O)CCNC(=O)C1C2=CC=CC=C2C(=O)N(C2=CC=CC=C2)C12CCCCC2	0.0
O=C(C1=CN2N=CC=C2C=C1)N1CCOCC1	0.0
CC1=NN(C2=CC=C(F)C=C2)C(OC2=CC=C(F)C=C2F)=C1CCC(=O)N(C)C(C)C	1.0
O=C(CN1CCCC1=O)NC1CCCC2=NC(C3=CC=CC=C3)=NC=C21	0.0
CC1=CC=CC(C)=C1NC(=O)CN1C(=O)N(C2=CC=CC=C2)C(=O)C2=C1C=C(C)N2C	0.0
CCOC(=O)C1CCN(C(=O)C2=CN3C(C4CCCC4)=NN=C3C=C2)CC1	0.0
COC1=CC=CC(C2=CC=C(CN3CCCC(NC(=O)C4=CC=CC=C4F)C3)C=C2)=C1	1.0
O=C(COC1=CC=CC=C1)NC1=CC=C(C2=NN=C3CCCCN32)C=C1	0.0
CC1=CC=C(NC(=O)C2=C3COC(C4=CC=C(F)C=C4)CN3N=N2)C(Br)=C1	0.0
CCN1CCN(C(=O)C2=NN3C=NN=C3C(C3=CC=C(F)C=C3)=C2)CC1	0.0
O=C(C1=CC=CC=C1C(F)(F)F)N1CCC(CO)(CN2CCCC2)CC1	0.0
OC1C(NCC2=CC=CC=N2)C2COC(O2)C1N1CCN(C2=CC=CC=C2)CC1	0.0
CCN1C=C(S(=O)(=O)N2CC(N(C3CCOCC3)S(C)(=O)=O)C2)C=N1	0.0
CCN(CC1=CC=CC=C1)C(=O)C1CCCCC(=O)N1C	0.0
OC1CC(C2=NC(C3=CC=CN=C3)=NO2)N(CC2=CC3=CC=CC=C3O2)C1	0.0
CCN1C=C(S(=O)(=O)N2CCCC(C3=NC(C4=CC=CC=C4)=NO3)CCNC(=O)CC2)C=N1	0.0
COCCC(=O)N1CCC(C2CCNC2)CC1	0.0
CC1=CC2=C(C(=O)N(C3=CC=C(F)C=C3)C(=O)N2CC(=O)NC2=CC=CC=C2Cl)N1C	0.0
O=C(C1=COC=C1)N1CC(CO)C2(CCNCC2)C1	0.0
CC1=CC=CC=C1C1=CC2=C(N=C1C1=CC=CC=C1)N=C(C(=O)NCCN(C)C)N2C	1.0
CC1=CC=C(C(=O)N2CCC(N3CCOC3=O)CC2)C=C1	0.0
CCOC(=O)CCCOC1=CC=CN2C(=O)C(C3=NN(C4=CC=CC(C)=C4)C(C)=C3)=C(C)N=C12	0.0
CCN1CCC(NC2CCC2NC(=O)CCCC2=CC=CC=C2)CC1	0.0
CC1=CSC(NC(=O)C2(C)COCC3=CN=C(NC4=CC=CC=C4)N=C32)=N1	1.0
COC1=CC=CC=C1NC1=CC=NC(N2CCC(C(=O)NCC3=CC=C(C(F)(F)F)C=C3)CC2)=N1	1.0
CS(=O)(=O)N1CCC(OC2CCN(C(=O)NCC3=CC=CC(F)=C3)CC2)CC1	0.0
CC(=O)N1CCC(C2CCN(C(C)=O)C2)CC1	0.0
O=C(C1CCCN(CC2=CC=CC(C3=CC=CS3)=C2)C1)N1CCC(C2=CC=CC=C2)CC1	1.0
CN1C=CC=C1CN1CCC2CN(S(C)(=O)=O)C2C1	0.0
CC1=C(C(=O)N2CCC3(CC2)C(=O)NC2=CC=CC=C23)C=C(C#N)C(=O)N1	0.0
CC(C(=O)NCCN1CCOCC1)C1CCC2(C)CC3=C(N=C(CS(=O)(=O)CC4=CC=C(F)C=C4)S3)C(C)C2C1O	0.0
O=C(O)COCC(=O)NC1COC2C1OCC2N1N=NN=C1C1=CC=C2OCOC2=C1	0.0
O=C(CC1=CC=CC=C1Cl)N1CC(CO)C2(CCNCC2)C1	0.0
CC(C)N1C(=O)COC(C2=CC=C(NC(=O)C3=CC=CO3)C=C2)C1CO	0.0
CCS(=O)(=O)NCC1(COC2=CC=C(C(F)(F)F)C=N2)CC(O)C(O)C1	0.0
COC1=CC=CC(C2=NN=NN2C2COC3C(NC(=O)NC4=CC=C(OC5=CC=CC=C5)C=C4)COC32)=C1	0.0
CCCCN1C(=O)C(C(=O)N2CCN(C(C)=O)CC2)=NC2=CC=CN=C21	0.0
CN1CCC(OC2CCN(C(=O)C3=CC=C(Cl)S3)CC2)CC1	0.0
CCN(C1CCOCC1)C1CN(C(=O)C2=CSC=C2)C1	0.0
COC(=O)C1=CC=C2N=C(COC3CN(C(C)C)CC3F)NC2=C1	0.0
O=C1NC2=CC=CC=C2CC12CCN2CC1=CN=CS1	0.0
COC1=NC=CC=C1C1=CC(C(=O)NCC2CCOCC2)=C2C(=C1)N=CN2C	0.0
O=C(NCCC1=NOC(C2=CC=CC=C2)=N1)C1=COC=C1	0.0
O=C(C1CC=CC1)N1CCC2(CC1)NCCC1=C2NC2=CC=CC=C12	1.0
COCC(=O)NC1CCC12CCN(C(=O)C1=CC3=CC=CC=C3N1)CC2	0.0
CC1=C(CN2CCCN(S(C)(=O)=O)C(C3=CC=CC=C3)CC(=O)NCC2)SC=C1	0.0
O=S(=O)(C1=CC=CS1)N1CCC(N2C=NN=C2C2=CC=CC=C2)CC1	0.0
CC(NC(=O)COC1=CC=CC=C1)C1=C(C(=O)O)ON=C1C1=CC=C(Cl)C=C1	0.0
O=C1CC(C2=CC=CC=C2)N(CC2=CC=NC=C2)CCCN(C(=O)NCC2=CC=C(F)C=C2)CCN1	0.0
O=C1CC2CCCC(C1)N2C(=O)C1=CC=C2C=CC=CC2=N1	0.0
COC1=CC=CC=C1C1=CC=C2C(C(=O)N3CCCC3)=NN(C)C2=N1	0.0
CN(CC1CCOC1)C(=O)NC1=CC=CC(C(F)(F)F)=C1	0.0
CC1=CC=CC=C1CN1CC(O)CC1C1=NC(C2CC2)=NO1	0.0
CN1CCN(C(=O)C2=CC=NC(C3=NN=C4C=CC(N(C)C)=NN34)=C2)CC1	0.0
O=C(C1CCCN([S+](=O)([O-])C2=CC=CS2)C1)N1CCC(C2=NC3=CC=NC=C3N2)CC1	0.0
CC(C)(C)C(=O)N1CCN(C(=O)C2=NC3=CC=CN=C3N(CC3=CC=CC=C3)C2=O)CC1	0.0
CC(C)C(=O)N1CC(N2C=C(COC3=CC=C(F)C=C3)N=N2)C1	0.0
CC1=NN2CCCN(C(=O)C3=CC=CC(O)=C3)C2=C1C1=CC=CC=C1[S+](C)(=O)[O-]	0.0
CN(C)C1=CC=C(CNC2CC3C(=O)NCC(CCC(=O)NCC4=CC=C(F)C=C4)N3C2)C=C1	0.0
CN1C=NN=C1CC1CCCN(C(=O)C2=CC=CO2)C1	0.0
O=C(C1CCCN1C(=O)NC1=CC=C(Cl)C=C1)N1CCC(N2CCCC2=O)CC1	0.0
O=C(COC1=CC=CC=C1)N1CC(F)C(OCC2=NC3=NC=CC=C3N2)C1	0.0
CNC(=O)C1CC(OC2=CC=CC=C2)CN1C(=O)C1=CC=C(OC)C(OC)=C1	0.0
O=C1NCCOCCCN(C(=O)CC2CCCC2)C2CCCCC12	0.0
CC1=NN(CCO)C=C1C1=C(C2=CC=CC=C2)N=CN1CC(=O)O	0.0
O=C1CC(C2=CC=CC=C2)N(C(=O)CNC(=O)C2=CSC=C2)CCCCCN1	0.0
CN(C)C1CN(C(=O)C2CCCC2)CCC1CO	0.0
CN(C)C(=O)C1=CC=C2OC(C3=CC=CN=C3)=NC2=C1	0.0
O=C1NCCCCCN(C(=O)CC2=CC=CC=C2)C2CCCC12	0.0
CCCCN1C(=O)C2=CC=CC=C2C(C(=O)NCCC(=O)OC)C12CCCCC2	0.0
COC(=O)C1=CC=C(COCC2CN(C(C)C)S(=O)(=O)C2C2=CC=CC=C2)C=C1	1.0
CCC1=CC=C(NC(=O)N2CCC(N3C=NN=C3C3CC3)C2)C=C1	0.0
COC1=CC=CC(C(=O)NC2C(C3=CC=CN=C3)CC(O)C2O)=C1	0.0
COCCN1CCC(CN(CC2=CC=NC=C2)C(=O)C2=CC=C(F)C(C)=C2)CC1	0.0
O=C(C1CC1)N1CCN(C2CCN(CC3=CC=CC=N3)C2=O)CC1	0.0
CC1=CC=CC=C1C1CC(O)C(O)C1NC(=O)C1=C(C)ON=C1C1=CC=CC=C1	0.0
CC(=O)N1CC2=CC=CC=C2CC2(CCN(CC3CCNC3)CC2)C1	0.0
CC1=NOC(C(C)NC(=O)NC2=CC=C(Cl)C=C2)=C1C(=O)O	0.0
COC1=CC=C(CC(=O)N2CCCN(C3=NN4C(C)=NN=C4C=C3)CC2)C=C1	0.0
COC(=O)C1CC2=C(NC3=CC=CC=C23)C2CC(NCCNC(C)=O)CC(C3=CC=CC(Cl)=C3)N12	1.0
O=C(C1=CC=CS1)N1CCC(N2C=C(C3=NC(C4=CC=CC=C4)=NO3)N=N2)CC1	1.0
CCC1=CC(=O)N(CC(=O)NC2=CC(OC)=CC(OC)=C2)C(N2CCOCC2)=N1	0.0
CC1CN(C(=O)CNS(=O)(=O)C2=CC=CS2)CC1(O)C1CC1	0.0
CN(C)C(=O)C1=NC(C2=CC=C(S(C)(=O)=O)C=C2)=C2C=NC=CN12	0.0
C1=CC=C(CC2=CC(C3CCN(CC4=NN5CCNCC5=C4)CC3)=NN2)C=C1	0.0
C1=CC=C(CN2C=C(CN3CCCC3)C(C3=CC=C4OCOC4=C3)=N2)C=C1	0.0
O=C1CNC2=CC=C(C(=O)N3CCN4N=C(CO)C=C4C3)C=C2N1	0.0
COC1=CC=C(CNC(=O)C2CCCC(NCC3CC3)CN(C)C(=O)C2)C=C1	0.0
COCCNC(=O)C1CC(OC2=CC=CC=C2)CN1C(=O)C1=CN=C(C)C=N1	0.0
CC1CCN(CC2CCCCCN2C(=O)C2=COC=C2)CC1	0.0
O=C(NCC1CC1)C1=CN2C=C(C3=CC=CC=C3)SC2=N1	1.0
CC(C)CC1=NN2C(C3=CC=CC=N3)=CC=NC2=N1	0.0
CCOC(=O)CCNC(=O)N1CCCC1C1=NOC(COC2=CC=C(F)C=C2)=N1	0.0
CCN1C=C(C(CC(=O)N2CCC(C)CC2)C2=CC=CC(Cl)=C2)C2=CC=CC=C21	1.0
CC(=O)NC(CO)C(=O)N1CCC2=C(C1)C(C1=CC=C(F)C(F)=C1)=NN2	0.0
CCCS(=O)(=O)N1CCC2(CC1)NCCC1=C2NC2=CC=CC=C12	0.0
COCCN1C(C)=CN=C1CCNC(=O)C1=CC(C)=NN1C	0.0
CC(C)CCN1CCC(C2CCN(CC3=CC=CC=N3)C2)CC1	0.0
CC1CCN(CCCNC(=O)C2CCC3=C(C=C(C(=O)N4CCCC4)S3)C2)CC1	0.0
O=C(NCC1OCC(NCC2=CC=CC=C2F)C1O)NC1=CC=CC=C1	0.0
O=C(C1=CC=C(Cl)C=C1)N1CC2(CCN(C3COC3)C2)CC2=CC=CC=C21	0.0
COCCNC(=O)C1=NN2C=NN=C2C(C2=CC=C(C)C=C2)=C1	0.0
CNC(=O)C1=CC(C2CC2)=NC2=C1C(C1CCN(C(=O)NC3=CC=C(C)C(F)=C3)C1)=NO2	1.0
CCN1CCN(C2=NC3=C(CN(CC4=CC=CC=N4)CC3)S2)CC1	0.0
CCN1C=C(CN2CCC3CN(S(C)(=O)=O)C3C2)C(C)=N1	0.0
COC1=CC=CC=C1OCCNC(=O)C1=CN2C=CN=C(C3=CC=C(C)C=C3)C2=N1	0.0
CC1=NOC(C)=C1C(C(=O)O)N(C)CC1=NC(C2=CC=CC=N2)=NO1	0.0
OC1CC(C2=NC(C3=CC=C4OCOC4=C3)=NO2)N(CC2CCCCC2)C1	1.0
CCCNC(=O)N(C1CCOCC1)C1CCN(C(=O)C2=CC=C(OC)N=C2OC)CC1	0.0
CC(C)CC(=O)N1CCCCCNC(=O)C2CCCCC21	0.0
CCS(=O)(=O)N1CCCC(C(=O)NC2=CC=CC=C2OC2=CC=CN=C2)C1	0.0
CC(C)CNC(=O)C1COC2(CCN(C(=O)C3=CC=C(F)C=C3)CC2)N1C(=O)C1=CC=CC=C1	0.0
COCC1=NOC(CCNC(=O)C2=NOC(C3=CC=CC=C3)=C2)=N1	0.0
COC1=CC(F)=CC=C1C1=CC(C(=O)NCC2=CC=CN=C2)=C2C(=C1)N=CN2C	0.0
COC1=CC=C(OC)C(CNC(=O)C2(CCO)CCN(C3=NC=CC=N3)C2)=C1	0.0
O=C1CCN(C(=O)COC2=CC=CC=C2)CCCC(C2=NC(C3=CC=CN=C3)=NO2)CCN1	0.0
CCOC1=CC=CC(C2=NOC(C3=C4COC(C5=CC=C(Cl)C=C5)CN4N=N3)=N2)=C1	0.0
COC1=CC=CC(OC)=C1C(=O)N1C(C(=O)NCC2=CC=CC(F)=C2)COC12CCCCC2	0.0
CCNC(=O)NC1C2COC(O2)C(N2CCC(CC3=CC=CC=C3)CC2)C1O	0.0
CC(=O)NC1=CC=C(C2=NN=C3CCCCN32)C=C1	0.0
CNC(=O)C(C1=CC=CC=C1F)N1CCCC1C(=O)NCC(C)C	0.0
COC1C(NC(=O)CC2=CC=CC=C2)C2=CC=CC=C2C12CCN(C(=O)COC1=CC=CC=C1)CC2	0.0
CC(C)(C)CNC1CC(CC2=NOC(COC3=CC=CC=C3)=C2)C1(C)C	1.0
CCN(CC)C1=CC(CCC(=O)N(C)CCC2=CC=NC=C2)=CC=N1	0.0
O=C(C1=CC=CC=C1OCC1CCCN(C2CCCCCC2)C1)N1CCOCC1	0.0
O=C(NC1=CC(C2=CC=CC=N2)=NN1C1=CC=CC=C1)C1=CC=C(Cl)C=C1	0.0
CC(C)NC(=O)NC1CC2(CCN(C(=O)C3CCN(C)CC3)CC2)C2=CC=CC=C21	0.0
COC1=CC=CC=C1CC(=O)N1CCC2(CC1)NC(=O)N(CC1=CC=CC=C1)C2=O	0.0
CN1CC(=O)N(C2CCCNCC2)CC2=C(NCC3=CC=CC=N3)N=CN=C21	0.0
CC(C)CNC(=O)N1CCC(C2=NOC(C3CC3)=N2)C1	0.0
COCC1=CC=C(C(=O)N2CCC(NC(=O)C3=CC=NC=C3)C(O)C2)O1	0.0
C=CCNC(=O)C1N(C(C)C)C(=O)C12CCCCC2	0.0
COCCN1CCOCC2CCN(C(=O)C3=CC=CC4=C3C=CN4)CC21	0.0
C1=CC=C2OC(CCNC3=NC=NC=N3)COC2=C1	0.0
CN1C=C(C2=NC(N3CCOCC3)=CC3=C2CN(C2=CC=CC=C2)C3=O)C=N1	0.0
CC(C)C1=CC=C(CC(=O)N2CCCC3=NC=C(C(=O)NC4=CC=CC=C4)C=C32)C=C1	1.0
CC1=CN=CC=C1CNC(=O)C1=NNC(COC2=CC=C3OCOC3=C2)=C1	0.0
CC(C)CN1C(=O)C(C(=O)N2CCCC(C)C2)=NC2=CC=CN=C21	0.0
NC1=NC=CC=C1CN1CC2CN(C(=O)C3CCC3)CC2(C(=O)O)C1	0.0
NC(=O)C1(N2CCCCC2)CCN(CC2=NN3CCNCC3=C2)CC1	0.0
COC1=CC=C(OCC2=NC(C3CN(C(=O)CC4=CNC5=CC=CC=C45)C3)=NO2)C=C1	1.0
COC1=CC=C(NC(=O)N2CCCCC2C2=NC(C3CC3)=NN2)C=C1	0.0
O=C(NCC1(COC2=CN=CC=N2)CC(O)C(O)C1)C1CC1	0.0
CC1=NOC2=C(NC3CCN(C)CC3)C=C(C3=CC=CC(C(F)(F)F)=C3)N=C12	1.0
COC1=CC=C(N2CCN(C(=O)CN3C(=O)NC4(CCCCC4)C3=O)CC2)C=C1	0.0
CC1=CC(C)=CC(C2=CC=C(CN3CCCC3C(=O)NC3CC3)C=C2)=C1	1.0
O=C(C1=CSN=N1)N1CCC2=C(C1)C(C1=CC=CC(F)=C1)=NO2	0.0
COC(=O)CNC(=O)C1CN(CC2=CC=CC=C2)C(=O)N1	0.0
CCN1CC(C(=O)NCC2=NN(C)C3=CC=CC(Cl)=C23)CC1=O	0.0
NC(=O)C1=CC=C(CC2CCN(C(=O)C3=CN=CC=N3)CC2)C=C1	0.0
CC1=NN(C)C(C)=C1C1=NN(C)C(C(=O)N2CC(C(C)C)C(N(C)C)C2)=C1	0.0
CC(C)CN1CCN(C2=CC=C(Cl)N=N2)C(=O)C1	0.0
CCC1=CC=C(NC(=O)NCCC2=NOC(C)=N2)C=C1	0.0
COCC1CC(NCC2=NC=CN2C)C(O)C1O	0.0
CN(C)CCN(C)C(=O)C1=CC(C2=CC=CC=C2F)=CC2=C1OCCN2CC1=CC=CN=C1	1.0
CC(C)CN1CCCC1C1=NC(C2=CC=NC(N3CCOCC3)=C2)=NO1	1.0
N#CC1=CC=C(S(=O)(=O)N2CCCCCNC(=O)C3CCCCC32)C=C1	0.0
COCCNC1CC(C2=CC=C(C(F)(F)F)C=C2)N2C(C(=O)OC)CC3=C(NC4=CC=CC=C34)C2C1	1.0
O=C(C1=C2CCCCN2C(=O)C=C1C1=CN=CN=C1)N1CCC(CC2=CC=CC=C2)CC1	0.0
CC1=CC=CC=C1CN1CCC2=C(CC1)C(=O)NC(N1CCN(C)CC1)=N2	0.0
O=C(C1=CC=CC(O)=C1)N1CC(CNC2=CC=CC=C2)C2(C1)CN(C1=CC=CC=C1)C2	1.0
CNC1=NC(C(=O)NCC2=CC=C3NC(C4=CC=C(F)C=C4)=C(C)C3=C2)=CS1	1.0
O=C(NC1=CC=CC(C(F)(F)F)=C1)NC1COC2C1OCC2N1N=NN=C1OC1=CC=C(N2C=CN=C2)C=C1	1.0
O=C(CN1CCCC1=O)N1CCC2=NC=NC(N3CCOCC3)=C2CC1	0.0
CS(=O)(=O)NC1=CC=C(C2(C(=O)NCCN3CCCCC3)CCCCC2)C=C1	0.0
CCN(C1CCOCC1)C1CN(C(=O)C2CCC2)C1	0.0
COCC1=NC(C2CCN(C(=O)N(C)C)C2)=NO1	0.0
O=C(CN1N=C2CCCCCC2=CC1=O)NC1=CC=CC2=C1C=CN2	0.0
NC1=NC(C2CC(O)C2)=CC(N2CCC(OCC3=CC=CC=N3)CC2)=N1	0.0
O=[S+]([O-])(C1=CC=CC(C(F)(F)F)=C1)N1CCN2C(=NN=C2C2=CC=NC=C2)C1	0.0
CC1=CC=C(CC(=O)N2CCC3(CC2)N=C(C2=CC=C(C)C=C2)NO3)C=C1	0.0
CN1CCN(C2=NC3=C(CCN(CC4=CC=CC=C4)CC3)C(=O)N2)CC1	0.0
COC1=CC=C(C(=O)N2CCCC2C(=O)N2CCC(C3=CC=CC=C3)CC2)C=C1	0.0
CC(C)(C)NC(=O)N1CCC2C(=O)NCCCCCN(CC3=CC=CN=C3)C2C1	0.0
COC1=CC=C(CN2CCC3=C(CC2)C(=O)NC(N2CCN(C)CC2)=N3)C(OC)=C1OC	0.0
COC1=CC=C(CN2CC(OC3=CC=C(F)C(C)=C3)C2)C=C1	1.0
COCC1=CC=C2C(=C1)C(OC(C)(C)C(=O)NCC1=CN=CC=N1)=NN2CC1=CC=CN=C1	0.0
COC1=CC=C(C2=CC(C3CN4CCC3CC4CNC(=O)CSCC(=O)O)=NC(C)=N2)C=C1OC	0.0
CC(C)CNC(=O)CC1=CC=CN1C1=CC=C(F)C=C1	0.0
CC1=CN2C=C(C(=O)N(C)CCC(O)C3=CC=CC=C3)C=CC2=N1	0.0
CCOC1=CC=CC=C1CN1CCC(C)(C2=NOC(C3CCOCC3)=N2)CC1	0.0
COCC1=CC=C(C(=O)N2CCCN(C)C3(CCN(C)CC3)C2)O1	0.0
CCN1C(C2CCCN(C(=O)NCC3=CC=C(OC)C=C3)C2)=NN(C)C1=O	0.0
O=C(C1CC(F)CN1C(=O)NC1=CC=CC(F)=C1)N1CCOCC1	0.0
O=C(NCC1(COC2=CC=CC=C2)CC(O)C(O)C1)C1=CN=CC=N1	0.0
CN1CCN(C2=CC(=O)C3=CC=NC(C4=CNN=C4)=C3O2)CC1	0.0
CCC1=NC2=C(S1)C(C)=NN(CC(=O)N1CCN(C3=CC=CC=C3F)CC1)C2=O	0.0
COCC1CN(C(C)=O)CC12CCN(C(=O)C1=CC=C(C)C=C1C)CC2	0.0
O=C(CCCC1=NC(C2=CC=NC=C2)=NO1)N1CCCC2(CCNCC2)CC1	0.0
O=C(C1CCCN1C(=O)C1CCCC1)N1CCC(N2CC3=CC=CC=C3C2=O)CC1	0.0
O=C(CN1C(=O)NC2(CCOCC2)C1=O)NC1=CC=C(Cl)C=C1F	0.0
O=C(NC1CC2CCC(C1)N2C(=O)CCC1=NC2=CC=CC=C2S1)C1=CC=NC=C1	0.0
CC1=CC(C)=C(CNC(=O)C2=NC(C3=CC=C(CO)C=C3)=CC3=C2C=CN3C(C)C)C(=O)N1	1.0
CC1=CC(C2=CC(C(=O)NCC3=C(C)C=C(C)NC3=O)=C3C(=C2)N=CN3C)=CC=N1	0.0
COCCNC(=O)N1CCC2=NNC(=O)N2CC1	0.0
O=C(NCC1=CC=C(N2CCCCC2)C=C1)C1=CN=C(C2=CC=CC=C2)N=C1C1=CC=NC=C1	0.0
O=C(COC1=CC=CC=C1)N1CCN2C(=O)N(CC3=CC=CC=C3)C(=O)C2C1	0.0
CCNC(=O)NC1COC2C1OCC2N1C=C(CN(C)CC2=CC=CC=C2)N=N1	0.0
CC(=O)N1CCC(OC2=CC=C(Cl)C=C2C(=O)N(C)CC2=C(C)C=CS2)CC1	0.0
CC(=O)N1CCC(N2CC3OCC(=O)N(CC4CC4)C3C2)CC1	0.0
CC1=C(CNC(=O)C2=CC=C3C(=C2)NC(=O)N3C2CCC(O)CC2)C=NN1C	0.0
CC1=CC=CC=C1N1CCCN(CC2=CC=CC(CCN)=C2)CC1	1.0
CC(C)CC1NC(C(=O)NC2CCC2)CC2=CNC3=CC=CC1=C23	1.0
CN(C)C(=O)C1=NNC2=C1CN(C(=O)CCC(=O)C1=CC=C(F)C=C1)CC2	0.0
COCCCN1C(=O)C(C(=O)N2CCN([S+](=O)([O-])C3=CC=C(C)C=C3)CC2)=NC2=CC=CN=C21	0.0
COC1=CC=C(C2=CC(C3CN4CCC3CC4CNC(=O)N3CCOCC3)=NC(C)=N2)C=C1OC	0.0
COC1=CC(=O)N2CCCCC2=C1C(=O)NC1=CC=C(Cl)C(F)=C1	0.0
CCCNC(=O)N1CCC(=O)N(CC)C2(CCOCC2)C1	0.0
O=C(NC1=CC=C(F)C=C1)C1CCCN1C1=NC2=NC=CC=C2O1	0.0
CC1=NC(C)=C(C(=O)NCC23CCCC=C2N(C)C(=O)CC3)S1	0.0
CC1=NN2C=C(C(=O)NCCC3=CC=CC=C3F)C=NC2=C1	0.0
CC(=O)N1CCN(C(=O)C2=NC3=CC=CN=C3N(C3CC3)C2=O)CC1	0.0
CCC1=NOC(C2=CN(C3CCCN(C(=O)C4=CC(OC)=CC(OC)=C4)C3)N=N2)=N1	0.0
CC1=CC=C(C(=O)N2CCCC3(CN[S+](=O)([O-])C4=CC=CN=C4N3)C2)C=C1	0.0
CN(C)S(=O)(=O)N1CCCC(C2=NC(C3=CC=CC=C3)=NO2)CCNC(=O)CC1	0.0
CC(O)C1=C(C(=O)N2CCC2)C(C2=CC=C(F)C=C2)=NO1	0.0
CC1=NN=C2CCC(NC(=O)C3=NN(C)C4=CC=CC=C34)CCN12	0.0
O=C(O)C1CCC2=NN=C(C3CCN(C(=O)C4=CC=C5OCOC5=C4)CC3)N21	0.0
O=C(CC1=CNC2=NC=C(C3=CC=C(Cl)C=C3)C=C12)NCC1=CC=CN=C1	1.0
COC1=CC=C2NC(=O)C(CN3CCOC(CN)C3)=CC2=C1	0.0
CC1=CC=CC(C2=CC=CC(CN3CCC(N[S+](=O)([O-])C4=CC=CC=C4)CC3)=C2)=C1	1.0
COCCCNC(=O)N1CCC(N2C(=O)C3(CCCC3)C2C2=CC=CC=C2)CC1	0.0
CNC(=O)C1=CC(C2CC2)=NC2=C1C(C1CCN(C(=O)CC3=CC=CC=N3)C1)=NO2	0.0
CC1(C)C(CC2=NOC(C3=CC=CC=C3)=C2)CC1NCC1CC1	1.0
CC1=NN=C2C=CC(N3CCCN(C(=O)C4=CC=CC=C4F)CC3)=NN12	0.0
CCN1C=CC(C(=O)NCCC2=NOC(C3=CC=NC=C3)=N2)=N1	0.0
CC1=NN=C(C2=CC(C(=O)NCC(C)C)=CC=N2)N1CCC1=CC=CC=C1	0.0
COC1=CC=C(N2CCN(C(=O)CCN3C=CN4N=C5CCCCC5=C4C3=O)CC2)C=C1	0.0
COC1=CC=CC=C1OC1(C(=O)O)CCN(C(=O)CCC2CC2)CC1	0.0
CCN1C(C2CCCN(C(=O)NCC(C)C)C2)=NN(C)C1=O	0.0
COC1=CC(=O)N2CCCCC2=C1C(=O)NC1=CC(F)=CC=C1F	0.0
CSC1=NC=CC(C2=CC(NCC3=CC=CN=C3)=NC3=C2C=CN3)=N1	0.0
CN1C(=O)CCC2(C(=O)NC3CC3)CCCCC12	0.0
CC1=CC=C(NC(=O)CN2C(C3=CC=C(F)C=C3)=NC(C)=CC2=O)C(C)=C1	0.0
COC1=CC=C(C2=NN=C(C3CCN(S(C)(=O)=O)C3)O2)C=C1	0.0
CC(C)CC(=O)N1C2CCC1CC(NC(=O)C1=CC=C(F)C=C1)C2	0.0
CN1CC(=O)N(C2=CC=CC=C2F)CC2=C(NCC3=CC=C4OCOC4=C3)N=CN=C21	0.0
CN1CC(=O)N(C2CCC2)CC2=C(NCC3=CC=C(F)C=C3)N=CN=C21	0.0
COC1=CC=CC=C1C(=O)N1CCN2C(=O)N(CC3=CC=CN=C3)CC2C1	0.0
CC1=C(C(=O)N2CCOCC2)C2=C(CCN(CC3=CC=CN=C3)C2)O1	0.0
CN(CCCN1CCOCC1)CC1=NC(C2=CC=C(Cl)C=C2)=NO1	0.0
COC1=C(C)C=CC=C1C(=O)N1CCC2(CCNCC2)CC1	0.0
CCOC1=CC=CC=C1CN1CCC(C2CNCC2CO)CC1	0.0
CCOC(=O)CCNC(=O)N1CCC2=C(C1)N=C(C1=CC=CC=C1)NC2=O	0.0
CCNC(=O)C1=NOC(C2=CC=CNC2=O)=N1	0.0
O=C(NC1=CC=CC(C2=NN=C3CCCCN32)=C1)C1=CC(F)=CC=C1F	0.0
COC1=CC=C(OC)C(CNC(=O)C2CN3C=CC=C3C(=O)N2)=C1	0.0
CC1=CC=CC=C1CN1CCC(C2=NC3=CC=CC=C3S2)C1	1.0
COC1=CC=C(CNC(=O)C2=CC3=C(CCN(CC4=CC=CC=C4)C3)N2C)C=C1OC	1.0
FC1=CC=CC(C2=NOC(C3=NC(C4=CC=C5OCOC5=C4)=NO3)=N2)=C1	0.0
O=C(NCC1CCN(C2=NNC(C3=CC=CC=C3)=C2)CC1)C1=CNC(=O)C=C1	0.0
CS(=O)(=O)N1CCCN(CC2=C(C3=CC=CS3)NN=C2)CCNC(=O)CC1C1=CC=CC=C1	0.0
O=C1NCCCCCCN(C(=O)NCC2=CC=C(F)C=C2)C2CCCCC12	0.0
CC1=NN(C2=CC=CC=C2)C(C)=C1CC(=O)NC1COCCC1OCC1CC1	0.0
COC1=CC=CC=C1C(=O)N1CCC2(CC1)N(C)C(=O)CS2(=O)=O	0.0
CNC(=O)CCN1N=CC2=CC(OCC3=CC=CC=C3C3=CC=C(F)C=C3)=CC=C21	1.0
CN(CCC1=NOC(C2CN(CC3=CC=CC(C#N)=C3)C2)=N1)C(=O)C1CCOCC1	0.0
CCOC(=O)C1=CN(CC(=O)NC2=CC=CC(C)=C2)S(=O)(=O)N=C1C	0.0
CC1=NOC(C)=C1S(=O)(=O)N1CC(C2=NN=C(C(C)C)O2)C2(CCOCC2)C1	0.0
COCC1CN(C)CC12CCN(CC1=CC=C(Br)O1)CC2	0.0
FC1CN(CC2=NC=CS2)CC1OCC1=NC2=CC=CC=C2O1	0.0
CNC1CCC2=CC(OC)=C(OC)C=C21	0.0
COC1C(NC(=O)C2=CC=C(C)N=C2)C2=CC=CC=C2C12CCNCC2	0.0
CN(C)C(=O)C1CCC2=NN=C(C3=CC=CC(C(F)(F)F)=C3)N21	0.0
CC1=CC=CC(C(C(=O)O)N2CCC(C(=O)N3CCCC3)CC2)=C1C	0.0
O=C(CCC1=CNC2=CC=CC=C12)N1CC(CO)C(C2=CC=CC=N2)C1	0.0
CC1=CC=C(CNC(=O)N(C)CC2CCOC2)C=C1	0.0
COC(=O)C1=CC=C2N=C(CC3CC(C(C)C)C(CNC(=O)CN(C)C)C=C3C)NC2=C1	1.0
COCCCNC(=O)C1=CC(C2CC2)=NC2=C1C(C1CCNC1)=NO2	0.0
CC1=CC=C(C(=O)NC2CCN(C3=NN(C)C(=O)C=C3)CC2)C=N1	0.0
COCC(=O)N(C1CCOCC1)C1CCN(S(=O)(=O)C2=CC=C(F)C(F)=C2)CC1	0.0
COCCC1=NOC(C2CN(CC3=CC=CC(C#N)=C3)CC2CO)=N1	0.0
CC1(COC2=CC=CN=C2)COC2=CC=C(C(=O)NCC3=CC=C(F)C=C3)C=C2N1	1.0
CC(C)(C)C(=O)NC1=NC2=C(CC3C(C)(CO)C(O)CCC3(C)C2CC(=O)NC2=CC=CC(O)=C2)S1	0.0
O=C1CC(NS(=O)(=O)N2CCCC2)CN1CCC1=CC=CC=C1	0.0
CC(C)(C)C1=CC(C(=O)N2CCOCC2)=NN2C=CC=C12	0.0
CC1=CC=C(NC(=O)N2CCC(CCNC(=O)CC3=CSC=C3)CC2)C=C1F	0.0
CCOC(=O)CCNC(=O)N1CCCC(N2C(=O)N(CC3CC3)C3=CC=CN=C32)C1	0.0
COCCOCC1=NC(C2CCCN2C(=O)C2=CC=CC=N2)=NO1	0.0
CC1=CC(C(=O)N2CCC(CC3=CC=C(C(N)=O)C=C3)CC2)=NN1C	0.0
OCC1CN(CC2=CC(F)=CC(Br)=C2)CC12CCNCC2	1.0
CCC1=NN=C(CN(CC)C(=O)COC2=CC=C(Cl)C=C2Cl)O1	0.0
CN(CC1=CC=CC(F)=C1)C1CCOC2=CC=CC=C21	0.0
O=C(NC1CCC2=NNC(=O)N2CC1)C1=CN=CC(Br)=C1	0.0
CC1=C(C(=O)NCC2=CC=C(F)C=C2F)N2C=CN=CC2=N1	0.0
CC1=NS(=O)(=O)N(CC2=CC=CC=C2F)C=C1C(=O)O	0.0
COC1=CC=C(C(=O)N2CCC3(CC2)CC(CC2=NC(C4=CC=CC=C4)=NO2)CCO3)C=C1	1.0
O=C(NC1CCN(C2=NC3=NC=CC=C3O2)CC1)C1=CC=CC=C1F	0.0
COC(=O)CNC(=O)NCCC1=NC=C(C)N1C1CCCCCC1	0.0
O=C1NCCCCCCN(CC2=CC=NC=C2)C2CN(C(=O)COC3=CC=CC=C3)CCC12	0.0
O=C(NC1CCCC2=CC=CC=C21)C1(C2=CC=C(Cl)C=C2)CCOCC1	0.0
CC(C1=CC=CS1)N(C)C(=O)C1=CC=C(Cl)C=N1	0.0
CN(C)C1=CC(N2CCCC(NC(=O)NCC3=CC=CO3)C2)=NC=N1	0.0
O=C1NC2=CC=CC=C2OCC12CCN(CC1=CC=CC=C1C(F)(F)F)CC2	0.0
COC1=CC=C(C2=CC=C(C(=O)N3CC4=C(CC3C(=O)O)N=CN4)O2)C=C1	0.0
CN(CC1=CC=CC=C1)C(=O)CCC1CCN(C(=O)CCN2CCCO2)CC1	0.0
COC1=CC=C(N2N=C(C3CCN(C(=O)C4=CC=C(Cl)N=C4)CC3)NC2=O)C=C1	0.0
COC1=CC=C(CN2CCC(O)(C3=CSC(CN4CCC(O)C4)=N3)CC2)C=C1	0.0
COCCC1(N(C)C)CCN(C(=O)C2=CC=CC=N2)CC1	0.0
CC1=CC=C([S+](=O)([O-])N2CCCC(C(=O)N3CCC4(CC3)CC(=O)NC3=CC=CC=C3O4)C2)C=C1	1.0
OC1(CN2CCC(CCN3C=CC=N3)CC2)CCNC1	0.0
CN(C)CC1(O)CCC2(CCN(C(=O)C3=CC=CC(F)=C3)CC2)CC1	0.0
COC1=CC=C(C2(C(=O)NCC3=CC=CC=C3)CCOCC2)C=C1	0.0
CC(=O)C1=CC(CC(=O)NCC2=CC(F)=C(F)C=C2F)=CS1	0.0
CS(=O)(=O)N1CCC(OC2CCN(C(=O)CC3=CNC4=CC=CC=C34)CC2)CC1	0.0
CN1CCCN(CC2CN(CC3=CC=CC(CCN)=C3)CC2CO)CC1	0.0
CC1=NC=CC=C1OC1(C(=O)O)CCN(C(=O)C2CC=CCC2)CC1	0.0
CC(=O)NC1CC(C2=CC(NCCCOC3CCN(C)CC3)=NC=N2)C1	0.0
C1=CC=C(NC2=CN=C3C=CC(N4CCOCC4)=NN23)C=C1	1.0
CC1=CC=C(C(=O)N2CCC3=C(C=C(C(=O)O)S3)C2)C=C1	0.0
C#CCNC(=O)C1=NC(C2=CC(Cl)=CC(Cl)=C2)=C2C=CC=CN12	1.0
CC(=O)NC1=CC=C(CN2CCCCC23CC2=CC=CC=C2CN(C(C)=O)C3)C=C1	0.0
CN1CCC(CNC2=NC=C(C(C)(C)C(=O)O)C(N3CCOCC3)=N2)CC1	0.0
O=C(O)C1=CC2=C(CN(C3CCCC3)C2)S1	0.0
O=C(NC1CCN(C(=O)C2=NNC3=C2CCC3)CC1O)C1=CC=CN=C1	0.0
CC1=NN(CCC#N)C(C)=C1C1C=CC(NS(=O)(=O)C2=CC=CS2)C1	0.0
CNC1=NC=CC=C1C(=O)N1CCC(C2=CC=C3OCOC3=C2)C(O)C1	0.0
CCN1N=CC=C1C(=O)N1CCC(N2C(=O)C3(CCCCC3)C2C2=CC=NC=C2)CC1	0.0
CC1=NC=CC=C1C1=NC2=CC(C(=O)N3CCOCC3)=CC=C2O1	0.0
CC1=CN=C(C(=O)N2CCC(C3=NOC(C4=CC=NC=C4)=N3)C2)C=N1	0.0
O=C(C1=CC=CC=C1)N1CCCC(C(=O)N2CCC(C3=NC4=NC=CC=C4N3)C2)C1	0.0
COCCN1C=NC2=CC=C(N3CCCC3)N=C2C1=O	0.0
CN1N=CC=C1CCC(=O)NC1CCOCC1OC1=CC=CC=N1	0.0
CNC(=O)C1CN(C2=CC=CC(Cl)=C2)C(=O)N1	0.0
CC(=O)NC1CN(CC2=CC=CC(Br)=C2)CC1CO	0.0
CC(=O)NCC(=O)N1CCC(OC2=CC=CC=C2C2=NC(C3CC3)=NO2)C1	0.0
CC1=CC(CNC(=O)COC2=CC=CC=C2)C(C(C)C)CC1CC(=O)NCCN1CCOCC1	0.0
CN(C)C(=O)N1CCC2(CC1)CN(CC1=CC=NC=C1)CC1=CC=CC=C1O2	0.0
CC1=CC=CC(C(=O)N2CC(C(=O)N(C)C)C3(CCOCC3)C2)=C1	0.0
COC1=CC=C(CN2CCC3=NC=C(C(=O)NCC4=CC=C5OCOC5=C4)N3CC2)C=N1	0.0
CC1=CC=C(C2=NN3C(CNC(=O)CC4=CC=CC(Cl)=C4)=NN=C3C=C2)C=C1	0.0
CC1=CC=C(C2=NC(C(=O)N3CCN(C4=CC=C(C)C=C4)CC3)=NO2)C=C1	0.0
O=C(C1=CC=C2OCOC2=C1)N1CC(OC2=CC=C(F)C(F)=C2)C1	0.0
O=C(NC1=CC=CC=C1)N1CC(C2=NC(CCOCC3CC3)=NO2)C1	0.0
CC1=CC=CC=C1CC1=C(C)N2N=CC(C(=O)NCCC3=NOC(C4=CC=NC=C4)=N3)=C2N=C1C	1.0
CC1=CC=CC(NC(=O)N2CCCC(CN3CCOCC3)CC2)=C1	0.0
CC1CN(CC(=O)NCCC2=CC=C(F)C=C2)CCC1(O)C1CC1	0.0
O=C(NC1CC2CCC(C1)N2C(=O)C1=CC=NN1)C1=CC=NC=C1	0.0
O=C(C1=CN=C(CC2=C(Cl)C=CC=C2Cl)NC1=O)N1CCOCC1	0.0
O=C(CC1NC(=O)C2=CC=CC=C2NC1=O)NC1CCN(CC2=CC=C(F)C=C2)CC1	0.0
CC1=CC=C2N=C(COC3CN(C(=O)C4CCOCC4)CC3F)NC2=C1	0.0
COCCCNC(=O)C1=CN2C(CC3=CC=CO3)=NN=C2C=C1	0.0
COC1=CC=C(N2C(=O)C3(CCCCC3)C2C(=O)N(C)C)C=C1	0.0
CC1=CC=CC=C1C(=O)N1CCC2(CC1)C1=NC=CN1C1=CC=CC=C1CN2CC(C)C	1.0
CC1=CC(Cl)=CC=C1OCC(=O)N1CCC2=NN(C)C(=O)N2CC1	0.0
CN1CCCCC(CC(=O)O)C1=O	0.0
CC1=CN=C(C2CCOCC2)N1CCNC(=O)C1(C2=CC=CC=C2)CCCC1	0.0
O=C1CC(NS(=O)(=O)N2CCCC2)CN1CC1=CC=C(F)C=C1	0.0
CCCCN(CCC(=O)NCCCOC)C(=O)C1=COC=C1	0.0
CNC(=O)C1CN(CC2=CC=C(OCC(C)C)C(OC)=C2)CC1CO	0.0
O=C(C1=CN=CC=N1)N1CCC2(CC1)NC(=O)N(CC1=CC=CC(Cl)=C1)C2=O	0.0
CSC1=CC=CC(NC(=O)N(C)CC2CCOCC2)=C1	0.0
CCOC1=CC(=O)N2CCCCCC2=C1C(=O)NC1=CC=CC=C1	0.0
CC1=CC=C(NC(=O)C2CC(=O)N(C3=NNC4=CC=CC=C34)C2)N=C1	0.0
CC1=CC=CC=C1C1=CC=C2C3CC(CN(C(=O)NC4=CC=CC=C4)C3)CN2C1=O	0.0
O=C(NC1CCCC1)C1CC(C2=CC=C(F)C=C2)=NO1	0.0
COCCN1CCC(N2CCN(C(=O)C3CCCCC3)CC2)C1=O	0.0
COC1=CC=CC(CC(=O)N2CCC(C3=NOC(CO)=N3)C2)=C1	0.0
CCN(C(=O)CN1C(=O)NC2(CCS(=O)(=O)CC2)C1=O)C1=CC=CC(C)=C1	0.0
CC1=NN(CC2=CC=CC=C2)C(C)=C1C1C=CC(NC(=O)C2=CC=C3OCOC3=C2)C1	1.0
CC1=CC=CC(CNC(=O)CC2CCOCC2)=C1	0.0
CN(CC1=NN2CCCNCC2=C1)CC1COCCO1	0.0
CCN1N=CC=C1C(=O)N1CCC(C(=O)N2CCCCCCNC(=O)CC2)CC1	0.0
COCCOC1CCOC2(CCN(C(=O)C3=CC=CC(C)=C3)CC2)C1	0.0
CC1=CC=C(C2=CC(C(=O)NCC(F)F)=NN3C=NN=C23)C=C1	0.0
CC(=O)N1CCC2(CC1)CN(C(=O)CC1=CC=C(Cl)C=C1)CCO2	0.0
O=C(CC1=CC=CC(Cl)=C1)N1CCN2C(=NN=C2C2=CC=CC=C2)C1	0.0
CCC(=O)N1CCCCCCNC(=O)C2CC(C(=O)N3CCN(C4=CC=CC=N4)CC3)CC21	0.0
CC(C)(C)C1CCC2(CC1)NC(=O)N(CC(=O)N1CCN(C3=CC=C(F)C=C3)CC1)C2=O	0.0
O=C(NC1=CC(C2=CC=CC=N2)=NN1C1=CC=CC=C1)C1=CC=C2C=CC=CC2=N1	0.0
NCC(=O)N1CCC2(CC1)C(=O)NCN2C(=O)C1=CC=C(Cl)C=C1	0.0
CNC(=O)N1CCC(C2CCN(CC3=CC=NC=C3F)C2)CC1	0.0
O=C(C1=NNC(=O)C2=CC=CC=C12)N1CCC(CC2=NOC(C3=CC=NC=C3)=N2)C1	0.0
CN(CC1=CC=C2OCOC2=C1)C(=O)C1(C)CCOCC1	0.0
CC1=NOC(C2=CN(C3CCN(C(=O)C4=CC=CC(C#N)=C4)CC3)N=N2)=N1	0.0
COC1=CC2=C(C=C1CNC(=O)C1CCCC(O)C1)OCCO2	0.0
CN(CC1CCOCC1)C(=O)CCCC1=CC=CC=C1	0.0
CCC1=CC=C(C(=O)N2CCC(C3=CC(C4=CC=CC(OC)=C4)=NN3)CC2)C=C1	1.0
CC(=O)N1CCN2N=CC(C(=O)NC3=CC=C(Cl)C=C3Cl)=C2C1	0.0
O=C(NCC1(COC2=CC=CN=C2)CC(O)C(O)C1)C1=NC2=CC=CC=C2N1	0.0
CN(C)C1=CC(=O)C2=CC=NC(C3=CC=C(O)C(F)=C3)=C2O1	0.0
COCC(=O)N1CCCN(C(=O)CSC2=CC=NC=C2)CC1	0.0
COC1=CC=CC=C1CNC1C2COC(O2)C(N2CCC(C(N)=O)CC2)C1O	0.0
COC1=CC=CC([S+](=O)([O-])NCC2CCC3CC2C3(C)C)=C1	1.0
CC1=CC=C(NC(=O)N2CCN(C3=NN=NN3C3=CC=CC=C3)CC2)C=C1	0.0
O=C(NC1=CC=CC=C1)N1CCCN(C2=NC3=NC=CC=C3O2)CC1	0.0
CC(=O)NC1=CC=C(C(=O)N2CCN(C3=CC=C(Cl)N=N3)C(=O)C2)C=C1	0.0
COC1=CC=C(C(=O)N2CCC(OC3=CC=CN=C3)C2)C=C1	0.0
O=C1C(O)C2(CCCCC2)N1C1CCN(CC2=CC=NC=C2F)CC1	0.0
CC1=NN(CC(=O)NC(C)C2=CC=CC=C2)C(=O)N1C1=CC=C2OCOC2=C1	0.0
O=C1N2CCN(CC3=CC=C(F)C=C3)CC2CN1C1CCOCC1	0.0
CN(C(=O)NC1=CC=CC=C1)C1CCC2=NN(CC3CC3)C(=O)N2CC1	0.0
O=C(O)CC1CCN(C(=O)NC2=CC=CC=C2)CC1CCN1CCC(N2C(=O)NC3=CC=CC=C32)CC1	0.0
C1=CC2=C(C=N1)NC(C1CCCCN1)=N2	0.0
COC1=CC=C(C2=CC=C(C3=NC(CC(C)C)=NO3)C=N2)C2=CC=CN=C12	1.0
CC1=CC(Cl)=CC=C1S(=O)(=O)N1CCCC1C1=NN=CN1C1=CC=CC=C1	0.0
CCOCC1=NC(C2CCCN(C(=O)CC3=CC=C(F)C=C3)C2)=NO1	0.0
CC(C1=CC=CS1)N(C)C(=O)C1=CC=CC(Cl)=C1	1.0
CCOC(=O)CCN1CCC2(C1)C(=O)N(C)C(=O)N2CCOC	0.0
CN(C)CC1=CN(C2COC3C(NC(=O)NC4CCCCC4)COC32)N=N1	0.0
CC1=NN=C2C=CC(N3CCC(NC(=O)C4=CC=C(Cl)N=C4)CC3)=NN12	0.0
O=C(CC1CCCC1)N1CC(CO)C(C2=NC(C3=CC=NC=C3)=NO2)C1	0.0
CC1=CC=CC(OCC(=O)C2=CC=C3OCC(=O)N(CC(=O)N(C)CC4=CC=CC=C4)C3=C2)=C1	1.0
COC1=CC=C(C2=NOC(C(=O)NC(C)C)C2)C=C1	0.0
CC(C)(C)CNC1CC(CC2=NOC(CN3CCOCC3)=C2)C1(C)C	0.0
CN1C=NC(C(=O)N2CCC(CC3=CC=C(C(=O)N4CCOCC4)C=C3)CC2)=C1	0.0
COC1=CC=C(C(=O)N2CCCC3(C2)NC2=CC=CN=C2NC3=NC2CCCC2)C=N1	0.0
COCC(=O)N1CCN2C(=O)N(CC3=CC=CC=C3)C(=O)C2C1	0.0
O=C(NC(CC1=CC=CC=C1)C1CC(O)C1)C1=CN(CC2=CC=CC=C2)N=C1	0.0
O=C(O)C1CN(C(=O)CC2=CC=C(O)C=C2)CC1C1=CC=CC(F)=C1	0.0
CC1=NN=C2C=CC(N3CCC(NC(=O)NC4CCCC4)C3)=NN12	0.0
COCCCN(CCC(=O)NCC1=CC=C(F)C=C1)C(=O)C1=C(C)OC(C)=C1	0.0
CNC(=O)N1CCC(C2CCN(C(=O)CC3=CC=CC=C3)C2)CC1	0.0
COC1=CC2=C(C=C1OC)C(CNC(=O)C1CC1)N(C(=O)NC(C)C)CC2	0.0
O=C(NC1CC1)C1CN2CCC1CC2CN1C=C(CCO)N=N1	0.0
CC(=O)NC1=CC=C(C2=NN=C3CN(C(=O)C4=CC=C(F)C=C4)CCN32)C=C1	0.0
CC(=O)NC1=CC=C(CN2CCC3CC(=O)NCCC3C2)C=C1	0.0
CN1N=CC2=C(C(=O)NCC3=CC=CC=C3)C=C(C3=CC=CC(F)=C3)N=C21	1.0
CCOC1=CC=C(C2=NOC(C3=NC(C)=NO3)=N2)C=C1	0.0
CC1=NN(C2=CC=C(C(C)(C)C)C=C2)C(C)=C1C1C=CC(NC(=O)NCC2=CC=CC=C2)C1	1.0
CC1=CC=CC(S(=O)(=O)N2C3CCC2CC(NC(=O)C2=CC=NC=C2)C3)=C1	0.0
CC1=CC=C(N2C(C3CCN(C(=O)CC4=CC=CC=C4)CC3)=NNC2=O)C=C1	0.0
CC(C)C(=O)N1CCC(OC2=CC=CC(F)=C2)C1	0.0
COCCN1C(=O)CSC12CCN(C(=O)NC1=CC=CC=C1C)CC2	0.0
NC(=O)N1CCCC(C(=O)NCCC2=NC(C3=CC=CC=N3)=NO2)C1	0.0
C1=CC=C(N2CCCC(C3=NC=CN3CC3=CC=NC=C3)C2)N=C1	0.0
C1=CN=CC(C2=NOC3(CCN(C4CCCCC4)CC3)C2)=C1	0.0
COCC1=NC(C2CC(N)C2)=CC(N2CCC(CN3C=CC=N3)CC2)=N1	0.0
C=CCN(C)CC1CN2CCC1CC2CNC(=O)NC1=CSC=C1	0.0
COCC1CN(C)CC12CCN(C(=O)C1CC=CC1)CC2	0.0
CC1=CC=C(F)C(NC(=O)C2COCC(=O)N2CC2=CC=C(F)C=C2)=C1	0.0
CC1=NC2=C(CN([S+](=O)([O-])C3=CSC=C3)CC2)C(C2=CC=C(Cl)C=C2)=N1	0.0
O=C(NCCC1=CN=CN1)C1CC(=O)N(C2=NNC3=CC(Br)=CC=C23)C1	0.0
N#CC1=CC=C(CN2CC(NC(=O)C3=CC=CN=C3)CC2CO)C=C1	0.0
CC(OC1=CC=CC=C1)C(=O)N1CCCC(N2C=C(C3=NC(C4CC4)=NO3)N=N2)C1	0.0
N#CC1=CC=C(CN2CCCCCNC(=O)C3CCCC32)C=C1	1.0
COC1=CC=C(C2(C(=O)NCC3=CC=C4C=CC=CC4=C3)CCOCC2)C=C1	0.0
CC1=NOC2=C(NC3CCN(C)CC3)C=C(C3=CC=CC=N3)N=C12	1.0
O=C(CCC1CNC(=O)C2CC(NCC3=CC=C(CO)O3)CN12)NCC1=CC=CC=C1	0.0
N#CC1=CC=CC(C2=C(C(=O)NCCN3CCOCC3)N=C3SC=CN23)=C1	0.0
CCOCC(=O)N1CCC2(CCC(=O)N(CC3CC3)CC2)CC1	0.0
CC1=C(C(=O)N2CCC(C3CCN(S(C)(=O)=O)CC3)C2)OC=N1	0.0
NC1CC(C2=CC(NCC3=NOC(C(F)(F)F)=N3)=NC=N2)C1	0.0
COC1=CC(F)=CC=C1C1=CN(C)C(=O)N2C=C(CN3CCOCC3)N=C12	0.0
CNC(=O)C1=CC(Br)=CN2C=CN=C12	0.0
CCCS(=O)(=O)N1CCC(N2CC(OCC3CC3)C23CCCCC3)CC1	0.0
COC1=CC=CC=C1C1=C2N=C(C3=CC=CN=C3OC)C=NC2=NN1	1.0
O=[S+]([O-])(C1=CC=C(Br)C=C1)C1=C2N=C(NCC3=CC=C(F)C=C3)C3=CC=CC=C3N2N=N1	0.0
CN1CC2=CC=CC=C2N2C=CN=C2C12CCN(C(=O)C1=CC=C(C(F)(F)F)C=C1)CC2	0.0
CS(=O)(=O)N1CCC(CC(=O)NC2CCCCC2)C1	0.0
CN1N=CC=C1CN1CCN2C(=NN=C2C2=CC=CC=C2)C1	0.0
O=C(CCNC1=C(C2=CC=C(F)C=C2)N=C2C=NC=CN12)NC1=CC=C2OCOC2=C1	0.0
COC1=CC=C2OCC(C)(C)C=C3CN(CC4=CC=CC(NC(C)=O)=C4)CC1=C32	0.0
O=C(NCC1CCCO1)C1=C2C(=O)NC(C3=CC=CC=C3)=CN2N=N1	0.0
COC1=CC=C(S(=O)(=O)N2CC3CC(C2)C2=CC=C(NS(=O)(=O)C4=CC=CS4)C(=O)N2C3)C=C1	0.0
CC1=CC=C(C(=O)N2CCC3COCCN(C)C3C2)S1	0.0
CC1=CC=C(CNC(=O)CC2=C3CCCCC3NC2=O)C=C1	0.0
CN1C=C(C2=CC=CC(OC(F)(F)F)=C2)C2=NC(CN3CCNC(=O)C3)=CN2C1=O	0.0
CC1=CC=C(CNC(=O)N2CC(C3=NC(CCOCC4=CC=CC=C4)=NO3)C2)C=C1	0.0
COC1=CC=CC=C1C1=C2N=C(C3=CC=CC(O)=C3)C=NC2=NN1	1.0
O=C(NC1CCCN(C2=CC=NC3=CC=NN23)C1)C1=CC=CC(Br)=C1	1.0
O=C1CC(C2=CC=CC=C2)N(C(=O)C2CC2)CCCCCCN1	0.0
O=C(NCC1OC(CC2=NOC(C3=CC=C(F)C=C3)=C2)CCC1O)C1=CC=NC=C1	0.0
CN1C=CN=C1C(=O)N1CCC(N2C(=O)C3(CCCC3)C2C2=CC=CC=C2)CC1	0.0
CC1=NN2CCCN(C(=O)CCC3=CC=CN=C3)C2=C1C1=CC=CC=C1C(C)C	0.0
COC1=CC=CC=C1CN1CC2(C1)C(=O)N(CC1=CC=CC=C1)C(=O)C1CC(O)CN12	0.0
COC1=CC=CC(C(=O)N2CCC(N3CC(O)CC3C(=O)NCC3=CC=C(C)C=C3)CC2)=C1	0.0
COC1=CC=C(C2=NN=C3CN(C(=O)NC4=CC=C(Cl)C=C4)CCN32)C=C1	0.0
CCCNC(=O)N1CC2CN(C(C)C)CC(C1)O2	0.0
CC1=CC=C(CNC(=O)C2CCC3=C(C=C(C(=O)N4CCOCC4)S3)C2)O1	0.0
O=[S+]([O-])(C1=CC=NC=C1)C1=C2N=C(NCC3=CC=NC=C3)C3=CC=CC=C3N2N=N1	0.0
CCN1N=CC(CN(C)C(=O)C2=NNC(COC3=CC=CC=C3)=C2)=C1C	0.0
CC(CC1=CC=CN=C1)NC1=CC=C(C2=NC=CN2C)N=N1	0.0
CC(C(=O)N1CCC2=C(C1)C(C1=CC=C(F)C(F)=C1)=NO2)N1C=CN=C1	0.0
O=C(C1=NC(C2=CC=C(Cl)C=C2Cl)=C2C=CC=CN12)N1CCN(C2=NC=CC=N2)CC1	1.0
CC1=NC(C(=O)N2CCOC3=C(O)C=C(C4=CC=CC(Cl)=C4)C=C3C2)=C(C)O1	1.0
CC(C)NC(=O)N(C1CC1)C1CCOC2(CCN(C(=O)NCC3=CC=C(F)C=C3)CC2)C1	0.0
COC1=CC=C(C(=O)N2CCC(N3C=C(C4=NC(C)=NO4)N=N3)C2)C(C)=C1	0.0
CN1N=CC=C1C(=O)NCC1COC2=NC=NC=C2C(=O)N1CC1=CC=CC=C1	0.0
O=C(C1=CC=CN1)N1CCCC(N2C=C(C3=NC(C4CC4)=NO3)N=N2)C1	0.0
CN(CC1(CO)CCOCC1)C(=O)C1=NNC(COC2=CC=CC=C2)=C1	0.0
COC1=CC=C(CNC(=O)C2CNCC(C(=O)N3CCCC3)C2)C(F)=C1F	0.0
O=C(C1=CC=CC=C1)N1CC(CO)C(C2=NC(C3=CC=CN=C3)=NO2)C1	0.0
C1=CC=C(COCCCC2=NC(C3CCOC3)=NN2)C=C1	0.0
CCCCN1C(=O)C(C(=O)N2CCN(C(=O)C3=CC=CC(Cl)=C3)CC2)=NC2=CC=CN=C21	0.0
O=C(C1=CC=C(C(F)(F)F)S1)N1CCC2=C(C1)N=C(C1=CC=CC=C1)NC2=O	0.0
COCC1CN(C(=O)C2=NC=CC3=CC=CC=C23)CC12CCNCC2	0.0
C1=CC(CNCC2CN3C=C(C4=CC=C5OCCCOC5=C4)N=C3CO2)=CC=N1	0.0
O=C(NC1CCCC1)N1CCC(OC2CCN(CC3=CC=CC=C3)CC2)CC1	0.0
CC(C)N1N=C(OC(C)(C)C(=O)NCCC2=CC=CN=C2)C2=CC(CN3CCOCC3)=CC=C21	0.0
O=C1COC2CN(CC3=CC=CN=C3)CC2N1	0.0
CS(=O)(=O)NCC1OCC(NCC2=CC=C(S(C)(=O)=O)C=C2)C1O	0.0
CNC(=O)C1CC(O)CN1C1CCN(C(=O)C2=CC=CC=C2)CC1	0.0
O=C(C1=COC=C1)N1CCC(CC2=NC(C3=CC=CC=C3)=NN2)C1	0.0
CC1=C(C)C(CCC(=O)N2CCC3(CCCN(CC(C)(C)C)C3)C2)=NN1	0.0
COC1=CC=C(C(=O)N2CCCC2C(=O)N2CCC(C3=NC4=CC=NC=C4N3)C2)C=C1	0.0
O=C1OCC2CCN(C3CCCC3)CC3=CC=C(F)C=C3N12	0.0
O=C(NC1CN(C(=O)C2=NC=CC3=CC=CC=C23)CCC1CO)C1CC1	0.0
CSC1=CC=C(C2=CC=CC(CN3CCC(N[S+](=O)([O-])C4=CC=CC=C4)CC3)=C2)C=C1	1.0
COC1=CC=C(N2CC3CCC(C2)N3CC2=CC=CC(C3=CSC=C3)=C2)C=C1	0.0
COC1=CC=C(CCNC(=O)C2CN(C(C)C)C(=O)N2)C=C1	0.0
COCCN1C(=O)C2=CC=CC=C2C(C(=O)NC2=CC=C(F)C=C2)C12CCCCC2	0.0
CC1=NC(CCNS(=O)(=O)CC2=CC=CC(Cl)=C2)=NO1	0.0
CC1=NN=C2C=CC(N3CCCN(C(=O)C4=CC=CC=C4)CC3)=NN12	0.0
CN(CC1=CC=CC=C1)C(=O)CN1C2=C(CCN(CC3=CC=CC=C3)C2)C(=O)N1CC1=CC=CC=C1	0.0
O=C1NCCCCCN(CC2=C(C3=CC=CS3)NN=C2)C2CCCC12	0.0
CC1=NC(C2=CC=C(N(C)C)C=C2)=CC(C2CN3CCC2CC3CNCC2=CC=CC(C#N)=C2)=N1	1.0
CC1=CC=C(N2CCC(NC(=O)CC3=CC=CC(F)=C3)C2=O)C=C1	1.0
CC1(C(=O)NCCCN2C=CN=C2)COCC2=CN=C(NC3=CC=CC=C3)N=C21	0.0
COC1=CC=CC(N2C(=O)NC(=NC3CCCC3)C23CCCN([S+](=O)([O-])C2=CC=CC=C2)C3)=C1	0.0
CC1=CC=C(OC2(C(=O)O)CCN(CC3=CC=C(CO)O3)CC2)C=C1	0.0
COC1=CC=CC(C(=O)N2CCN3C(=NN=C3C3=CC=C(NC(C)=O)C=C3)C2)=C1	0.0
COC(=O)CNC(=O)N1CCCN(CC2=CC=NC=C2)C(C2=CC=CC=C2)CC(=O)NCC1	0.0
O=C(NCC1CCOCC1)C1=CC=CC(C(F)(F)F)=C1	0.0
CC(=O)N1CCCC(C(=O)NCC2=NC(CC3=CC=CS3)=NO2)C1	0.0
O=C1C=C(C2=CC=NC=C2)N=C(C2=CC=C(CN3CCC(O)C3)C=C2)N1	0.0
FC(F)(F)CN1C2CCC1CN(C1=CN=CC(Cl)=N1)C2	0.0
O=C(C1CCCC1)N1CCC(N2C=NN=C2C2CC2)CC1	0.0
CN1C=CN=C1CN1CCOC2=CC([S+](=O)([O-])NC3=CC=CC=C3)=CC=C2C1	1.0
CC1=CC=C(C#N)C(N2CCN(C3CCCC3)C(CCO)C2)=N1	0.0
O=C(C1CCOCC1)N1CCCC2(COC3=CC=CC=C3[S+](=O)([O-])N2)C1	0.0
CCOC1=CC=CC=C1C(=O)NC1CN(C)CC1CN(C)C	0.0
CCN1CCN(CCCNC(=O)C2=CN3C=CN=C(C4=CC=C(C)C=C4)C3=N2)CC1	0.0
CCCS(=O)(=O)NCCC1=NOC(C)=N1	0.0
CN(C)C1=NC=NC2=C1C1=C(CN(CC3=CC=C4C=CNC4=C3)CC1)S2	0.0
COC1=CC=C(CN2CCCC2C2=NC(C3=CC=C(N4CCC(C(N)=O)CC4)N=C3)=NO2)C(O)=C1	0.0
CN(C)C(=O)CN1CCCC(CO)(CC2CC2)C1	0.0
COCCC1=NOC(C2CN(C(=O)C3=CC(C)=CC=C3C)CC2CO)=N1	0.0
CC1=CC=C(NC(=O)CN2C(C3=CN=CC=N3)=NC(C)=C(C)C2=O)C=C1C	0.0
CC1=CC(=O)N(CC(=O)NC2=CC(Cl)=CC=C2C)C(N2CCC(C)CC2)=N1	1.0
O=C1CCCCC(C(=O)N2CCC3=CC=CC=C32)N1	0.0
O=C(NCC(F)(F)F)C1CCCN1C1=NC2=NC=CC=C2O1	0.0
O=C(C1CC(O)C(O)C2NC(=S)N(C3=CC=C(Cl)C=C3)C12)N1CCCCC1	0.0
O=C(O)C1=CC=CC(C(=O)N2CC3CC(C2)C2=CC=C(NC(=O)C4=CC=CS4)C(=O)N2C3)=C1	0.0
CC1(C2=CC=CC=C2)N(CC2=NC=CC=N2)C(=O)OC12CCN(C(=O)C1=CC=C(OC3=CC=CC=C3)C=C1)CC2	1.0
COC1=NC=CC=C1C1=CN=C2NC=C(CC(=O)NC3=NC(C)=CS3)C2=C1	1.0
CCN1C=C(C(=O)N2CCC(CN3C(C)=CN=C3C3=CC=CN=C3)CC2)C=N1	0.0
O=C1NCCCCCCN(S(=O)(=O)CC2=CC=CC=C2)C2CCCC12	0.0
CC1=NC=C2C(=N1)CC1CCC2N1C(=O)NC1=CC=C(C)C(C)=C1	0.0
CC1=CC=CC=C1CC1=C(C)N2N=CC(C(=O)N3CCC(CC4=NN=CN4CC4CC4)CC3)=C2N=C1C	0.0
O=C1N(C2=CC=NC=C2)N=C2CN([S+](=O)([O-])C3=CC=CS3)CCN21	0.0
COC(=O)CN1N=C2C(=O)N(CC3=CC=CC=C3C)CCN2C1=O	0.0
CC1=NC(C2=CN(C3CCCN(C(=O)C4=C(C)C=CS4)C3)N=N2)=NO1	0.0
COC1=CC=CC(CNC(=O)CN2CC3CC(C2)C2CCCC(=O)N2C3)=C1	0.0
COC1=CC=C(CNC2=NC=NC3=C2CN(C2=CC=C(C)C=C2)C(=O)CN3C)C=C1	0.0
C1=CC=C(CN2CCCC2C2=NC(C3=CC=C(N4CCOCC4)N=C3)=NO2)C=C1	1.0
COC1=CC=CC(C2=CC(CNC(=O)C3COC4=C(C=CC=C4OC)C3)=NO2)=C1	0.0
CN1CC(=O)N(C2CCCNCC2)CC2=C(NCCC3=CC=CC=C3F)N=CN=C21	0.0
COC1=CC=CC(C2=NNC3=C2CC(=O)N(CC2CCOCC2)C3)=C1	0.0
CC1=CC(C(=O)N2CC(N(C3CCOCC3)S(C)(=O)=O)C2)=NN1C	0.0
COCCN1CCCCCC(O)C2=CC(C(=O)NCCC3=CC=NC=C3)=CC=C21	0.0
COCC1CN(C(C)=O)CC12CCN(S(=O)(=O)C1=CC=C(OC)C=C1)CC2	0.0
O=C1N(CCN2CCN([S+](=O)([O-])C3=CC=CC=C3)CC2)N=C2CCCCN21	0.0
O=C(NCC1=CNC2=NC=CC=C12)C1=CC=CN=C1	0.0
NC(=O)C1CN(C(=O)C2CC2)CC1COC1=CC=CC=C1	0.0
CNC(=O)N1CCC(CC2=NOC(C3=CC=NC=C3)=N2)C1	0.0
COC1=CC=C(C(=O)N2CCC(C3CCN(S(C)(=O)=O)CC3)C2)C=N1	0.0
O=C1CCN(C(=O)CC2CCCC2)CCCC(C2=NC(C3=CC=CN=C3)=NO2)CCN1	0.0
COC1=CC=C(CN2CC3=C(CC2C(=O)NCC2=CC=CC=C2)N=CN3)C2=CC=CC=C12	1.0
COC1=CC=C(NC(=O)C2(C)CCC3=CN=C(N4CCOCC4)N=C32)C=C1	0.0
O=C(NCC1COCC2=NC3=CC=CC=C3N21)C1=CN=CC=N1	0.0
CC1=CC=CC(C(=O)N2CCCC(C3=NN=NN3C)C2)=C1	0.0
CC1=CC=CC(C)=C1NC(=O)N(C)CC1CCOCC1	0.0
CN1C(C(=O)NC2=CC=C(N3CCOCC3)C=C2)=CC2=C1CCN(CC1=CC=CC=C1)C2	0.0
CN1CC(=O)N(C2=CC=CC(F)=C2)CC2=C1N=CN=C2N1CCOCC1	0.0
CC(C)OC(=O)N1CCC(OC2=CC=C3C(=C2)C=NN3CCC(=O)O)CC1	0.0
CC(=O)NCC(=O)N1CCCC2(CN[S+](=O)([O-])C3=CC=CN=C3O2)C1	0.0
CC1=CC=CC(NC(=O)CN2C(=O)NC3(CCS(=O)(=O)CC3)C2=O)=C1	0.0
CC(=O)N1CCC2=CC=C(C(=O)N3CCCCCC3)C=C21	0.0
COC1=CC=C(Cl)C=C1C(=O)NC1=CC=C2NC(=O)CCC2=C1	0.0
O=C(NC1CCCN(CCN2N=C3CCCCN3C2=O)C1)C1=CC=CC(Cl)=C1	0.0
O=C1NCCCCCCN(C(=O)C2=CC=CO2)C2CC(C(=O)N3CCC4=CC=CC=C4C3)CC12	0.0
CC1=CC(CN2CCN(C3=CN=CC=N3)CC2)C(C(C)C)CC1CC1=NN=C(C2=CC=CC=C2)O1	1.0
O=C1CC(C2=CC=CC=C2)N(C(=O)C2CC2)CCCN(C(=O)CC2=CC=CN=C2)CCN1	0.0
CC1=CN=C(CC2CCN(C(=O)C3CC3)C2)N1CC1CC1	0.0
CCN1CCN(C(=O)C2=NN3C=NN=C3C(C3=CC(Cl)=CC(Cl)=C3)=C2)CC1	0.0
O=C(NC1CCCC1)C1CCCN1C(=O)C1=CC=CC(C2=CC=CC=N2)=C1	0.0
O=C(CC1NC(=O)C2=CC=CC=C2NC1=O)NC1=CC=C(N2CCOCC2)C=C1	0.0
C1=CC=C(C2CNC2)C=C1	0.0
CC1=CC=C(CNC(=O)N2CCC(C3=NOC(C4=CC=CC=C4)=N3)C2)C=C1	1.0
CC(C)NC(=O)N1CCOC2=CC=C(CCC(=O)O)C=C2C1	0.0
CCOC1=CC=CC=C1CN1CCNC(=O)C1CC(=O)N1CCCOCC1	0.0
COC1=NC=CN=C1NC1CCN(C(=O)C2=CC=CS2)CC1	0.0
CN(C)C1=CC=C(C(=O)N2CCC(CC3=NC(C4=CN=CC=N4)=NO3)CC2)C=C1	0.0
COC1=CC=CC=C1CN1CCN(C(=O)C2=CC=C3C(=C2)C(O)CCCCCN3C)CC1	1.0
CCN1C=C(CN2CCN(C(=O)C3=COC=C3)CC2)C=CC1=O	0.0
CC1=CC=CC(C(=O)NCCC2=NOC(C3=CC=CN=C3)=N2)=C1	0.0
O=C1NC2=CC=CC=C2CC12CCCN(CC1CCCCC1)C2	0.0
COC1=CC=CC=C1CNC1CC2=CC=C(C=C2)NC2=CC(=CC=C2OC)CC(C(=O)NCC2=CC=CC=C2)N(C)C1=O	1.0
COC1=CC=CC(CC(=O)N2CCCCCCN(C)C(=O)C3CCCC32)=C1	0.0
COC1=CC=C(C(=O)N2CCOCC3(CN(CC4=CC(C)=CC(F)=C4)C3)C2)C=C1OC	1.0
CCC(O)C1=NN2CCN(C(=O)CN3N=C(C)C4=CC=CC=C4C3=O)CC2=C1	0.0
CC1=NN2C=C(C(=O)NC3CCCCCC3)C=NC2=C1	0.0
O=C1CC(C2=CC=CC=C2)N(CC2=CC=NC=C2)CCCN(C(=O)NCC2=CC=CC=C2)CCN1	0.0
COC1C(=O)N(C2CCN(S(=O)(=O)CC3=CC=CC=C3)CC2)C12CCOCC2	0.0
CC(OC1=CC=CC=C1)C(=O)N1CCC(N2C=C(C3=NC(C4=CC=CC=C4)=NO3)N=N2)CC1	1.0
CCC(COC)NC(=O)C1=C(C2=CC(OC)=C(OC)C(OC)=C2)ON=C1C	0.0
NC1CCC(NC(=O)C2CCCN(C3CCN(CCC4=CC=CC=C4)CC3)C2)CC1	0.0
CN1C=CN=C1C(=O)N1CCCC(C2=NOC(COC3=CC=CC=C3F)=N2)C1	0.0
O=C(C1CC1)N1CCC2(CC1)CC(C1=CC=CC(C(F)(F)F)=C1)=NO2	1.0
O=C(NCC1=CC=CN=C1)C1CC(O)CN1C1CCN(C(=O)C2CCCC2)CC1	0.0
CCCS(=O)(=O)N1CCC(CN2C(C)=CN=C2C2CC2)CC1	0.0
CN(C)C1COC(CNC(=O)CC(C)(C)C)C1O	0.0
CCN1N=CC(N2CCC(NC(=O)C(C)(C)C)CC2)=CC1=O	0.0
O=C(NCC1CC1)C1CCN(C2=NC=CC(NC3=CC=CC=C3Cl)=N2)CC1	1.0
COC1=CC=CC(CNC(=O)CN2N=C3CCCCCN3C2=O)=C1OC	0.0
COCCCNC(=O)CN1CCCC2=NC(C3CC3)=NC=C2C1=O	0.0
COC1=CC=C(F)C(CN2CCCC(O)(CN3CCN(CCO)CC3)C2=O)=C1	0.0
CCN1CCN(C(=O)C2=NN3C=NN=C3C(C3=CC=CC=C3OC)=C2)CC1	0.0
CC1=NC=CC=C1C(=O)N1CCCC(C2=NC(C3=CC=CC=C3)=NO2)CCNC(=O)CC1	0.0
O=C(C1=CC=CC=C1)N1CCC(C2=NN=C(CC3=CC=CC=C3)O2)C1	0.0
COC1=CC=C(CC(=O)NC2=CC=C(C3OCC(=O)N(CC4=NC=CN4C)C3CO)C=C2)C=C1	0.0
CC1=CC=C(C(=O)N2CCC(C3=NNC(=O)N3CC3=CC=C(F)C=C3)CC2)S1	0.0
O=C(CC1=CC=C(F)C=C1)N1CCC(C(=O)N2CCC(C3=NC4=NC=CC=C4N3)CC2)C1	0.0
O=C(C1CC(F)CN1C(=O)NCC1=CC=CO1)N1CCCCC1	0.0
CC1=NC(C2CC(NC3CCN(C4=CC=CC=C4F)CC3)C2)=CC(=O)N1	0.0
CS(=O)(=O)N1CCCCCCN2C(=NN=C2C2=CC=C(F)C=C2)CC1	0.0
CN1C=NC(C(=O)N2C3CCC2CC(NC(=O)C2=CC=C(F)C=C2)C3)=C1	0.0
O=C(C1=CN2C=NC=C2C=C1)N1CCOCC1	0.0
CC(C)C1=NOC(C2CC3C(=O)NCCCCCCN(C(=O)COC4=CC=CC=C4)C3C2)=N1	0.0
CNC(=O)N1CCC(N2C(=O)C3(CCCCC3)C2C2=CC=CC=C2)CC1	0.0
O=C(NCC1=CC=CO1)N1C2=CC=CC=C2CC1C1=NC(C2CC2)=NO1	0.0
CC1=CC=C(C2=CN3CC(CNCC4=CC=CC=C4Cl)OCC3=N2)C=C1	1.0
CC(C(=O)NC1CC1)C1CCC2(C)CCC(NC(=O)C3CC3)C(C)C2C1O	0.0
C#CCNC(=O)C1CN(CC2=CC=CC=C2)C(=O)N1	0.0
OC1CC(CNC2CCC2)(COC2=CN=CC=N2)CC1O	0.0
CS(=O)(=O)N1CCC(OC2CCN(C(=O)NC3CCCC3)CC2)CC1	0.0
CCS(=O)(=O)N1CCCCCCNC(=O)C2CC(C(=O)NCCC3=CNC4=CC=CC=C34)CC21	1.0
CN(CC1CCOCC1)C(=O)CC1=CSC=C1	0.0
CCC1=CC=CC=C1OCC(=O)C1=CC=C2OCC(=O)N(CC(=O)NC3=CC=C(F)C=C3)C2=C1	1.0
CC1=CC(CNC(=O)CCC(=O)O)C(C(C)C)CC1CC(=O)NCC1=CC=CN=C1	0.0
O=C1CC(C2=CC=CC=C2)N(C(=O)CNC(=O)C2=CC=C3C=CC=CC3=N2)CCCCCN1	0.0
COC1=CC=CC(CNC(=O)CN2N=C3CCCCN3C2=O)=C1	0.0
COCCCNC(=O)C1CCN(C2=CN=C3N=CC=NC3=C2)CC1	0.0
CC(C)CCN1CCC(N2CCN(S(=O)(=O)C3=CC=C(F)C=C3F)CC2)C1=O	0.0
COC1CCN(CC2CCCCCN2C(=O)NCC2=CC=C(F)C=C2)CC1	0.0
N#CC1=CC=C(C2=NC(C(=O)NC3CCCCC3)=NO2)C=C1	0.0
CC1=NOC(C2=CC=C(N3CCC(CN4CCCC4=O)CC3)N=C2)=N1	0.0
CC(C)(C)CC(=O)N1CC(CO)C(C2=NC(C3=CC=NC=C3)=NO2)C1	0.0
CC1=CC(CN2C=C3CC(C(=O)NC4CCC4)NC(CC(C)C)C4=C3C2=CC=C4)=NO1	1.0
O=C(CN1N=C2CCCCN2C1=O)NC1=CC=CC(Cl)=C1	0.0
COC1=CC=C(CN2C(=O)C(C(=O)N3CCN(C(=O)C4=CC=CC=C4F)CC3)=NC3=CC=CN=C32)C=C1	0.0
CS(=O)(=O)C1=CC=C(N2CCN(C(=O)C3CCC(N)C3)CC2)C(F)=C1	0.0
CC1=NN(C)C(C)=C1S(=O)(=O)N1CCC(C2=NOC(C3=CC=CN=C3)=N2)C1	0.0
CN1CC2=CC=CC=C2N2C=CN=C2C12CCN(C(=O)C1=CC=C(F)C=C1)CC2	0.0
O=C(C1=COC(COC2=CC=C(F)C=C2)=N1)N1CCC(C2=CC=C(F)C=C2)C1	0.0
O=C(NCC1=CC=CC=C1F)C1=CN2C(C3CCOCC3)=NN=C2C=C1	0.0
CC1=NC(CC(=O)NC(C)C2=C(C)N(C3=CC=CC=C3)N=C2)=CS1	0.0
O=C(N1CC(CO)C(C2=NC(C3CC3)=NO2)C1)C1(C2=CC=CC=C2)CC1	0.0
CC1=CC=C(S(=O)(=O)N(C)CC2CCOCC2)C=C1C	0.0
O=C(NC1CCCCC1)N1CCCC(CN2C(C3CC3)=NC3=CC=CN=C32)C1	0.0
CC1=CC(C(=O)NCC(F)(F)F)=C2C(C3CCNCC3)=NOC2=N1	0.0
CN1CCN(C(=O)CC2=CNC3=NC=C(C4=CC=C(F)C(Cl)=C4)C=C23)CC1	1.0
O=C(CCN1C=CC(=O)NC1=O)N1CCC(C2=CC=C3OCOC3=C2)C(O)C1	0.0
CCCS(=O)(=O)N1CCC2(CC1)CN(CC1=CC=C(OC)C=C1)C2=O	0.0
CCOC(=O)C(C)N1CCOC2=C(O)C=C(C3=CC=CC(Cl)=C3)C=C2C1	1.0
CC1CCN(C(=O)CN2C(=O)NC3(CCCCC3)C2=O)CC1	0.0
CCN(CC)C(=O)C1CCCN(CC2=CC=C3OCCN(CC4=CC(OC)=CC(OC)=C4)CC3=C2)C1	0.0
CC1(C)C(=O)N(CC2CCOCC2)C2CN(CC3=CC=CN=C3N)CC2[S+]1(=O)[O-]	0.0
CC1=CC=C(CN2CCC3=NC=C(C(=O)NCCOC4=CC=CC=C4)N3CC2)O1	1.0
COC1=CC=C(CCNC(=O)C2=CC=C(C3=CC=C(OC)N=N3)C=C2Cl)C=C1	0.0
O=C(NCC1OCC(NCC2=CC=CS2)C1O)NC1=CC=CC=C1	0.0
CCN1C(=O)CCC2(C(=O)NC3=CC=C(C)C=C3)CCCC=C12	0.0
CCCNC(=O)C1N(C(C)C)C(=O)C12CCCC2	0.0
O=C(NC1=CC=CC(F)=C1)C1=CC(C2=CC=CN2)=NN1	0.0
O=C(CCC1=CC=CC=C1)N1CCC(C2=NNC(=O)N2CC2=CC=C(F)C=C2)CC1	0.0
O=C(C1=CC=CC=C1F)N1CCCC2(CN[S+](=O)([O-])C3=CC=CC=C3N2)C1	0.0
CC1=CC=C(N2N=C3CN(C(=O)N(C)C)CCN3C2=O)C=C1	0.0
COCC1CN(C(C)=O)CC12CCN(C(=O)COC1=CC=CC=C1)CC2	0.0
COCC(=O)NC1CN(CC2CC2)CCC1C1=NC(C)=NO1	0.0
CC(=O)N(C1CC1)C1CCOC2(CCN(C(=O)CC3=C(C)ON=C3C)CC2)C1	0.0
CC(=O)NCCC1CCN(C(=O)NC2=CC=C(C)C=C2)CC1	0.0
CNC(=O)N1CCCC(CN2C=NC3=CC=CN=C32)C1	0.0
CN1C(=O)N(C2CCCN(C(=O)C3=CN=CC=N3)C2)C2=NC=CC=C21	0.0
CN(CC1=CC=CC=C1)C(=O)CCC1=CC=NC(N2CCOCC2)=C1	0.0
FC(F)(F)C1=CC=CC(C2=NC=CN3C(C4CN(CC5=CC=C6C=NNC6=C5)C4)=NC=C23)=C1	1.0
O=C(NC1CN(CC2=C(F)C=CC=C2Cl)CC1CO)C1CC1	0.0
O=C(C1=COC=C1)N1CCC(C2=NC(C3CCOCC3)=NO2)C1	0.0
C1=CC=C(C2=NOC(C3=CN=CN=C3NC3=CC=C4OCOC4=C3)=N2)C=C1	0.0
O=C(C1=CC=C2OCOC2=C1)N1CCCC2(C1)NC1=CC=CN=C1NC2=NC1CCCC1	0.0
O=C(CN1C=CC=C1C1=NC(C2=CC=C(F)C=C2)=NO1)N1CCN(C2=CC=C(F)C=C2)CC1	0.0
CCOC1=CC=CC=C1CN1CC(CO)C(C2=NC(C)=NO2)C1	0.0
CC1=NOC(C)=C1C1=CC2=C(C=C(C)N2CCN(C)C)C(C2=CC=CC=C2O)=N1	1.0
CCN1C2=CC(C(=O)NCC3=CC=CC(Br)=C3)=CC=C2C(=O)N2CCCCC21	1.0
O=C1NCCCCCN(C(=O)CC2=CC=CN=C2)C2CCCC12	0.0
CCC(C)NC(=O)C1=CC=CC=C1C1=CC=C(OC)N=N1	0.0
CCN1C=C(CN2CCCCC2C2=NC(CCOCC3CCOCC3)=NO2)C=N1	0.0
CCCN1C(C)=CN=C1CC1CCN(C(=O)C2=CN=C(C)C=N2)CC1	0.0
O=C(NC1CCN(C2=CC(C(F)(F)F)=NC=N2)CC1)C1=CC=C(F)C=C1Cl	0.0
COC1=CC=C(Cl)C=C1C1=CC=C2NC(=O)C3CC(NC(=O)C4=CC=CS4)CCN3C(=O)C2=C1	1.0
O=C(C1=CC=NC=C1)N1CCC2(CC1)NC(=O)N(CC1=CC=CC=C1Cl)C2=O	0.0
CC1=NN2CCCN(C(=O)C3=CC4=CC=CC=C4N3C)C2=C1C1=CC=CC=C1N1CCCC1	1.0
CCC1=C(C(=O)OC)C(C2=CC=C(C)C=C2C)N2C(CC(=O)NC3=CC=C(OC)C=C3)=CSC2=N1	1.0
COC1=CC=C(C(=O)N2C3CCC2CC(NC(=O)C2=CC=C(F)C=C2)C3)C(OC)=C1	0.0
CNC(=O)N1CCOC2=CC=C(CCC(=O)NCC3CC3)C=C2C1	0.0
CC1=NC=CN1CCCNC(=O)C1=CC=C2N=C(C3CC3)OC2=C1	0.0
CCN1C=NN=C1CC1CCN(C(=O)C2=CC=C(OC)C=C2)C1	0.0
O=C(NC1CC1)C1=CN2C(C3CC3)=NN=C2C=C1	0.0
COCCOC1=CC=C2CN(C(=O)C3CC3)CCC2=N1	0.0
CC1=CC=C(CNC(=O)CC2CCOCC2)C=C1	0.0
C=CCC1=CC=CC=C1OCCN(C)CC1=CC2=CC=C(F)C=C2NC1=O	1.0
COC1=CC=C(N2CC(C(=O)N(C)C)NC2=O)C=C1	0.0
COC1=CC=C(N2N=C3CN([S+](=O)([O-])C4=CC=CC=C4)CCN3C2=O)C=C1	0.0
O=C(NCC1=CC=CC=C1)NCC1CCCN(CC2=CC=CC=N2)C1	0.0
CC1=NOC2(CCN(CC3=CC=CN=C3)C2)C1	0.0
COCCNC1=CC(C2=CC=CC(C(F)(F)F)=C2)=NC2=C1ON=C2C	1.0
CCC1=C(C(=O)OC)C(C2=CC=CC(OC)=C2)N2C(CC(=O)NCC3CCCO3)=CSC2=N1	0.0
CC1=NN(CCC#N)C(C)=C1C1C=CC(NC(=O)C2=CC=CS2)C1	0.0
CC1=CC=CC(OCC2(CNCC3=CN(C)N=C3)CC(O)C(O)C2)=N1	0.0
CC1=CC(N2CCN(CC3=NC(C4=CC=CC(Cl)=C4)=NO3)CC2)=CC(C)=N1	1.0
CC(C)N1CC(OC2=CC=CC(C(=O)N3CCOCC3)=C2)C1	0.0
CC1=CC=CC=C1C(=O)N1C(C(=O)NCC2=CC=CO2)COC12CCN(C(=O)C1=CC=CO1)CC2	0.0
CNC(=O)N1CCC(C2CCN(C(=O)CC3CCCCC3)C2)CC1	0.0
O=C(C1CC1)N1CCN(C2=NC3=NC=CC=C3O2)CC1	0.0
CCN(CC)C(=O)CN1C(C)=CC=C(NS(=O)(=O)C2=CC=C(C)C=C2)C1=O	0.0
COC1=CC=C(CC(=O)N2CCC(CC(=O)NCC3=CC=CC=C3)C2)C=C1	0.0
COC1=CC=CC(C(=O)NC2CCN(C3=NN=C4C=CC=CN34)CC2)=C1	0.0
COC(=O)CNC(=O)C1CCCN(C2=NC3=NC=CC=C3O2)C1	0.0
O=C(O)C1=CC=C(C2=CC=C(C(=O)O)C=N2)C=C1	0.0
COC1=CC=CC=C1C1=CC=C(C(=O)N2CC(C)C(C)(O)C2)C=C1	0.0
COCCN(C)C(=O)C1=CN2C=C(C3=CC=CC(Cl)=C3)N(CC3CC3)C(=O)C2=N1	0.0
COCC1=CC(=O)N(CC(=O)NC2=CC=C(C)C=C2)C(N2CCOCC2)=N1	0.0
COC1=CC=C(C2=CC=CC(C(=O)N3CCN(C(=O)CC4=CC=CC=C4)CC3)=C2)N=N1	0.0
COC(=O)C1=CC=C2C(=C1)N=C1COCC(CNC3CCOCC3)N12	0.0
CN(C)C(=O)C1=NNC2=C1CN(C(=O)C1=CC=C(Br)C=C1)CC2	0.0
COC1=CC=C(C(=O)N2CCC(C(=O)N3CCCCCCNC(=O)CC3)CC2)C(OC)=C1	0.0
CC(=O)N1CCC(N2CCC(CO)N(C)C3=NC(C)=CC=C3C2)CC1	1.0
COC1=CC=CC(C2CN3N=NC(C4=NC(C5=CC=CC=C5OC)=NO4)=C3CO2)=C1	0.0
CCC1=CC=C(S(=O)(=O)N2CC(F)CC2C(=O)N2CCC3=CC=CC=C3C2)C=C1	0.0
CCN1N=CC(N2CCC(NC(=O)C3=CC=C(OC)C(F)=C3)CC2)=CC1=O	0.0
COC1=CC=C2OC(C)(C)CC(NC(=O)C3=CN(CCN)N=N3)C2=C1	0.0
O=C(C1=NC2=CC=CN=C2N(C2CCCC2)C1=O)N1CCN(C(=O)C2CCCC2)CC1	0.0
COC1=CC=C(CN2C(=O)COC(C3=CC=C(NS(=O)(=O)C4=CC=C(F)C=C4)C=C3)C2CO)C=C1	0.0
CC(=O)N1CCCC2(C1)CN(C)C1=CC=C(C(=O)NC(C)C)C=C12	0.0
O=C(C1=CC=C2NC=CC2=C1)N1CCC(N2CC(OCC3CC3)C23CCOCC3)CC1	0.0
FC1=CC=C(CN2CCNC3=CC(NC4=CC=CC=C4)=NC=C3C2)C=C1F	1.0
O=C(CCC1CNC(=O)C2CC(NCC3=CC=CC=N3)CN12)NCC1=CC=CC=C1	1.0
COCC1=CC=C2C(=C1)C(OC(C)(C)C(=O)NC1CCC(O)CC1)=NN2CC1=CC=CN=C1	0.0
CC1=CC(C)=C(CNC(=O)C2=NC(C3=CC=CN=C3)=CC3=C2C=CN3C(C)C)C(=O)N1	1.0
COC1=CC(CN2CCC(C)(C#N)CC2)=CC=C1OCC(O)CN1CCOCC1	0.0
CCN1C=C(S(=O)(=O)N2CCC3(CC2)N(CC2CC2)C(=O)C[S+]3[O-])C=N1	0.0
CNC(=O)C1CC(OC2=CC=CC=C2)CN1C(=O)NC1=CC=CC(C)=C1	0.0
CCCS(=O)(=O)N1CC2CC(C1)C1=C(C3=CC=CC=C3)C=CC(=O)N1C2	0.0
CN1C(=O)CS(=O)(=O)C12CCN(C(=O)COC1=CC=C(F)C=C1)CC2	0.0
CCC1(O)CCC12CCN(C(=O)C1=COC=C1)CC2	0.0
CC1(C(=O)NCC2=CC=C(F)C=C2)COCC2=CN=C(NC3=CC=CC=C3)N=C21	1.0
CN1N=C(C2CCN(C(=O)C3=CC=C(F)C=C3)CC2)NC1=O	0.0
CC1=CC=C(CN(C(=O)C2=CC=CO2)C2=CC=C(CC(=O)N(C)CC3=CC=CC=C3)C=C2)C=C1	1.0
COC1=CC=C(C(=O)NC2CCCN(C3=NN4C(C5=CC=CC=C5)=NN=C4C=C3)C2)C=C1	1.0
CN1C(=O)CCC2(CNC(=O)C3=CC=CC=C3)CCC=C12	0.0
CN(C)C1=CC(N2CCCC(NC(=O)C3=CC=CC=N3)C2)=NC=N1	0.0
COC1=CC=C(CC(=O)NC2CCCN(C3=NN4C(C)=NN=C4C=C3)C2)C=C1	0.0
CC1=NOC(C)=C1[S+](=O)([O-])N1CCCC(C2=NN(C3=CC=CC=N3)C(=O)N2)C1	0.0
CC1=NN=C(C2=CC(C(=O)NC3CCOCC3)=CC=N2)N1CCC1=CC=CC=C1	0.0
O=C(C1=CC=CC=C1)N1CCC(OC2=NC=CN=C2N2CCOCC2)C1	0.0
CC1=CC=CC(CNC(=O)C2CCCC2NC(=O)C2=CC=NC=C2)=C1	0.0
CN1CC(=O)N(C2=CC=CC=C2F)CC2=C(NCCC3=CC=CC=C3)N=CN=C21	1.0
CC1=CC(C(=O)N2CCCCCCNC(=O)CC2C2=CC=CC=C2)=NN1C	0.0
CC(C)C1=NN=CN1C1CCN(S(=O)(=O)C2=CC=C(F)C=C2F)CC1	0.0
COC1=CC=C(CN2CCCC3(CC(C(C)C)=NO3)C2)C=C1	0.0
O=C(NCC1=NN=C2C=C(C3=NC(C4CC4)=NO3)C=CN12)C1=CC=NC=C1	0.0
CN(CC1CCOC1)S(=O)(=O)CC1=CC=C(Cl)C=C1	0.0
O=C(C1=CC=CC=C1F)N1CCC2(CC1)CC(CC1=CC=CC=C1)=NO2	0.0
O=C(O)C1=CC=NC(C2=CC=NC(NCCC3=NOC(C4CCC4)=N3)=N2)=C1	0.0
CCN(CC)CCNC(=O)C1=CC=C2C(=C1)N(CC1=CC=CC(F)=C1)C(=O)C1=CC=NN12	1.0
O=C(NC1CCCCCC1)C1=CC=C2OC(C3=CC=NC=C3Cl)=NC2=C1	0.0
CC(C)NC1CC(CC2=NOC(C3=CC=CC=C3)=C2)C1(C)C	1.0
COC1=CC=CC(CNC(=O)C2CCC3=C(C=C(C(=O)N(C)C)S3)C2)=C1	0.0
CCCC(=O)N1CCCN(C2=CC=NC3=CC=NN23)CC1	0.0
O=C(CN1C(=O)COC2=CC=C(C(=O)COC3=CC=CC(F)=C3)C=C21)NCC1=CC=C2OCOC2=C1	0.0
N#CC1=CC=CC(CN2CCOCC(O)C2)=C1	0.0
C=CCNC(=O)C1=COC(COC2=CC=C3CCN(C(=O)C4CC4)C(C4=CC=CC(C)=C4)C3=C2)=N1	1.0
COC1=CC=CC=C1N1CCCC2=NC=C(C(=O)NC3=CC=CN=C3)C=C21	1.0
COCCNC1C2OCC(O2)C(NC(=O)NC2=CC=CC(C#N)=C2)C1O	0.0
COC1=CC=CC=C1N1CCN(C2=NC=CC=C2CNC(=O)C2CCCO2)CC1	0.0
O=C1NC2(CCN(C(=O)C3=CC=C(F)C=C3)CC2)OC2=CC=CC=C12	0.0
CCC1CN2CCC1CC2CNS(=O)(=O)C1=CC=CC(C#N)=C1	0.0
CC(C)NC(=O)N1CC(C(=O)NCC2CC2)CC(C2=CC=CC=C2)C1	0.0
CCC1=NN(C2=CC=C(F)C=C2)C(OC2=CC=CC=C2)=C1CCC(=O)NCC1CCCO1	1.0
O=C(C1=CC=CO1)N1CCC(CC2=NC(C3CCOCC3)=NO2)CC1	0.0
COC1=CC=C(C(=O)N2CCCCC(NC(=O)NCC3=CC=CO3)C2)C=C1	0.0
CCCC1=NC(NCC(C2=CC=CC=N2)N2CCOCC2)=C2C=NN(C)C2=N1	0.0
COC1=CC=CC=C1CC(=O)N1CCC2=C(C1)N=C1C=CNN1C2=O	0.0
CN(CC1=CC=CC=C1OC(F)(F)F)CC1=CC=CN1C	0.0
CC1=CC=C(C2=NOC(C3CC(NS(=O)(=O)C4=CC=C(Cl)C=C4)CN3C)=N2)C=C1	1.0
CCCCN(C)C(=O)C1=CSC(N2CCN(C3=CC=CC=C3)CC2)=N1	1.0
O=C(NC1=CC=C(F)C=C1)C1=CC=C2N=C(C3=CC=NC(Cl)=C3)OC2=C1	0.0
O=C(NC1CCCCC1)C1CC2=C(CN1C(=O)C1CC1)NC=N2	0.0
CCOC(=O)C1=CC=CC(NC(=O)C2=CC=C3C(=O)N4CCCCC4N(C)C3=C2)=C1	1.0
CN1CC2=CC=CN2CC1CNC(=O)NC1=CC=CC=C1	0.0
O=C(O)CCC(=O)N1CCCC2(CC3=CC=CC=C3N(C(=O)C3=CC=C(Cl)C=C3)C2)C1	0.0
COCC1=NC(C2CCCN(C(=O)C3=CC=CC(OC)=C3OC)C2)=NO1	0.0
CN(C)C1CN(CC2=CC=C(F)C(F)=C2)CCC1CO	0.0
COC1=CC=CC(C2=NOC(CC3CCN(C(=O)C4=CC=C(C)C=C4C)CC3)=N2)=C1	1.0
CCN1N=CC(N2CCC(NC(=O)C3=CC=C(OC)C=C3)CC2)=CC1=O	0.0
O=C(C1=CN=CC=N1)N1CCC2=C(C1)C(C(C1=CC=CC=C1)C1=CC=CC=C1)=NN2	0.0
COCCCN1CCC(CNC2=NC=CC(C3=CN(C)N=C3)=N2)C1	0.0
CC1=CC(C(=O)N2CCC(C3=NC(C4CCOCC4)=NO3)CC2)=NN1C	0.0
CCCNC(=O)N1CCCCCCNC(=O)C2CCCC21	0.0
CC1=CC=C(N2C=CC=C2CC(=O)NCC(C)C)C=C1	0.0
CC(C)C1=NOC(C2CCCN(C(=O)NC3=CC=CC=C3F)CCC(=O)NCC2)=N1	0.0
CC1=CC=CC=C1NC(=O)CN1N=C2CCCCCC2=CC1=O	0.0
CC(C)CCNC(=O)C1=CC=C(CN2C(=O)NC3(CCOCC3)C2=O)C=C1	0.0
CC(C)CCN1CC(OC2=CC=CC(C(=O)N3CCOCC3)=C2)C1	0.0
CCC1=CC(=O)N(CC(=O)NC2=CC(OC)=CC=C2OC)C(N2CCOCC2)=N1	0.0
COCC1=CC=C2C(=C1)C(OC(C)(C)C(=O)NCCCN1C=CN=C1)=NN2CCC(C)C	0.0
CC1(C2=CC=CC=C2)N(CC2=NC=CC=N2)C(=O)OC12CCN(CC1=CC=CC(OC(F)(F)F)=C1)CC2	1.0
CC(C)=CCC1(CO)CCCN(CC2=C(C)C3=CC(F)=CC=C3N2)C1	1.0
COC(=O)N1CCCN(C2=NN3C(C)=NN=C3C=C2)CC1	0.0
CCC1(N2CCN(C(=O)CC3=CC=CC=C3OC)CC2)CCN(C(=O)NC)C1	0.0
O=C(O)C1(N2C=NC3=CC=CC=C32)CCN(C2=NC3=CC=CC=C3S2)CC1	0.0
CN1CCC(NC2(CC3=NOC(C(C)(C)O)=C3)COC2)CC1	0.0
COCC1(O)CCN(C(=O)C2=CC=CC=C2C(F)(F)F)CC1(C)C	0.0
COC1=CC=C(C2CC(O)C(O)C2NS(=O)(=O)C2=CC=CC(C#N)=C2)C=C1	0.0
CC1=NN(CC(=O)N2CCC(N3C(=O)C4(CCCCC4)C3C3=CC=CC=C3)CC2)C(C)=C1	0.0
COCCNC(=O)C1=NN2C=CC=C2C(C2=CC=CC(C(F)(F)F)=C2)=C1	1.0
COC1=CC=CC([S+](=O)([O-])N2CC(OC3=CC=C4OCOC4=C3)C2)=C1	0.0
CN(C)CC1CN(C2=NC=CC=N2)CC1NC(=O)C1=CC=C2NC=CC2=C1	0.0
O=C(C1=CC=CC=C1)N1CCCCC1C1=NC(C2=CC=CC=C2)=NN1	0.0
COCCNC(=O)CN1C(=O)NC2(CCC(C(C)(C)C)CC2)C1=O	0.0
CCC1=NN=C2C=CC(NC(C)C)=NN12	0.0
COC1=CC=CC(C(=O)NC2CCC3=NN=C(C4CC4)N3CC2)=C1C	0.0
COC1=CC=C(OC2COCCN(C(=O)C3=C(C(F)(F)F)OC(C)=C3)C2)C=C1	0.0
O=C(CC1=CC=CC(Cl)=C1)N1CCC2(CC1)CC(O)CCO2	0.0
COC1=CC=C(C2CN3N=NC(C4=NOC(C5=CC=CC=C5)=N4)=C3CO2)C=C1	0.0
CCC1=NOC(C2=CC=CN3C(CNC(=O)CC4=CC=C(F)C=C4)=NN=C23)=N1	0.0
CC1=CC=C(CC(=O)N2CCCN(C3=NNC(C4=CC=C(C)C(C)=C4)=C3)CC2)C=C1	1.0
CN(CC1(C)CCOCC1)C(=O)C1=CC=C(Cl)S1	0.0
COC1=CC=CC(C2=CC=C(C(=O)N3CCC(NC(=O)NC4=CC=C(Cl)C=C4)CC3)C=C2)=C1	1.0
O=C1CC2CCN(CC3=NC4=CC=CC=C4S3)CC2CCN1	0.0
CN(C)C1=CC(N2CCCC(NC(=O)CCC3=CC=CC=C3)C2)=NC=N1	0.0
CC(C)C1=NC=CN1CC1=CC(C(=O)NCC2=CC(C(C)(C)C)=NN2)=NN1	0.0
COCCN1C(C)=CN=C1CCNS(=O)(=O)C1=C(C)N(C)N=C1C	0.0
COC1=CC=CC=C1C(=O)N1CCCC(C2=NN(C)C(=O)N2C(C)C)C1	0.0
COCC(=O)N1CCC2(CC1)NC1=CC=CC=C1NC2=O	0.0
CCC1=CC=CC=C1NC(=O)CN1C(C2=CC=C(F)C=C2)=NC(C)=CC1=O	0.0
CC1=CSC(NC(=O)C2=CC=C3CN(C)C(=O)COC3=C2)=N1	0.0
O=C(CCC1CCN(C(=O)C2=CC=CC=C2Cl)CC1)NC1CC1	0.0
CN1C(CNC(=O)CC2NC(=O)C3=CC=CC=C3NC2=O)=NC2=CC=CC=C21	0.0
COC1=CC=C(N2CC(C(=O)N3CCC(C(=O)NCCCC4=CC=CC=C4)C3)NC2=O)C=C1	0.0
COC1=CC(C(=O)N2C3CCC2CC(NC(=O)C2=CC=NC=C2)C3)=CC(OC)=C1OC	0.0
O=C(CN1CCN(S(=O)(=O)N2CCCC2)CC1)NCC1=CC=CC=C1F	0.0
COCCCNC(=O)CN1CCCC2=NC(C3=CC=NC=C3)=NC=C2C1=O	0.0
COC1C(=O)N(C2CCN(CC3=CC=C(O)C=C3)CC2)C12CCOCC2	0.0
COC1=CC=CC=C1C(=O)NCC1=NN=C2C(C3=NC(C4CC4)=NO3)=CC=CN12	0.0
N#CC1=CC=CC(C(=O)N2CCCCCCNC(=O)CC2C2=CC=CC=C2)=C1	0.0
COCCC1=NOC(C2CN(C3CCCC3)CC2CO)=N1	0.0
O=C(CCC1=CC=CC=C1)N1CCC2COC(=O)N2C2=CC(F)=CC=C2C1	0.0
CNC(=O)C1=CC(C2CC2)=NC2=C1C(C1CCN(C(=O)CC3=CC=C(F)C=C3)C1)=NO2	0.0
COC1=CC=CC(CN2C(=O)OC3(CCN(C(=O)C4CCOCC4)CC3)C2(C)C2=CC=CN=C2)=C1	0.0
CN1C(=O)C(C2=CC=CC=C2)CC12CCN(C(=O)C1=CC=CC(F)=C1)CC2	0.0
CC1=CC=C(C(=O)N2CCC(N3C(=O)NC4=CC=CC=C43)CC2)C=C1	0.0
CC1=CC=C(C(=O)N2CCC(C3=NNC(=O)N3C3=CC=C(C)C=C3)CC2)C=C1	0.0
O=C(C1CCCCC1)N1CCC(C2CCN(CC3=CC=CC(F)=C3F)CC2)C1	1.0
CN1C(=O)CS(=O)(=O)C12CCN(C(=O)C1(C3=CC=CC=C3)CC1)CC2	0.0
O=C(NC1=CC=CC(OC(F)(F)F)=C1)C1(CCO)CCN(C2=NC=CC=N2)C1	0.0
FC1=CC=C2N=C(C3CCN(CC4=CC=C(F)C(F)=C4)C3)NC2=C1	1.0
COCCCNC(=O)C1=NN2C=C(C)NC(=O)C2=C1	0.0
CCN1N=CC=C1C(=O)N1CCCC(C2=NN=NN2C2=CC=CC=C2)C1	0.0
CCOC1=CC=CC(C2=NOC(C3=C4COC(C5=CC=C(C)C=C5C)CN4N=N3)=N2)=C1	0.0
CCOC(=O)C1=CC=CC(NC(=O)N2CCC(CC(=O)NCCSC)C(CC)C2)=C1	0.0
O=C(C1=CC=CC(F)=C1)N1CCCC(C2=NC(C3CCOCC3)=NO2)C1	0.0
N#CC1=CC=C(C(=O)N2CCC(CC3=CC=C(C(N)=O)C=C3)CC2)C=C1	0.0
O=C(CN1CCCC2=NC(C3=CC=CC=C3)=NC=C2C1=O)NCCCN1C=CC=N1	0.0
COC1=CC=C(C(=O)NC2CCCC3=C2NC2=CC=CC=C32)C=C1OC	1.0
COC1=CC(NC(=O)CC2C(=O)NCCN2C(C)C)=CC=C1NC(=O)C(C)(C)C	0.0
C1=CC2=C(C=N1)NC(C1CCCCC1)=N2	0.0
FC(F)(F)CN1C2CCC1CN(C1=NC=NC3=C1N=C(Cl)S3)C2	0.0
C[S+](=O)([O-])N1CCC2(CC1)CC(C1=CC=CN=C1)=NO2	0.0
COC1=CC=C(C2=NOC(C3=CC=CN3CC(=O)NC3=CC=C(C)C=C3C)=N2)C=C1F	0.0
COC1=CC=C(NC2=NC=NC=C2C2=NC(C3=CC=CC=C3)=NO2)C=C1OC	0.0
O=C(C1=CC=C2OCOC2=C1)N1CCC2(CC1)N(CC1=CC=CC=C1)C(=O)CS2(=O)=O	0.0
CC1=CC=CC(Cl)=C1NC(=O)CN1C(=O)NC(C2=CC=C(Cl)C=C2)C2=C1COC2=O	1.0
CC(C)N1C=C2C=C(C(=O)NCC3=CC=C(N4CCOCC4)C=C3)SC2=C1	0.0
N#CC1=CC=CC(C2=C(C3=CC=CC=C3)N=CN2CCCN2CCC(O)CC2)=C1	0.0
COC1=CC=C(NC(=O)C2CCN(C(=O)C3=C4COC(C5=CC=C(OC)C=C5)CN4C=N3)CC2)C=C1	0.0
O=C1NC2=CC=CC=C2CC12CCCCN2[S+](=O)([O-])C1=CC=CS1	0.0
CN1CCC2(C1)CN(CC1=CC=CC=C1)C1=CC=C(C(=O)NC3CCCCC3)C=C12	1.0
COC(=O)CNC(=O)N1CCCCC1C1=NC(CCOC2=CC=CC(C)=C2)=NO1	0.0
O=C1NC(C(=O)N2CCN(C3=CC=CC=N3)CC2)CN2C=CC=C12	0.0
O=C1OCCN1C1CCN([S+](=O)([O-])C2=CC=CC(C(F)(F)F)=C2)CC1	0.0
O=C(C1=CC=C(CN2CCCCC2)C=C1)N1CCOC2(CNCCOC2)C1	0.0
CC1=CC=C(N2N=C(C)C(C3C=CC(NC(=O)CC(C)(C)CC(=O)O)C3)=C2C)C=C1Cl	0.0
CC1=NOC(C)=C1S(=O)(=O)N1CCCN(S(=O)(=O)C2=CC=CC=C2)CCC(=O)NCC1	0.0
CC1=C(C(=O)NC2CCCC3=NC(C4=CC=CC=C4)=NC=C32)C(=O)N(C)C(C)=C1	0.0
CCCN1C(=O)CCC2=CC(NS(=O)(=O)C3=CN(C)C(C)=N3)=CC=C21	0.0
COC(=O)C(C)NC(=O)C1CN(C(=O)C2=CC=CN=C2)CCN1C(=O)C1=CC=CS1	0.0
O=S(=O)(NCC1CN2C=CN=C2CO1)C1=CC=CC=C1	0.0
COC1=CC=C(C(=O)N2CCC(C3=NC(CCOCC4CCOCC4)=NO3)C2)C=N1	0.0
CC1=CC=NC=C1C1=C2N(C(=O)C3=CC=CC(Cl)=C3)CCCN2N=C1C	0.0
O=C(C1=COC=C1)N1CCOC2=CC=C(CN3CCC4=CC=CC=C4C3)C=C2C1	1.0
COCCC(=O)NC1CCN(C2=CC(=O)N(CC3CC3)N=C2)CC1	0.0
COC(=O)CNC(=O)C1=NC(C2=CC=CC=C2OC)=C2C=NC=CN12	0.0
COCCN1C(=O)C2CN(CC3=CC=CC(OC(F)(F)F)=C3)CC2C1=O	0.0
COC1=CC2=C(C=C1OC1=CC=CC=C1)NC(=O)C21CCN(C(=O)C2=CC=NN2C)CC1	1.0
O=C(NC1CC2C(=O)NC3CCN(C(=O)C4CCCC4)C3C(=O)N2C1)C1=CC=C(F)C(Cl)=C1	0.0
O=C(C1=CC=C(C(F)(F)F)C=C1)N1CCCC(C(=O)N2CCC(C3=NC4=CC=NC=C4N3)CC2)C1	0.0
CC1=CC=C(C2=NC3(CCN(C(=O)C4=CC=CS4)CC3)ON2)C=C1	0.0
COC1=CC=C(CNC(=O)C2CC3=CN(CC4=CC=CN=C4)C4=C3C(=CC=C4)C(CC(C)C)N2)C=C1	1.0
NC(CC1=CN=CN1)C(=O)N1CCC2(CC1)NC1=CC=CC=C1NC2=O	0.0
COC1=CC=C(CC(=O)N2CC(CO)C(N(C)C)C2)C=C1Cl	0.0
CN1C(CN2CCCCC2)=NN=C1C1CCCN(C(=O)C2=CC=CN=C2)C1	0.0
O=C(N1CCCC1)N1C2CCC1CN(CC1=CC=CN=C1)C2	0.0
CC1=CC=C(CN2CCN(C3=NC4=CC=CC=C4O3)CC2CCO)C=C1	1.0
O=C(CCC1CCN(C(=O)C2=CC=CC=C2)CC1)NCCCN1CCOCC1	0.0
CCN1N=CC=C1C(=O)N1CC(OC2=CC=CC=C2)CC1C(=O)NC1CC1	0.0
CC1=CN=C(CCNC(=O)NC(C)(C)C)N1CC1=CC=CC=C1	0.0
O=C(NC1=CC=CC(C(F)(F)F)=C1)NC1C2COC(O2)C(N2CCCCC2)C1O	0.0
COC1=CC=CC=C1C(=O)N1CCC(N2C=C(C3=NC(C4=CC=CC=C4)=NO3)N=N2)C1	1.0
COC1=CC=C(CNC(=O)C2=C3CCCCN3C(=O)C=C2OC)C(OC)=C1	0.0
COC1=CC=C(OCC2=NN=C(C(=O)N3CCCC3C3=NC4=CC=CC=C4N3)N2C2=CC=CC=C2)C=C1	0.0
O=C(C1=CC=NC=C1)N1CCC(C2=NC(C3CCOCC3)=NO2)C1	0.0
COC1=CC=CC=C1OC1=NC=CC=C1CNC(=O)C1=CC2=NNN=C2C=C1	0.0
C1=CSC(CN2CC3=C(CC2C2=NC(C4=CC=C5C=CC=CC5=C4)=NO2)N=CN3)=C1	1.0
CC1=C(CC(=O)NC2CCOCC2OCCO)C2=C(C)C=CC(C)=C2N1	0.0
CC(C)NCC1OC(CO)C(O)C1N1CCN(C)CC1	0.0
COC1=CC(F)=CC=C1C1=CC=C2N=CN(C3CC3)C(=O)C2=N1	0.0
CC1=NOC(CN2CCCC23CCN(C2=NC4=CC=CC=C4O2)CC3)=C1	0.0
CC1C(=O)OC2C1CCC1(C)CC3=C(N=C(NC(=O)C4=CC=NC=C4)S3)C(C)C21	1.0
O=[S+]([O-])(C1=CC=NC=C1)C1=C2N=C(NC3CCCC3)C3=CC=CC=C3N2N=N1	0.0
CCCCC1=CC(CC2CNCCC2CC(=O)NCC2=CC=CC=C2)=NO1	1.0
COCC1=NOC(CNC2=CC(C3=CC=CC=C3F)=NC3=CC=NN23)=N1	0.0
CC1(CCCCC2=CC=CC=C2)COC2=CC=C(C(=O)NC3CCC(O)CC3)C=C2N1	1.0
COC1=CC=C(C2=NOC(C3=NC(C4=CC=CN=C4)=NO3)=N2)C=C1	0.0
CNC(=O)C1=CN2CCN([S+](=O)([O-])C3=CC=CC(C(F)(F)F)=C3)CC2=N1	0.0
CN1CCC(O)(C2=CSC(CN3CCC(O)C3)=N2)CC1	0.0
CN1CCC(OC2CCN(C(=O)C3=CN(C)N=C3)CC2)CC1	0.0
COC1=CC=CC(C2=CC=C(CN3CCCC(N[S+](=O)([O-])C4=CC=C(C)C=C4)C3)C=C2)=C1	1.0
CCSCCNC1=NC(COC)=NC2=C1C=NN2C	0.0
CC1=CC(CN2CCCCC2)C(C(C)C)CC1CC1=NN=C(C2=CN=CN2C)O1	1.0
CC1=NOC(C2CN(CC3=CC=CC=C3OC(C)C)CC2CO)=N1	0.0
O=C(N1CCC(C2=NNC(=O)N2C2=CC=CC=C2)CC1)C1(C2=CC=CC=C2)CC1	0.0
FC1=CC=C(CN2CCC3(CCC3N3CCOCC3)CC2)C=C1F	0.0
CC(C)CCN1CCC(N2CCN(S(=O)(=O)C3=CC=C(F)C=C3)CC2)C1=O	0.0
C1=COC(C2=NN=C(C3CCN(CC4=CC5=CC=CC=C5O4)C3)O2)=C1	0.0
COC1=CC=C(C(=O)N2CCC(C3CCN(S(C)(=O)=O)CC3)C2)C(C)=C1	0.0
O=C(CC1=CC=CC(F)=C1)NC1=CC=C(C2=NN=C3CCCCN32)C=C1	0.0
CC1=CC=C(CN2CCC(C3=NN=C(CN(C)C)N3C3CC3)CC2)O1	0.0
CN1CCC(OC2CCN(C(=O)C3=CC=CC=N3)CC2)CC1	0.0
CN1C(=O)C2(CCN(C(=O)CCN3C=NN=N3)CC2)C2=CC=CC=C21	0.0
COCCOCC1=NC(C2CCN(C(=O)NCC3=CC=C(F)C=C3)CC2)=NO1	0.0
CCCNC(=O)C1CC2=CN(CC3=NC=CN3C)C3=CC=CC(=C23)C(CC(C)C)N1	1.0
CCCNC(=O)N1CCC(CC2=NOC(C3CCOCC3)=N2)C1	0.0
CC1CCC2(CC1)NC(=O)N(CC(=O)NCCCC1=CC=CC=C1)C2=O	0.0
CCC1=NOC(C2=CN(C3CCN(C(=O)C4=COC=C4)C3)N=N2)=N1	0.0
CC1=CC=CC(CC(=O)N2CCC(CC3=NC(C4=CN=CC=N4)=NO3)CC2)=C1	0.0
CC(=O)N(C)CCC1=NOC(C2CN(CC3=C(F)C=CC=C3Cl)C2)=N1	1.0
CCOC1=CC=CC=C1CNC(=O)C1=NN2CC(C3=CC=C(Cl)C=C3)OCC2=C1	1.0
O=C(NC1CCN(C2=CC(=O)N(CC3=CC=CC=C3)N=C2)CC1)C1CCOCC1	0.0
O=C(C1=CC=CC=C1F)N1CCC(N2C(=O)C(O)C23CCCCC3)CC1	0.0
CC(C)(C)CC(=O)NC1=CC=C(C(O)C2COCC(=O)N2CCCC2=CC=CC=C2)C=C1	0.0
CCN1CCN(CCN2CC3(CCN(C(=O)C4=CSC=C4)CC3)OC2=O)CC1	0.0
COC1=CC(OC)=C(NC(=O)CN2C(=O)NC3(CCOCC3)C2=O)C=C1Cl	0.0
C1=CC(C2=NN=C(C3CCN(C4CCCCC4)C3)O2)=CC=N1	0.0
CNC(=O)C1=CC(C2CC2)=NC2=C1C(C1CCN(C(=O)C3CCCC3)CC1)=NO2	0.0
CC1=CC=C(C(=O)N2CC(F)C(OCC3=NC4=CC=CC=C4N3C)C2)C=C1	0.0
CNC(=O)N1CCC(C2CCN(C(=O)C3=CC=NC=C3)CC2)C1	0.0
O=C(C1=CC=C(N2CCC(O)C2)N=C1)N1CCC(N2CCOCC2)CC1	0.0
CN1C(=O)C2CN(CC3=CC=C(F)C(Br)=C3)CC2C1=O	0.0
O=C(C1=CC=CC=C1)N1CCC(OC2=CC=CC=C2F)(C(=O)O)CC1	0.0
CC1(C)C(N)CC1CC1=NOC(CN2CCOCC2)=C1	0.0
O=C(C1=CC=CC=C1)N1CCCC(C(=O)N2CCC(C3=NC4=CC=NC=C4N3)C2)C1	0.0
CC1=CC(CNS(=O)(=O)C2=CC=CC=C2)C(C(C)C)CC1CC1=NN=C(C2=CC=NC=C2)O1	1.0
CC1=CC=C(Cl)C=C1NC1=NC=NC=C1C1=NC(C2=CC=CC=C2)=NO1	0.0
O=C(C1=CC=C(F)C(F)=C1)N1CCC2(CC1)N(C1=CC=CC=C1)C(=O)CS2(=O)=O	0.0
CC(=O)N1CCC(CC2=NOC(C3CC3)=N2)C1	0.0
CC1=NOC(C)=C1S(=O)(=O)N1CCC(N(CCC(C)C)C2CCOCC2)CC1	0.0
COC1=CC(C2=NC3=C(C4=CC=C(F)C=C4C)NN=C3N=C2)=CC=N1	1.0
CCOCC1=NC(C2CCCN(C(=O)CC3=CC=CC(F)=C3)C2)=NO1	0.0
C1=CC=C2NC(N3CCN(CC4=NN5CCCNCC5=C4)CC3)=NC2=C1	0.0
C[S+](=O)([O-])N1CC2(CCCN2C2COC2)CC2=CC=CC=C21	0.0
CN1C(=O)CCCCC1C(=O)N1CCC2=CC=CC=C2C1	0.0
CC(=O)N1CCC2(CC1)CC(CC(=O)NC1=CC=CC(F)=C1)CCO2	0.0
O=C(C1CC2(CCNCC2)CN1)N(CCC1=CC=CC=C1)CC1=CC=CN=C1	0.0
O=C(C1=CC=NO1)N1CC2OCC(=O)N(CC3=CC=C(F)C=C3)C2C1	0.0
CC1=NOC(C)=C1[S+](=O)([O-])N1CCC2(COC(=O)N2CC2=CC=CC=C2)C1	0.0
CCOC(=O)C1CCN(C(=O)C2=C(C3=CC=CN=C3)N3C=CSC3=N2)CC1	0.0
C[S+](=O)([O-])N1CC2ON=C(C(=O)NCCC3=CC=C(Cl)C=C3)C2C1	0.0
COC1=CC(Cl)=CC=C1C(=O)N1CCC(C)(O)C(O)C1	0.0
CNC(=O)N1CCC(C2CCN(C(=O)CCC3=C(C)N(C)N=C3C)C2)CC1	0.0
CCN(CC)CCNC(=O)C1=C2CCCN2C(=O)C=C1C1=CC=CC=C1	0.0
CC1=NN=C2C=CC(N3CCN(C(=O)NC4=CC=CC=C4)CC3)=NN12	0.0
O=C(NC1CCCC1)C1CCCCC(=O)N1CC1=CC=CC=C1	0.0
CC1=CC=CC=C1C(=O)NCCNC(=O)C1=CC=CC(C2=NC=CC=C2C#N)=C1	0.0
CC(C)CNC(=O)C1=CSC(C2=CC=CC(OC(C)C)=C2)=N1	1.0
O=C1CCN(CC2=CC=NC=C2)CCCC(C(=O)N2CCCC2)CCN1	0.0
CCOC1=CC=C(C2=NC(C3CC(=O)N(C4=CC=C(F)C(Cl)=C4)C3)=NO2)C=C1	0.0
CC1=CC=CC(C2=NOC(C3CC(O)CN3CC3=CC=C(Cl)C=C3)=N2)=C1	1.0
CC(C)CCNC(=O)N(C)CC1CCOCC1	0.0
O=C1NCCN(CC2=CC=CN=C2)C1CC(=O)N(CC1=CC=CC=C1)CC1CCC1	0.0
O=C(C1=CC2=CC=CC=C2N1)N1CCC(N2CC(OCC3CC3)C23CCOCC3)CC1	0.0
COC1=CC=C(C(=O)N2CCC(CC3=NOC(C4CCOCC4)=N3)C2)C=C1F	0.0
COCCNCC1=CC=C(C2=CC=C(F)C=C2)O1	0.0
CNC(=O)C1=CC=C(CN2C=C(C3=NC=CN3C)N=N2)O1	0.0
CC1=C2C=CC=C(C(=O)NC3=CC=C(Cl)C=C3Cl)N2N=N1	0.0
CC(C)C(=O)N1CCC(O)(C2=CC=CC=C2)C(N(C)C)C1	0.0
N#CC1=CC=C(S(=O)(=O)N2CCCN(S(=O)(=O)C3=CC=CC=C3)CCC(=O)NCC2)C=C1	0.0
CCNC(=O)N1CCCC(CC2=NC=C(C)N2C(C)C)C1	0.0
O=C(NCC1=NN=C2C=CC(C3=CC=C(Cl)C=C3)=NN12)C1=CC=C(Cl)S1	0.0
CCC1(O)CCC12CCN(C(=O)CC1=CC=CN=C1)CC2	0.0
CC1=CC=CC(CCNC(=O)C2=COC(COC3=CC=CC(F)=C3F)=N2)=N1	0.0
COC1=CC=C(CNC(=O)C2CCCN2CC2=CC=CC(C3=CC=C(C)C(Cl)=C3)=C2)C=C1	1.0
CCOC1CN(C(=O)C2=CC(OC)=NC3=CC=CC=C23)CC1O	0.0
CC1=NC(C2CCCC2)=CC(C2CN3CCC2CC3CNC(=O)CCCC(=O)O)=N1	0.0
O=C(C1=CC=CC=C1F)N1CCCC2(C1)C(=NC1CCCCC1)NC(=O)N2C1=CC(F)=CC(F)=C1	0.0
COC1=CC=C(CCN(CC2=CC=CC=N2)C(=O)C2CCCC(O)C2)C=C1	0.0
CC1=CN=C(CCNC(=O)C2=CC=C(C#N)C=C2)N1C1CCCC1	0.0
CNC(=O)C1CC(OC2=CC=CC=C2)CN1C(=O)CN1C=CN=C1	0.0
O=S(=O)(NCC1CCOCC1)C1=CC=CC=C1F	0.0
O=C1COC2=CC(C(=O)NCC3CCOC4=CC=CC=C4C3)=CC=C2N1	0.0
O=C(O)C1=CN2C=CN=C(C3=CC=CC=C3)C2=N1	0.0
CC1=NN2C=C(C(=O)NC3CCCCC3)C=NC2=C1	0.0
CC(C)N1C(=O)C2(CCCCC2)C1C(=O)NCCCN1CCCC2=CC=CC=C21	1.0
COC1=CC(OC)=CC(C(=O)NCC2CCCN(CC3=CC=CC(C)=N3)C2)=C1	0.0
O=S(=O)(NC1C(C2=CC=C(C(F)(F)F)C=C2)CC(O)C1O)C1=CC=C(F)C=C1	1.0
CN(C)CCNC(=O)C1CC(=O)N(C2=NNC3=CC=CC=C23)C1	0.0
CC1=CC=CC=C1S(=O)(=O)N1CCC(CCC(=O)NCCN2CCOCC2)CC1	0.0
CC1=NN(C2=CC=CC=C2)C2=C1C(C(C)C)N(C1CCN(C(=O)C3=CC=C(F)C=C3)CC1)C2=O	1.0
CCOC1=CC=CC=C1CN1CCN(CC2=NC=CN2CC)CC1CCO	0.0
CCCCNC(=O)CN1C(=O)NC2(CCOCC2)C1=O	0.0
CC(C)C1CN(C(=O)C2=C3CCCCC3=CS2)CC1NS(C)(=O)=O	0.0
COC(=O)C1CC2=C(NC3=CC=CC=C23)C2CC(NCCO)CC(C3=CC=CC=C3)N12	1.0
O=C(C1=CC=CC=C1)N1CCC(N2CC3=CC=CC=C3C2=O)CC1	0.0
COC(=O)C1CC2=C(CN1S(=O)(=O)C1=CC=C(F)C=C1)N(CC1=CC=C(OC)C=C1)C=N2	0.0
CN1CCN(CCCNC(=O)C2=CC=C(N3CC4CC(C3)C3CCCC(=O)N3C4)N=C2)CC1	0.0
COC1=CC(OC)=CC(C(=O)N2CCCC(N3C=C(C4=NC(C)=NO4)N=N3)C2)=C1	0.0
COC1=CC=C(C(=O)N2CCC(CC3=NN=CN3CC3=CC=CC=C3)C2)C=C1	0.0
CC1=CC=C(NC2=CC=NC(N3CCCC(C(=O)NCC4CC4)C3)=N2)C=C1	1.0
CCS(=O)(=O)N(C1CC1)C1CCOC2(CCN(C(=O)C3=CC=C(OC)C=C3)CC2)C1	0.0
O=C(CN1C=CN2N=C(C3=CC=C(F)C=C3)C(CO)=C2C1=O)NC1CCCC1	0.0
CCN1CCC(N2CCC(N3C(=O)C4(CCCCC4)C3C3=CC=NC=C3)CC2)CC1	0.0
C1=CC=C(C2=NC(CC3CCCNC3)=NO2)C=C1	0.0
CSC1=CC=C(C2=CC=C3NC(=O)C4CN(C(=O)CC(C)(C)C)CCN4C(=O)C3=C2)C=C1	1.0
COC1=CC=C(C2=NOC(C3CCCN3C(=O)C3=CC(Cl)=CC=C3OC)=N2)C=C1	1.0
CN(C)C(=O)CNC(=O)C1=CC=CC(C2=CC=C(C(F)(F)F)C=C2)=C1	1.0
COC1=CC=C(NC2=CC=NC(N3CCN(C(=O)C4=CC=C(Cl)C=C4)CC3)=N2)C=C1	1.0
O=C(CCOC1=CC=CC=C1)NC1CCNCC1O	0.0
O=C(NCC1CCOCC1)C1=CC=CO1	0.0
CCOC1=CC(C2=C(C3=CC=CC=C3)N=CN2CCNC(C)=O)=CC=C1OC	0.0
COCCN1CCC2(CCC1=O)CCN(C(=O)NC1=CC(C)=CC=C1OC)CC2	0.0
COC1=CC=CC=C1CN1CC(C(=O)O)CC(C(=O)NCC2=CC=CC=N2)C1	0.0
OC(C1=CC=CC(C(F)(F)F)=C1)C1=NC(NC2=CC=C(F)C=C2F)=NN1	1.0
O=S(=O)(CC1=CC=CC=C1)N1CCCC1CC1=NOC(C2=CN=CC=N2)=N1	0.0
COCCN1C(=O)CS(=O)(=O)C12CCN(C(=O)C1(C3=CC=CC=C3)CC1)CC2	0.0
CC1=CC=C(F)C=C1CC(=O)N1CC(CO)C(CN2CCOCC2)C1	0.0
CC1=NOC(C)=C1[S+](=O)([O-])N1CCN(C(=O)C2=NC3=CC=CN=C3N(C3CC3)C2=O)CC1	0.0
O=C1NCCCCCCN(C(=O)C2CCCC2)C2CC(C(=O)N3CCN(C4=CC=CC=N4)CC3)CC12	0.0
NCCCC(=O)N1CCC2(CC1)CN(C(=O)CC1=CC=C(Cl)C=C1)CCO2	0.0
O=C(NC1CCCCC1)N1CC2=C(CC1C1=NC(C3=CC=C4C=CC=CC4=C3)=NO1)N=CN2	0.0
O=C(CC1=CC=CC=C1)N1CCC2(CN[S+](=O)([O-])C3=CC=CN=C3O2)C1	0.0
CC1=CC=CC(CN2CCC3(CC2)CC2C(=O)NCCN2C3)=C1	0.0
CC(=O)NC1=CC=C(CNC2(CC3=NOC(CN(C)C)=C3)COC2)C=C1	0.0
O=C1CC2CCN([S+](=O)([O-])C3=CC=CC=C3)CC2CCN1	0.0
O=C1C2=NC(OCC3=CC=CC=C3)=CC=C2N=CN1CC1=CC=CC=N1	0.0
CC(=O)N1CCC(OC2=CC=C(Cl)C=C2C(=O)N2CCN(CC3CC3)CC2)CC1	0.0
CN(C)C1CCN(C2=CC=C(C(=O)N3CCC(N4CCOCC4)CC3)C=N2)C1	0.0
O=C(CC1OC(CNCC2=CC=C(F)C=C2)C(O)C1O)NCC1=CC=CN=C1	0.0
CC1=NN=C2C=CC(NC3CC3)=NN12	0.0
CCOC(=O)C1C(OC)C(=O)N(CC2=CC=CC=C2)C12CCN(C(=O)C1CC1)CC2	0.0
O=C(C1=CSC=C1)N1CCCC(CN2CCCC2)CC1	0.0
CC1=CC=CC=C1C1=C2N=C(C3=CC=CC(F)=C3)C=NC2=NN1	1.0
CC1=CC=C(NC2=CC=NC(N3CCCC3C(=O)NCC3CC3)=N2)C=C1	1.0
O=C1NCC(CCC(=O)N2CCC(O)CC2)N2CC(NCC3=CC=CC=C3)CC12	0.0
COC(=O)C1=CN(C2COC3C(NCC4=CC=CO4)COC32)N=N1	0.0
CC(=O)NCC(=O)N1CC2=CC=CC=C2CC2(CCN(CC3CCCC3)C2)C1	0.0
CC(C)C1=CC=C(N2C(=S)NC3C(O)C(O)CC(C(=O)N(C)CC4=CC=CC=C4)C32)C=C1	1.0
O=C1NC(C(=O)NCC2=CC=C(F)C=C2)CN2C=CC=C12	0.0
CC1=CC=CC(CN2CCN(C)C3(CCC(=O)N(CC(=O)O)CC3)C2)=N1	0.0
CCN1C2=CC(C(=O)NCC3=CC=CC=C3)=CC=C2C(=O)N2CCCCCC21	1.0
O=C(NC1=CC=C(C(O)C2COCC(=O)N2CC2=CC=NC=C2)C=C1)C1CCC1	0.0
COC1=CC=C(C2=CC=NC(NC3COC4C(NS(=O)(=O)C5=CC=C(NC(C)=O)C=C5)COC34)=N2)C=C1	1.0
COC1=CC=C(OC2CN(CCC(C)C)C2)C=C1	0.0
CC1=CC=C(C2=NC(C(=O)N3CCN(C4=CC=C(Cl)C=C4)CC3)=NO2)C=C1	0.0
OC1CCN(C2CCN(CC3=CC=CC(CN4C=CC=N4)=C3)CC2)CC1	0.0
CC(=O)NCC1=C(C2=CC=C(Cl)C=C2)NN=C1	0.0
COC1=CC=CC=C1CNC(=O)CN1CCN2N=C(C(C)O)C=C2C1	0.0
CC1=NN(C2=CC=CC=C2)C2=C1C(C(C)C)N(C1CCN(C(=O)C3=CC=CC=N3)C1)C2=O	1.0
CC1=C(C(=O)N2CC(CO)CC(CN(C)C)C2)N(C)C2=C(C)C=CC=C12	0.0
CC1=C(C2=CC=CC=C2F)NC2=CC=C(CNC(=O)CN3C=CC(=O)NC3=O)C=C12	1.0
CCNC(=O)NC1CCC2(C)CCC(C(C)C(=O)NCC3=CC=CC=C3)C(O)C2C1C	0.0
O=C(C1=CC=C(CC2CCN(C(=O)C3=CC=CC=N3)CC2)C=C1)N1CCOCC1	0.0
O=C(NCC1=NN=C2C=C(C3=NC(C4CC4)=NO3)C=CN12)C1(C2=CC=CC=C2)CC1	0.0
COC1=CC=CC(C2=CN3C=C(C(=O)NCC4=CC=CN=C4)N=C3S2)=C1	1.0
COC1=CC=CC=C1C(=O)N1CCCC2=NC(C)=NC(C3=CC=C(O)C=C3)=C2C1	0.0
COC1=CC=C(CC(=O)N2CCC3(CCCN(CC4CCC4)C3=O)C2)C=C1	0.0
O=C(NCC1CN(C(=O)NC2=CC=CC=C2)CC12CCOCC2)N1CCCC1	0.0
CN(CC1=CC2=NSN=C2C=C1)CC1=NN2CCCNCC2=C1	0.0
O=C(C1=CC=C(CN2C(=O)NC3(CCS(=O)(=O)CC3)C2=O)C=C1)N1CCCCCC1	0.0
CC1=C(CN2CC(COC3=CC=CC=C3)C(C(N)=O)C2)C=NN1C	0.0
CCOC(=O)C1CN(C(=O)C2CC2)C2C3=CC=CC(C)=C3OC12	0.0
O=C(NCC1=NN=C2C(C3=NC(C4CC4)=NO3)=CC=CN12)C1=CC=CC(F)=C1	0.0
O=C(NC1=CC=C(C2=NN=C3CCCCN32)C=C1)C1=CC=CC(F)=C1	0.0
CN1N=C(C2=CC=CS2)C=C1C1CN2CCC1CC2CNC(=O)NC1=CC=CC=C1	1.0
O=C(NCC1=CNC2=NC=CC=C12)C1=CC=CC=C1Cl	0.0
CC1=NOC(C)=C1C1=CC2=C(C(=O)N(C)C2)C(C2=CC=CC([S+](C)(=O)[O-])=C2)=C1	0.0
CCC1=C(C)SC(NC(=O)C2C3=CC=CC=C3C(=O)N(CCOC)C23CCCC3)=N1	0.0
NC(=O)C1CN(C(=O)C2=CC=NC=C2)CC1COC1=CC=CC=C1	0.0
COC1=CC(Cl)=CC=C1C(=O)NC1CN(C2=NC=CC=N2)CC1CN(C)C	0.0
COC(=O)C1CC2=C(CN1S(=O)(=O)C1=CC=C(NC(C)=O)C=C1)N(CC1=CC=C(Cl)C=C1)C=N2	0.0
OCC1CN(C2=CC=NC=N2)CC12CCN(C1CCSCC1)CC2	0.0
CC(C)CC(CO)NC(=O)CC1C2=C(CC3C(C)(CO)C(O)CCC13C)SC(NC(=O)C(C)(C)C)=N2	0.0
COCCN1CCOC2(CCN([S+](=O)([O-])C3=CC=CC(C)=C3)CC2)C1=O	0.0
CC1=CC=C(NC(=O)CN2C(=O)NC3(CCCCC3)C2=O)C(Cl)=C1	0.0
CN1CC(=O)N(C2=CC=CC(F)=C2)CC2=C1N=CN=C2N1CCC(F)CC1	0.0
CNC(=O)C1CC(O)CN1C1CCN(C(=O)CCC2=NC3=CC=CC=C3S2)CC1	0.0
CCN1C(CC2CCN(CC3=CC=CC=C3C#N)CC2)=NN(C)C1=O	0.0
CC1=CC=C(S(=O)(=O)N2CCC(N3C=NN=C3C)CC2)C=C1F	0.0
O=C(CC1=CC=C(F)C=C1)N1CCC2(CC1)CN(CC1=CC=CC=C1)CC2CO	1.0
COCCNC(=O)C1CCCCN1CC1=CC=C(C2=CC=CC=C2OC)C=C1	1.0
CC(C)(C)NC(=O)N1CCC(C2CCNC2)CC1	0.0
COC1=CC=CC=C1CNC(=O)C1CC2=CNC3=C2C(=CC=C3)C(CC(C)C)N1	1.0
O=C(C1=CC=CC(F)=C1)N1CCCC(NC2=CC=C(F)C=C2)C1	0.0
CC(C)(C)CN1CCNC(=O)C1CC(=O)O	0.0
COC1=CC=C(CCN2CC3=CC(NC(=O)C4=CC=C(OC)C=C4)=CC=C3OC(C)C2=O)C=C1	1.0
CN(CC1=CC=CC=C1)CC1=CN(C2COC3C(NC(=O)C4CCCCC4)COC32)N=N1	0.0
COC1=CC=C(C(=O)N2CCN(C(=O)C3=NC4=CC=CN=C4N(C4CC4)C3=O)CC2)C=C1	0.0
O=C(NCC1=CC=CC(C(F)(F)F)=C1)C1=CC=C2N=C(C3=CC=CN=C3)OC2=C1	0.0
COCC1C(C(=O)NCCC2=CCCCC2)CCC(=O)N1C	0.0
CCOC1=CC=CC=C1CN1CCN(C(=O)CC2CCOCC2)CC1	0.0
COC1=CC=C(C(=O)NC2=CC=C(C3=NOC(C4CCCN4CC4=CN=C5C=CC=CC5=C4)=N3)C=N2)C=C1	1.0
CCC1=CC=CC(NC(=O)N(C)CC2CCOCC2)=C1	0.0
O=C1CN(C(=O)CCC(=O)N2CCCC(C3=NC(C4CCOCC4)=NO3)C2)C2=CC=CC=C2N1	0.0
CCOC1=CC(=O)N2CCCCC2=C1C(=O)NC1=CC=CC(C)=C1C	0.0
O=C(CCCC1=CC=CC=C1)N1CC(CO)C(C2=CC=NC=C2)C1	0.0
O=C(O)COCC(=O)NC1CCN2C(=O)C3=CC=C(Cl)C=C3NC(=O)C12	0.0
COCC(=O)NC1CN(CC2=CC=C(C#N)C=C2)CC1CO	0.0
O=C(C1=CC=C2N=CC=CC2=C1)N1CCC(N2C(=O)C(O)C23CCCCC3)CC1	0.0
CCNC(=O)NC1=CC=C(OCC(=O)N2CCN(C3=CC=CC=C3Cl)CC2)N=C1	0.0
CC(C)CC(=O)N1CCC2COC(=O)N2C2=CC(F)=CC=C2C1	0.0
COC1=CC=C(CN2C(C(C)N3C=CC=N3)=NNC2=O)C=C1	0.0
O=C1C2CC(NS(=O)(=O)C3=CC=CS3)CCN2C(=O)C2CCCN12	0.0
CCC(=O)N1CCC2(CCC2OC)CC1	0.0
COC1=CC=C2C(CC3CN(S(=O)(=O)C(C)C)CCC3CC(=O)O)=NCCC2=C1	0.0
O=C(O)C1=CC=C(C2CCCN(C(=O)CN3CCC4=CC=CC=C4C3)C2)C=C1	0.0
CN1N=C2CCC(N)CCN2C1=O	0.0
CN(C)C(=O)C1=CC=CN=C1OC1CCN(C(=O)C2=CC=C(F)C=C2)C1	0.0
O=C(CC1CCCN(C2=CC(=O)N(CC3CC3)N=C2)C1)NCC1=CC=NC=C1	0.0
COC(=O)CC(=O)N1CCC(C(=O)N2CCC(N3CC4=CC=CN4C3=O)CC2)CC1	0.0
CNC(=O)NCC(=O)N1CCCCCNC(=O)CC1C1=CC=CC=C1	0.0
CCOC1=CC(C(=O)NC2CCN(C3=NNC(C4=CC=C(OC)C=C4)=C3)C2)=CC(OCC)=C1OCC	1.0
COC1=CC=CC(NC(=O)N2CCC3CC(=O)N(C4=CC=CC=C4)CCC3C2)=C1	0.0
COCCN1CCCCCC(O)C2=CC(C(=O)NCCN3CCOCC3)=CC=C21	0.0
O=C(NC1CNC(CO)C1)C1CC1	0.0
CCN1C(=O)C2=C(C=C(C)N2C)N(CC(=O)NC2=CC=CC=C2F)C1=O	0.0
COC1=CC=CC(C(=O)N2CCCN(C3=NN4C(C)=NN=C4C=C3)CC2)=C1	0.0
O=C(CCC1=NC2=CC=CC=C2N1)N1CCC(C2=NOC(C3=CC=NC=C3)=N2)C1	0.0
COC1=CC=CC=C1C1=CC=CC(CN2CCC(NC(=O)CC3=CC=C(C(F)(F)F)C=C3)CC2)=C1	1.0
O=C(NCCCN1CCOCC1)C1=NOC(C2=CC=CNC2=O)=N1	0.0
O=C(NC1=CC(C2=CC=CC=N2)=NN1C1=CC=CC=C1)C1CC1	0.0
C1=CC=C(OCCC2CCNC2)C=C1	0.0
COCC1=NOC(C2CN(CC3=CC=C(F)C(OC)=C3)CC2C(N)=O)=N1	0.0
CC(=O)C1=CC=C(N2CCC(OC3=CC=C(C)C=C3)(C(=O)O)CC2)N=C1	0.0
COC1=CC=C(CN2CCC3(COC(=O)N3CC3=CC=CC=N3)C2)C=N1	0.0
CC1=CC=C(C(=O)N2CCC3(CCCCO3)CC2)C=N1	0.0
CC(C)C(=O)NC1CCN(C2=CC(=O)N(C)N=C2)CC1	0.0
CN1C=C(C2=CSC=C2)C2=NC(CN3CCNC(=O)C3)=CN2C1=O	0.0
CC1=NC2=C(CN([S+](=O)([O-])C3=C(C)ON=C3C)CCC2)C(C2=CC=C(O)C=C2)=N1	0.0
O=C(C1CC(=O)N(C2=NNC3=CC=CC=C23)C1)N1CCC2=CC=CC=C2C1	0.0
CCNC(=O)OC1COC2C(NC(=S)NC3=CC=CC4=CC=CC=C34)COC12	1.0
O=C(CCC1CCCN(S(=O)(=O)C2=CC=CC=C2F)C1)NC1CCCCC1	1.0
CN(C)CC1CC(CO)CN(C(=O)CN2CCC(C3=CC=CC=C3)CC2)C1	0.0
CN(CC(=O)N1CCC(CCOC2=CC=CC=C2F)C1)S(=O)(=O)C1=CC=CS1	1.0
O=[S+]1([O-])NC2(CCN(CC3CCCCC3)CC2)COC2=CC=CC=C21	0.0
CC(C)CCN1CCN2C(=NN=C2C2=CC=CC=C2)C1	0.0
O=C(C1CC(F)CN1C(=O)C1=CC=CO1)N1CCCCC1	0.0
O=C(C1=COC=C1)N1CCC(OC2=NC=CC=C2C(=O)N2CCOCC2)C1	0.0
COC1=CC=CC(CC(=O)NC2CN(CC3=CC=CC=N3)CC2CN(C)C)=C1	0.0
O=C(C1=CC=C(F)C=C1F)N1CCN(C2=NNC(C3=CC=C(F)C=C3)=C2)CC1	1.0
CC1=NN(CCCN(C)C(=O)C2CC3(CCNCC3)CN2)C(C)=C1	0.0
CCN1C=C(S(=O)(=O)N2CC(CO)C(C(=O)N(C)C)C2)C=N1	0.0
CCCN1C(C)=CN=C1CC1CCCN(S(=O)(=O)CCC)C1	0.0
O=C1CCN(C(=O)COC2=CC=C(F)C=C2)CCCC(C2=NC(C3=CC=CN=C3)=NO2)CCN1	0.0
COC(=O)NC1CCCN(CC2=CC=C(C3=CC=CC(OC)=C3)C=C2)C1	1.0
O=C(N1CCN(C2=CC=CC=N2)CC1)C1(CCO)CC12CCOCC2	0.0
CC1=CC=CC(NC(=O)N2CCC3(CC2)SCC(=O)N3CC2=CC=CC=C2)=C1C	0.0
COCCCNC(=O)C1=C(C2=CC=CC(C#N)=C2)N2C=CSC2=N1	0.0
O=C(O)C1=CC=C([S+](=O)([O-])N2CC(COC3=CC=CC=C3)C3(CN(C4=CC=CC=C4)C3)C2)C=C1	0.0
CC(=O)NC1=CC(C2CC2)=NN1C	0.0
CC(=O)N1CC2(CC3=CC=CC=C31)CN(C(=O)C1=CC=C(F)C=C1)C2	0.0
CC1=NOC2=C(C3=CC=NN3C)C=C(C3=CC=C(F)C=C3)N=C12	0.0
COC1=CC=CC=C1C(=O)N1CCC(N2C(=O)C3=C(C(C)=NN3C3=CC=CC=C3)C2C2CC2)C1	1.0
COC1=CC=C(C(=O)N2CCC(C3=NNC(=O)N3CC3=CC=C(F)C=C3)CC2)C=C1	0.0
COCC1=CC=C2C(=C1)C(OC(C)(C)C(=O)NC1=NN(C)C=C1)=NN2CC1=CC=CN=C1	0.0
CC1=CC=C(S(=O)(=O)NC2COC3C(NC4=NC=CC(C(C)(C)C)=N4)COC23)C=C1	1.0
O=C(CN1N=C2CCCCC2=CC1=O)NCCC1=CC=CO1	0.0
COC(=O)C1=CN(C2COC3C(NCCCC4=CC=CC=C4)COC32)N=N1	0.0
COC1=CC=C(F)C(CN2CC(C(=O)O)CC(C(=O)NCC3=CC=CC=N3)C2)=C1	0.0
CC1=CC=C(CC(=O)NC2CCN(C3=CC(=O)N(C)N=C3)CC2)C=C1	0.0
CC1=NN(C2=CC=C(F)C=C2)C(OC2=CC=CC(F)=C2)=C1CCC(=O)N1CCSCC1	1.0
CCC(C)NC(=O)C1=CC=C2C(=C1)CC(=O)N2C	0.0
CCN1N=CC(NC(=O)CN2C=C(C3=NC=NC4=C3SC=C4)C=N2)=N1	0.0
COC1=CC=C(CNC(=O)C2CN(C3CCCC3)C(=O)N2)C=C1	0.0
CCC(C)NC(=O)CC1=CSC2=NC(C)=C(C3=NN(C4=CC=C(C)C=C4)C(C)=C3)C(=O)N12	0.0
CC1(C(=O)NCC2=CC=CC3=CC=CC=C23)CCOCC1	0.0
O=C1CCN(C(=O)C2=CC=C3C=CC=CC3=N2)CCCC(CO)CCN1	0.0
COC(=O)C1=NN2CCN(C(=O)CC3=C4C=CC=CC4=NN3)CC2=C1	0.0
CN1CCCN(S(=O)(=O)C2=CC=CC(Cl)=C2)C2=CC=CC=C21	1.0
C1CC(C2CCN(C3CNC3)CC2)CN1	0.0
COCCNC(=S)NC1CC2C(=O)NCC(CCC(=O)NCC3=CC=CC=C3)N2C1	0.0
CNC(=O)C1CC(OC2=CC=CC=C2)CN1S(C)(=O)=O	0.0
CCCC1=CC(N2CCC(NCC3=CC(F)=C(F)C(F)=C3)CC2)=NC(C)=N1	1.0
COC1=CC=C(C2=CC(C(=O)NC3=CC=CC(C(F)(F)F)=C3)=C3C=NN(C)C3=N2)C=C1	1.0
O=C1CCC2(CCCN(C3=NC4=CC=CC=C4S3)C2)CN1CC1=CC=CN=C1	0.0
COC1=CC=C(C(C)NC(=O)COC2=CC=C(NC(=O)C3CC3)C=N2)C=C1	0.0
COC1=CC=CC=C1CC(=O)NCC1=NN=C2C=C(C3=NC(C4CC4)=NO3)C=CN12	0.0
CC1=NOC(C)=C1C1=CC2=C(OC(C(C)C)=C2)C(C2=CC=CC(CO)=C2)=N1	1.0
CC(C)C(=O)NCC1CN2C=CC=C2C(=O)N1CC1=CC=CC=C1	0.0
COC1=CC2=C(C=C1OC1CCCC1)NC(=O)C21CCN(CC2=CC=CC(O)=C2)CC1	1.0
COC1=CC=C(F)C=C1C1=CC=C(CN2CCCCC2C(=O)NCC2=CC=CN=C2)C=C1	1.0
CC1=NOC(C2CN(C(=O)CCCC3=NC4=CC=CC=C4S3)CC2C(N)=O)=N1	0.0
COC1=CC=C(CNC(=O)C2CC(=O)N(C3=NNC4=CC=CC(F)=C34)C2)C=C1OC	0.0
COC1=CC=C(CNC(=O)C2CCCC2NC(=O)C2=CN=C(C)C=N2)C=C1	0.0
COC1=CC=C(F)C=C1C1=CC=C(CN2CCCCC2C(=O)NCC2=CC=C(Cl)C=C2)C=C1	1.0
CN1C=CC=C1CN1CCC(N2C(=O)C(OCC3CC3)C23CCCCC3)CC1	1.0
CC1=CC(C(=O)N2CCCCCCNC(=O)C3CC(C4=NC(CC5=CC=CC=C5)=NO4)CC32)=NN1C	0.0
CC1=NOC(C2CCCCCN2C(=O)COC2=CC=C(F)C=C2)=N1	0.0
OC1CC(CNCC2=CC=C(Cl)C=C2)(COC2=CC=CN=C2)CC1O	0.0
CC1=CC(CN(C)CC2=CC=CN=C2)C(C(C)C)CC1CC1=NN=C(C2=CC=C([N+](=O)[O-])C=C2)O1	1.0
CC1=CC=C(NC(=O)CC2CCOCC2)C=C1F	0.0
COC1CN(C2CCN(C(=O)NC3CCCCC3)CC2)C12CCOCC2	0.0
COCCC(=O)N1CCC(C2=NOC(C3CC3)=N2)C1	0.0
O=C(NCC1CC1)C1=CN(C2CN(S(=O)(=O)C3=CC=CC(F)=C3)C2)N=N1	0.0
CC1=NC(C2=CC=CS2)=CC(C2CN3CCC2CC3CNC(=O)C2=CC=C(N(C)C)C=C2)=N1	1.0
CN1CCCCCCN(S(C)(=O)=O)C2CCCC2C1=O	0.0
COC1=CC(C2=NC(C3=C(C)ON=C3C)=CC3=C2C=C(C)N3)=CC=N1	1.0
COC1=CC=C(C(=O)N2CCCN(S(=O)(=O)C3=CC=CC=C3)CCC(=O)NCC2)C=C1	0.0
CC1=CC=CC(OCC(=O)N2C3CCC2CC(NC(=O)C2=CC=NC=C2)C3)=C1	0.0
COC1=CC=C(CN2CC3=CC(NC(=O)C4=CC=C(F)C=C4F)=CC=C3OC(C)C2=O)C(OC)=C1	1.0
C#CCNC(=O)CC1CC(C(C)C)C(CNC(=O)C2=CC=CC=N2)C=C1C	0.0
CSC1=CC=C(C2=CC=CC(CN3CCC(NC(=O)NC4=CC=C(Cl)C=C4)CC3)=C2)C=C1	1.0
O=C(NC1=CC=CC=C1)N1CCCCC1C1=NC(C2=CN=CC=N2)=NN1	0.0
O=C(C1CCCC(O)C1)N(CCC1=CC=C(Cl)C=C1)CC1=CC=CN=C1	0.0
CCC1CN(C(=O)NC(C)C)CCC1CC(=O)NC1=CC=CC=C1	0.0
O=C(C1=CC=CC=N1)N1CCC2COC(=O)N2C2=CC(F)=CC=C2C1	0.0
CC1=CN=C(C2CCC2)N1CC1CCN(C(=O)C2(C3=CC=CC=C3)CC2)CC1	0.0
CCOC(=O)C1C(O)C(=O)N(CC2=CC=CC=C2)C12CCN(C(=O)C1CCC1)CC2	0.0
COC1=CC(=O)N2CCCCC2=C1C(=O)NC1=CC=CC(Cl)=C1	0.0
CC1=CC=C(CNC(=O)C2COCC(=O)N2CC2=CC=C(F)C=C2)C=C1	0.0
CC(C(=O)N1CCOCCNC(=O)CC1)C1=CC=CC=C1	0.0
CNC(=O)C1CCN(C(=O)C2=CC=C(C3=CN=CN=C3)C=C2)CC1	0.0
CN1C(=O)C2CN(CC3=CC=C(C#N)C=C3)CC2C1=O	0.0
CN1CCCCCCN(CC2=CC=CN=C2)C2CCCC2C1=O	0.0
CNC(=O)C1CN(CC2=CC=CC(OC)=C2OC)CC1CO	0.0
COC1=CC=C2N=C3COCC(CNCC4=CN=C5C=CC=CC5=C4)N3C2=C1	0.0
CC1=CC=C(N2CCN(C(=O)C3=CC=C4C(=O)N5CCCCCC5N(C)C4=C3)CC2)C=C1	1.0
COCC1CN(C(=O)C2(C3=CC=C(OC)C=C3)CC2)CC12CCOCC2	0.0
CC1=CN(CCC(=O)N2CC(CO)C(C3=CC=CC=N3)C2)N=C1	0.0
O=C(O)C1CC2(CCN(C(=O)NCCC3=CC=CC=C3)CC2)CN1	0.0
CCOC1=CC=C(CN2CCC3=C(CC2)C(=O)NC(N2CCN(C)CC2)=N3)C=C1	0.0
CC1=CC=C(C(=O)N2CCC(C(=O)N3CCC(N4CCCC4=O)CC3)CC2)C=C1	0.0
COC1=CC=CC=C1C1=NN=C2CCC(C(=O)N3CCCC3)N21	0.0
O=C(NC1=CC=CN=C1)OC1COCCN(C2=NC3=CC=CC=C3S2)C1	0.0
CC1=CC=C(C(=O)N2CCC(CCC(=O)NC3CC3)CC2)C=C1	0.0
COC1=CC=C(CCC(=O)N2CCC(C3=NNC(=O)N3C3=CC=C(C)C=C3)CC2)C=C1	0.0
CCCC1=NN=C(NC(=O)C2CC(=O)N(C3=NNC4=CC=CC=C34)C2)S1	0.0
CC1=CC(=O)N(CC(=O)N2CC(CO)CC(CN(C)C)C2)N=C1C	0.0
O=C1N2CCN(S(=O)(=O)C3=CC=CC=C3)CC2CN1C1CCOCC1	0.0
COC(=O)C1=CC=CC(NC(=S)NC2COC3C2OCC3N2C=C(CC3CCCCC3)N=N2)=C1	1.0
NC(=O)C1=CC=CC(CN2CCC3(CC4=CC=CC=C4N(C(=O)C4=CC=C(Cl)C=C4)C3)C2)=C1	1.0
NC1=NC(C2CC(O)C2)=CC(N2CC(N3CCOCC3)C2)=N1	0.0
COCC1=CC(CC2(NCC3=CC=CC=C3F)COC2)=NO1	0.0
O=C(CN1C(=O)CCC1=O)N1CCC(CCOC2=CC=CC=C2F)C1	1.0
CC1=CC=CC(CNC(=O)CCC2=CON=C2C2=CC=CC(F)=C2)=C1	0.0
OCC1CN(CC2=CSC=N2)CCC12CCN(CC1=CC=CC=C1)CC2	0.0
CC1=NNC(C)=C1CC1=CC=C(C(=O)N2CCC(CCOC3=CC=C(F)C=C3)C2)O1	1.0
OCC1CNCC1C1CCN(CC2=CC=C(OC(F)(F)F)C=C2)CC1	1.0
O=C(CCCC1=CC=CC=C1)NCC(=O)N1CCN(C2=CC=CC=N2)CC1	0.0
CC1=CC=C(C2CN3N=NC(C4=NOC(C5=CC=C6OCOC6=C5)=N4)=C3CO2)C=C1	0.0
CC(C)OCCCNC(=O)C1CC(=O)N(C2=NNC3=CC=CC(F)=C23)C1	0.0
CC1=CC=C(C(=O)N2CC(COC3=CC=CC=C3)C(C(N)=O)C2)C=C1	0.0
COCC1CN(C(=O)C2=CC=C(OC)C=C2OC)CC1C1=CC=NC=C1	0.0
C=CC1CN2CCC1CC2CNS(=O)(=O)C1=CC=CC(C#N)=C1	0.0
CNC(=O)C1CC(OC2=CC=CC=C2)CN1C(=O)CCC1CCCC1	0.0
CCN(CC)CCC1CN(C(=O)NC2=CC=CC=C2)CCC1CC(=O)O	0.0
COCC1=NC(C2CCN(C(=O)C3CC3)C2)=NO1	0.0
CN1N=CC2=C(C(=O)NC3CCCCCC3)C=C(C(C)(C)C)N=C21	1.0
O=C(CN1N=C2CCCCN2C1=O)N1CCN(C2=CC=C(F)C=C2)CC1	0.0
COC1=CC=CC=C1C1=CC=CC(CN2CCCC(C(=O)NC3=CC=CC(Cl)=C3)C2)=C1	1.0
CC1=CN=C(C(=O)NCC2CCCCC(=O)N2)C=N1	0.0
CC1(COCC2CC2)COC2=CC=C(C(=O)NC3=CC=CC([S+](C)(=O)[O-])=C3)C=C2N1	1.0
COC1=CC=C(C(=O)NC2CCCC2C(=O)NCC2=CC=CC=C2C)C=N1	0.0
COC1=CC=C(OC)C(S(=O)(=O)N2CCC(CC3=NC=C(C)N3C3CC3)C2)=C1	0.0
O=C(C1=CN=CC=N1)N1CC2OCC(=O)N(C3=CC=CC=C3)C2C1	0.0
COC1=CC=CC(CCC(=O)N2C3CCC2CC(NC(=O)C2=CC=C(F)C=C2)C3)=C1	0.0
O=C1NC2=CC=CC=C2CC12CCCN2CC1=CC=C(C(F)(F)F)C=C1	1.0
CC1=CC=C(OC2COCCC2NC(=O)CCC2=NC3=CC=CC=C3N2)C=N1	0.0
CC1=C(CN2CC(C3=CC4=C(C=C3)OCO4)C3C2C2CCN3CC2)N=CN1	0.0
NCC(=O)NC1CC2(CCN(C(=O)CC3=CC=C(O)C=C3)CC2)C2=CC=CC=C21	0.0
FC1=CC=C(OC2CNC2)C=C1F	0.0
CC1=C(CN2CC(N3CC(C(=O)N4CCCC4)CC3=O)C2)SC=C1	0.0
CC(C)C1=NOC(C2CC3C(=O)NCCCCCCN(C(=O)CC4=CC=CC=C4)C3C2)=N1	0.0
CC1=NN(C)C(C)=C1C(=O)N1CCCC(C2=CC=C(C(=O)O)C=C2)C1	0.0
CC1=NOC(C)=C1[S+](=O)([O-])N1CCCC(C(=O)N2CCC(N3CCCC3=O)CC2)C1	0.0
OCC1CNCC1C1CCN(CC2=CC=NC=C2F)CC1	0.0
CC(=O)N1CC2(CCN(C(=O)CCC(=O)O)C2)CC2=CC=CC=C21	0.0
CCN1C=C(S(=O)(=O)NCCC2=NC=C(C)N2C2CC2)C=N1	0.0
O=C(NCCCN1CCCC1=O)C1=CC=C(C2=NC=C3C=NC(C4=CC=CC=C4)=CN23)C=C1	0.0
O=C(NC1CCCCC1)N1CC2CC(C1)C1=C(C=CC3=CC=C(Cl)C=C3)C=CC(=O)N1C2	0.0
CCS(=O)(=O)N1CC(COC)C(C2=NC(C3CC3)=NO2)C1	0.0
CC#CCN1C=C2CC(C(=O)NCCN(C)C)NC(CC(C)C)C3=C2C1=CC=C3	1.0
CCN(CC1=CC=NC=C1)C(=O)CC1=C2CCCCC2N(C)C1=O	0.0
CCN1C2=C(CCN(C(=O)C3=C(C)N=CS3)C2)C(=O)N1C1=CC=CC=C1	0.0
CC1=CN2N=C(C(=O)NCCC3=CCCCC3)C=C2C(N2CCCC2)=N1	0.0
COC1=CC=C(F)C=C1C1=CC=C(CN2CCC(NC(=O)C3=CC=CN=C3)C2)C=C1	1.0
COC1=CC=C(C2=C(NCCC(=O)O)N3C=CN=CC3=N2)C=C1	0.0
CC1=CC(Cl)=CC=C1OCCN1CCN(CC2(O)CCCNC2)CC1	1.0
COC1CCOC2(CCN(C(=O)C3=CSC=C3)CC2)C1	0.0
COC1=CC=C(OC)C(NC(=O)CC2CCCN(C3=CC(=O)NN=C3)C2)=C1	0.0
O=C(C1=CC=C(OC(F)(F)F)C=C1)N1CCN(C2=NNC(C3=CC=C(Cl)C=C3)=C2)CC1	1.0
COC1=CC=C(CNC(=O)C2CCCC(NCC3=CN(C)N=C3)CN(C)C(=O)C2)C=C1	0.0
NC(=O)NCCC(=O)N1CCC2=C(C1)C(C1=CC=CC3=CC=CC=C13)=NN2	0.0
CC1=CC=C(NC(=O)N2CCC(CCNC(=O)C(C)C)CC2)C=C1F	0.0
CCC1=NN=C2C=CC(N3CCN(C)CC3)=NN12	0.0
COC1=CC=C(CC(=O)N2CCC3(CC2)CC(C2=CC=CC(C(F)(F)F)=C2)=NO3)C=C1	1.0
CC(C)(C)C(=O)NCCNC(=O)C1=CC=C(C2=CC=CC(C(F)(F)F)=C2)C=C1	1.0
C[S+](=O)([O-])NCC1=NN=C2CCC(C(=O)NC3=CC=C(F)C=C3)N21	0.0
O=C(C1=CC=C(Cl)N=C1)N1CCN2C(=NN=C2C2CC2)C1	0.0
O=C(CC1CCOCC1)N1CCN(CC2=CC=CC(F)=C2)CC1	0.0
N#CC1=CC=C(CN2CCCC3(C2)NC(=O)C2=CC=CC=C2O3)C=C1	1.0
CN(C)CC1CN(CC2=CC=CC=C2)CC1NC(=O)C1=NN(C)C2=CC=CC=C12	1.0
COC1=CC=C(NC(=O)N2CCC(OC3=NC=CC=C3C(=O)N(C)C)C2)C(C)=C1	0.0
COCC(=O)N1CCCC(C(=O)NCC2=CC=C(F)C=C2Cl)C1	0.0
CC1=CC=C(C(=O)NCC2=NN=C3C=CC(C4=CC=C(Cl)C=C4)=NN23)S1	0.0
CC1=CC=CC=C1C(=O)N1C(C(=O)NCC2=CC=CC=C2)COC12CCN(C(=O)C1=CC=CO1)CC2	0.0
C#CCN(C)C(=O)CC1C2=C(CC3C(C)(CO)C(O)CCC13C)SC(NC(=O)CCCCC)=N2	0.0
O=C(CC1=CC=C(F)C=C1)N1CCN(C2CCN(CCC3=CC=CC=C3)C2=O)CC1	0.0
COC1=CC=C(OCC(=O)N2CCCC3(C2)NC2=CC=CN=C2NC3=NC2CCCC2)C=C1	0.0
COC1=CC=CC(C2=NNC(C3CCN(C(=O)NC4=CC=CC=C4OC)CC3)=C2)=C1	1.0
NC(CN1CCCC1)C1CCCCC1	0.0
O=S1(=O)CCC(S(=O)(=O)NC2=CC=C(F)C=C2)C1	0.0
COC(=O)N(C)CC1=CC=CC(N2CCN(C(C)C3=CC=CC=C3)CC2)=C1	1.0
COC(=O)CNC(=O)C1=NN(C)C2=NC(C3=CC=CC=C3OC)=CC=C12	0.0
O=C(CC1=CC=CC(F)=C1)N1CC(CO)C(C2=CC=CC=N2)C1	0.0
COC1=CC=C(CCC(=O)N2CCN(C3=NN=C4C=CC(Cl)=CN34)CC2)C=C1	0.0
O=S(=O)(NC1COC2C1OCC2N1N=NN=C1C1=CC=CC=C1)C1=CC=CC2=CC=CN=C12	0.0
COC1=CC=C(CN2CCNC(=O)C2CC(=O)NC(C)(C)CO)C=C1OC	0.0
CC(C)(C)C(=O)NC1CCCC2=C1NC1=CC=C(F)C=C21	1.0
CCN1N=CC=C1C(=O)N1CC(OC2=CC=CC=C2)CC1C(=O)N1CCOCC1	0.0
CN1CCN(C(=O)CCC2=CC=NC=C2)CC12CCNCC2	0.0
CN1N=CC=C1C(=O)N1CC(N(C2CCOCC2)S(C)(=O)=O)C1	0.0
CC1=C(CCO)C(=O)N(CC(=O)NC2=CC=CC=C2F)C(C2=CC=CC(Cl)=C2)=N1	1.0
COCC1CN(C(=O)C2=CC=CC(C#N)=C2)CC1C1=CC=NC=C1	0.0
O=C1CCN(S(=O)(=O)C2=CC=CC=C2)CCCN(C(=O)C2CCC2)CCN1	0.0
O=C(CN1CCN(C2=NC=CC(C3=CC=CN=C3)=N2)CC1)N1CCOCC1	0.0
C=CCN1C=C2CC(C(=O)NCCCN3CCCC3=O)NC(CC(C)C)C3=C2C1=CC=C3	1.0
O=C(CC1=CC=CC=C1)N1CCC2(CCCN(C3CCOCC3)C2=O)C1	0.0
CC1=NOC(C)=C1S(=O)(=O)NC1CC(CN2C=C(C3=CC=CN=C3)N=N2)C(O)C1O	1.0
COC1=CC=C2C(=C1)CN(C(C)C)CCC1COC(=O)N21	0.0
O=[S+]([O-])(NC1CCN(C2=NC=CC(NC3=CC=CC=C3F)=N2)CC1)C1=CC=CS1	1.0
COC1=CC=C(F)C=C1C1=CC=CC(C(=O)NCCNC(=O)NC2=CC=CC=C2)=C1	1.0
CC(C)C1=NOC2(CCN(CC3=CC=C(C#N)C=C3)C2)C1	0.0
O=C(CCN1CCCC1=O)NC1CCCN(CCCC2=CC=CC=C2)C1	0.0
CN1C(=O)CC(C(=O)O)C12CCN(CC1=CN(C3=CC=C(F)C=C3)N=C1)CC2	0.0
CC1=NOC(C2=CN(C3CCN(C(=O)C4=CC=C(Cl)S4)CC3)N=N2)=N1	0.0
CCN1CCN(C2=CC=C(C(=O)NCCCC3=CC=C(OC)C=C3)C=N2)CC1	0.0
COCC(=O)N1CCC(OC2CCN(CC3=CC=CN=C3)CC2)CC1	0.0
O=C(C1=CC=C(N2CCC(O)CC2)N=C1)N1CCC(OC2=CC=CN=C2)CC1	0.0
CC(C)NC(=O)C1=C(Br)N2C=CSC2=N1	0.0
O=C(C1=CC=CC=C1F)N1CCCC(C(=O)N2CCCC(C3=NC4=NC=CC=C4N3)C2)C1	0.0
O=C(COC1=CC=C(F)C=C1)N1CCCN(C2=NNC(C3=CC=C(Br)C=C3)=C2)CC1	1.0
O=C(C1=CC=CC(Br)=C1)N1CCN(C2=NNC(C3=CC=C(Cl)C=C3)=C2)CC1	1.0
CN(C)C(=O)C1=CN2C=CN=C2C=C1	0.0
CC(C1=CC=C(C2=CC=C(CC(=O)O)C=N2)C=C1)N1CCCCC1	0.0
CC(CNCC1=CC=CN=C1N1CCOCC1)CC1=CC=C2OCOC2=C1	0.0
CC(C)NC(=O)N1CCC(C2=NOC(C3=CC=NC=C3)=N2)C1	0.0
COC1=CC=CC(C2=NOC(CC3CCN(C(=O)C4=CC=C(C(C)C)C=C4)CC3)=N2)=C1	1.0
CN1C(=O)CC(C(=O)O)C12CCN(CC1=CSC=N1)CC2	0.0
NCC(=O)N1CCC2(CC1)CN(C(=O)CC1=CC=C(Cl)C=C1)CCO2	0.0
COC1=CC=CC=C1CC(=O)N1CCC(CC2=NC(C3=CN=CC=N3)=NO2)CC1	0.0
COC1=CC(F)=CC=C1C1=CC=NC2=NC(C3CCCO3)=NN12	0.0
CC1=NOC(C)=C1S(=O)(=O)N1CCC(C2=NOC(C3=CC=CC=N3)=N2)C1	0.0
CC(C)N1CCN(C(=O)CCC2CCN(S(=O)(=O)C3=CC=CC=C3)CC2)CC1	0.0
CC(C)CN1C(=O)C2=CC=CN2CC1C(=O)NCCN1CCCCC1	0.0
CC1=C(C(=O)N2CCCC(N3C(=O)N(CC4CC4)C4=CC=CN=C43)C2)SC=C1	1.0
CC(=O)N1CCC(CN2C(C)=CN=C2C2CC2)CC1	0.0
O=C(CC1=CC=CC(Cl)=C1)NC1CN(C2=NC=CC=N2)CC1CO	0.0
COC1=CC=C(C(=O)N2CCC(C3=NNC(=O)N3C3=CC=CC=C3)CC2)C=C1OC	0.0
CN1CCN(C2CCN(CC3=CC=CC=N3)C2=O)CC1	0.0
CN(CC1CCOCC1)C(=O)NCC1=CC=CC(F)=C1	0.0
CC1=CN2N=C(C(=O)NCC3=CC=CC=N3)C=C2C(=O)N1	0.0
CCOC(=O)N1CC(CN2C(=O)C3=C(C(C)=NN3C3=CC=CC=C3)C2C2CC2)C1	1.0
CCCCCNC(=O)C1=CC=CC=C1C1=CC=C(OC)N=N1	0.0
CCN1C(=O)CC2=CC(C(=O)NC(C)C3=CC=CC=C3)=CC=C21	0.0
CN1C(=O)C2=C(N=CN2CC(=O)N2CCCC(CC3=NC(C4CCOCC4)=NO3)C2)N(C)C1=O	0.0
O=C(C1=CC=C(F)C=C1)N1CCCC(C(=O)N2CCC(C3=NC4=CC=NC=C4N3)C2)C1	0.0
O=C(C1=CC=C(C(F)(F)F)C=C1)N1CCC(C(=O)N2CCC(C3=CC=CC=C3)CC2)CC1	1.0
CC1=CC=C(C2=NN=C3C=CC(NCCC4=CC=CC=C4)=NN23)N=C1	1.0
COC1=CC=CC(C(=O)N2CCC3=NC(C(C)C)=NC(C4=CC=C(Cl)C=C4)=C3C2)=C1	1.0
CC(C)C(=O)NC1=CC(C2CC2)=NN1C1=CC=CC=C1	0.0
CC1=CC=C2N=C(COC3CN(CC4=CN(C)C5=CC=CC=C45)CC3F)NC2=C1	1.0
COCCNC(=O)C1OC(CCN(CCOC)CCOC)CCC1O	0.0
CC1=NC(C2CC(O)C2)=CC(N2CCN(C3=CC(=O)N(C)N=C3)CC2)=N1	0.0
CC(C)NC(=O)C1CN2CCC1CC2CN1C=C(C2=CC=C(F)C=C2)N=N1	0.0
COC1=CC=CC(CNC(=O)C2(C)CCCCC(=O)N2)=C1OC	0.0
O=C(NC1CCN(C2=NNC(C3=CC=CC=C3)=C2)CC1)C1=CC=C2C=CC=CC2=N1	1.0
CNC(=O)N1CCC2(CC1)CN(C(C)=O)CC2COC	0.0
CC(=O)NC1=CC=C(CN(C)CC2=CC=CC=C2C(F)(F)F)C=C1	1.0
CC1=C(CCO)C(=O)N(CC(=O)NC2=CC=CC=C2)C(C2=CC=CC(Cl)=C2)=N1	1.0
COC1C(NC(=O)CCC2=CC=CN=C2)C2=CC=CC=C2C12CCNCC2	0.0
COCCOC1=CC=C2CN(C(=O)C3=CC=CS3)CCC2=N1	0.0
CC1=C(CN2CCC3(CCC3N3CCOCC3)CC2)SC=C1	0.0
CN1C=CC=C1CN1CCC2(CN[S+](=O)([O-])C3=CC=CN=C3O2)C1	0.0
CCOC1=CC=CC=C1CN1CCN(C(=O)C2=CC=CC=N2)CC1CCO	0.0
CC1=CC(C(F)(F)F)=NC(CCNC(=O)C2CC3(CCNCC3)CN2)=N1	0.0
CCOC(=O)C1(CC2=CC=CC=C2F)CCCN(C(=O)CN2CCOC2=O)C1	0.0
C1=CN=C2N=C(C3CCCCN3)NC2=C1	0.0
CCOCCCNC(=O)N1CCC(C2=NOC(C3=CC=NC=C3)=N2)C1	0.0
O=C(NC1CCCC2=C1C=NN2C1=CC=C(F)C=C1F)C1=C(F)C=CC=C1Cl	1.0
CC(C)NC(=O)OCC1CC2CCN1CC2C1=CC(C2=CC=C3C=CC=CC3=C2)=NN1C	1.0
CC1=CC=C(N2CC3=C(N=CN=C3N3CCOCC3)N(C)CC2=O)C=C1	0.0
CCC1=CC=CC2=C1NC=C2C(CC(=O)N1CCC(C)CC1)C1=CC=CC(C)=C1	1.0
O=C(NC1CCCCC1)C1=CC=C(CN2C(=O)NC3(CCS(=O)(=O)CC3)C2=O)C=C1	0.0
CN1C=CC(C(=O)N2CC3CN(C4CCOCC4)CC3(C(=O)O)C2)=N1	0.0
CC1=CC=C(C2=NNC(C(=O)N3CCCC3C3=NN=CN3C(C)C)=C2)C=C1C	0.0
CN1C=CN=C1CN1CCOC2=CC([S+](=O)([O-])NC3=NN=CS3)=CC=C2C1	0.0
CN(CC1=CC=C(C2=CC=CC=C2)C=C1)C(=O)C(C)(C)C	1.0
CN(C)CCN(C)C1C2OCC(O2)C(NCC2=CC=C(N(C)C)C=C2)C1O	0.0
COC(=O)CNC(=O)N1CCC(OC2=NC=CC=C2C(=O)N2CCCCC2)C1	0.0
O=C(C1=CC=C(C(F)(F)F)C=C1)N1CCC(N2CCCS2(=O)=O)CC1	0.0
CC1=CC(CNC(=O)C2CC2)C(C(C)C)CC1CC(=O)NC1CCCC1	0.0
CCN(C(=O)CN1C(=O)NC2(CCC(C)CC2)C1=O)C1=CC=CC=C1	0.0
COC1=CC=C(C2=CC(N3CCCC(NC(=O)C4=CC=C(OC)C(F)=C4)C3)=NN2)C=C1	1.0
COC(=O)CNC(=O)C1=NC(C2=CC=C(F)C=C2)=C2C=NC=CN12	0.0
CCCN1N=C(C)C=C1CN(C)C(=O)C1=CC=C2C(=C1)C(O)CCCCCN2CCOC	0.0
CN(C)CC1=CC=C(C2=CN3C=NC=C3C(C3=CC=NC=C3)=C2)C=C1	1.0
CC(C)(C)C1=CC=C(C2=CC(CC3CNCCC3CC(=O)NCC3=CC=C(F)C=C3)=NO2)C=C1	1.0
CCC(=O)N(C1CCOCC1)C1CCN(CC2=CC=CC(Cl)=C2F)CC1	0.0
O=C(CC1=CC=C(O)C=C1)N1CC(CNC2=CC=CC=C2)C2(C1)CN(C1=CC=CC=C1)C2	1.0
CCN1N=CC(NC(=O)CN2N=CC3=CC(C4=CC(F)=CC=C4F)=CC=C32)=N1	0.0
CC1(C2=CC=CC=C2)N(CC2=CC=CC=C2)C(=O)OC12CCN(C1=CC=NC=C1)CC2	1.0
O=C1NC2=CC=CC=C2CC12CCCN2CC1CCOCC1	0.0
COC1=CC=C(CN2C(=O)C(C(=O)N3CCOCC3)=NC3=CC=CN=C32)C=C1	0.0
COC1=CC=CC(CN2CC(F)C(OCC3=NC4=CC=CC=C4O3)C2)=N1	0.0
CCC1=NN=CN1C1CCN(S(=O)(=O)C2=CC=C(C)C=C2C)CC1	0.0
COC1=CC=CC=C1C1=CC(C(=O)N2CCN(C)CC2)=NN2C=NN=C12	0.0
C=CCNC(=O)C1=CC=NC2=C1C=CN2	0.0
COC1=CC(=O)N2CCCCC2=C1C(=O)NC1=CC=C(Cl)C=C1	0.0
O=C(C1=NC2=CC=CN=C2N(CC2=CC=CC=C2)C1=O)N1CCN(C2=NC=CC=N2)CC1	0.0
CC1=CCN(CC2=CC=C(OCC(O)CN3CCN(C)CC3)C=C2)CC1	0.0
CN1C=NC2=CC(C3=CC=C(F)C=C3)=CC(C(=O)NCCC3=CC=CC=N3)=C21	0.0
CC1=CC=C(C2=NN3CCCN(C(=O)C4=NOC(CN5CCOCC5)=C4)CC3=C2)O1	0.0
COCC1=C(C)ON=C1C(=O)NC1CN(CC2=CC=CC=C2)CC1CN(C)C	0.0
CCN(CC1=NOC(C2CCC2)=N1)C(=O)C1=NC2=NC=NN2C(C(C)C)=C1	0.0
N#CC1=CC=C(CN2CCC(N3CCCOC3=O)CC2)C=C1	0.0
O=C(CCC1=CC=CC=C1)NCC1=NN=C2C=CC(C3=CC=CC=C3)=NN12	0.0
O=C1CCC2=CC(NC(=O)C3CCC3)=CC=C2N1	0.0
O=C(NCC1=CC=CC=N1)C1CCCN(C2=NC3=NC=CC=C3O2)C1	0.0
CC(C)OC1=CC=C(CNC(=O)C(C)C2CCOCC2)C=C1	0.0
CCCCN1C(=O)C(C(=O)NCC2CCCCC2)=NC2=CC=CN=C21	1.0
O=[S+]([O-])(C1=CC=CC=C1)N1CC2(COCCN(CC3CC3)C2)C1	0.0
CC1=CC=C(OCC(=O)C2=CC=C3OCC(=O)N(CCCC(=O)N4CCOCC4)C3=C2)C(Cl)=C1	0.0
COCCNC1=NC=NC2=C1CN(C1=CC=C(Cl)C=C1)C(=O)CN2C	0.0
COC1=CC=C(CCN2CCC(CN(C)CC3=NC(C(C)C)=CS3)CC2)C=C1	1.0
NC(=O)NCC1=CN(C2CCN(CC3=CC4=CC=CC=C4S3)CC2)N=N1	0.0
N#CC1=CC=CC=C1CN1CCCCCCNC(=O)CC1	0.0
CCN1C=CC(C2=C(C3=CC=CC=C3)N=CN2CCN(C)S(C)(=O)=O)=N1	0.0
COC1=CC=C(N2C(=O)C(C(=O)NC3CCCC3)=NC3=CC=CN=C32)C=C1	0.0
COC1=CC=C(C2=NOC(C3=C4COC(C5=CC=CC(OC)=C5)CN4N=N3)=N2)C=C1	0.0
CC1=NOC(C)=C1CC1=CC=C(C(=O)N2C3CCC2C2=CN=C(C4=CC=CC=C4)N=C2C3)O1	1.0
CCN1C=C(CN2CCC3=NN(CC4CC4)C(=O)N3CC2)C=N1	0.0
C1=CN=CC(C2=NN=C3CN(CC4=CN=CS4)CCN32)=C1	0.0
CCC(C(=O)NCCN1C=CN2N=C(C3=CC=C(F)C=C3)C=C2C1=O)C1=CC=CC=C1	1.0
CN(CC1=CC=CC=C1)C(=O)CC1CCNCC1CC1=NOC(C2=CC=C(C(C)(C)C)C=C2)=C1	1.0
COC1=CC=CC=C1N1CCN(C(=O)NC2=NNC(CC3=CC=CC=C3)=N2)CC1	1.0
CC1=CC(C)=CC(N2CCC(NC(=O)C3=CC=C(Br)O3)C2=O)=C1	0.0
COC1=CC=C(C2=NN(C)C(C3CN4CCC3CC4CNC(=O)C3=CC=C(N(C)C)C=C3)=C2)C=C1	1.0
FC(F)(F)C1=CC=C(N2C3CCC2CN(CC2=CC=CC(Cl)=C2)C3)C=C1	0.0
O=C(N1CCCN(C2=NNC(C3=CC=C(Cl)C=C3)=C2)CC1)C1(C2=CC=CC=C2)CC1	1.0
O=C(C1=CC=C(C2=CC=C(N3CCCCCC3)N=C2)C=C1)N1CCCC1	1.0
COC1=CC=C(C(CC(=O)N2CCC(C(N)=O)CC2)C2=CC=CC=C2)C=C1	0.0
CC1=CC=C(C(=O)NCC2(C)CCOCC2)C=N1	0.0
O=C(NC1CCCCC1)N1CCC(C2=NOC(C3CC3)=N2)C1	0.0
COC(=O)C1=CC(CN2CCCC3(CCNC3)C2)=CC=C1O	0.0
O=C1NCCOCCN(C(=O)CC2=CC=CC(F)=C2)C2CCCC12	0.0
CC1=CC(CNCC2=CC=C(Cl)C=C2)C(C(C)C)CC1CC1=NN=C(C2=CN=CN2C)O1	1.0
CC1=CC=C(OCC(=O)N2CCCC2C2=NC(C3CCOCC3)=NO2)C=C1	0.0
O=C1CCN(C(=O)C2CCN(C(=O)C3=CC=CO3)CC2)CCCCCCN1	0.0
CNC(=O)C1=CC(C)=NC2=C1C(C1CCN(C(=O)C3=CC=NC=C3)C1)=NO2	0.0
CN(C1=CC=CC=C1)C1=NN2C(C3=CC(C(=O)NC4=CC=CC=N4)=CC=N3)=NN=C2C=C1	1.0
CC1=CC(NC(=O)C2=CC(C3=CC=CN3)=NN2)=CC=C1F	0.0
CCOCC1=NC(C2CCCN(C(=O)CC3=C(C)ON=C3C)C2)=NO1	0.0
CCCNC(=O)N1CCC2=CC(OC)=C(OC)C=C2C1CNC(=O)C1=CC=CC=C1C	0.0
CCC1(N2CCN(S(=O)(=O)C3=CC=C(C(F)(F)F)C=C3)CC2)CCN(C(=O)NC)C1	0.0
CN(CC1=CC=C(F)C=C1)C1=NN2C(NC3=CC=C4OCOC4=C3)=CN=C2C=C1	1.0
CC(C)(C)C1=CC(CC2CCC(O)C(CNC(=O)C3=CC=CC(F)=C3)O2)=NO1	0.0
O=[S+]([O-])(C1=CC=CC=C1)N1CC(OC2=CC=C3OCOC3=C2)C1	0.0
CNC1=CC(C2=CC=CC=C2C(=O)N(C(C)C)C(C)C)=NC(N)=N1	0.0
O=C(NC1CCCN(C2CCCCCC2)C1)C1=CC=CC=C1C(F)(F)F	0.0
O=C(C1CCC1)N1CCC(OC2=CC=CC(F)=C2)C1	0.0
NC(=O)C1=CC=CN=C1N1CCC2(CCCN(CC3=CC=CC(F)=C3F)C2)C1	0.0
O=C1C=CC(C2=CC(C3=CC=CC(N4CCOCC4)=C3)=CN3C=NC=C23)=CN1	0.0
CC(C)(C)C1=COC(C2COCCN2C2CCC2)=N1	0.0
COC1=CC(F)=CC=C1C1=CN2C=NC=C2C(C2=C(C)ON=C2C)=C1	1.0
O=C(CCC1CCN(C(=O)CCC2=CNC3=CC=CC=C23)CC1)NCC1=CC=CN=C1	0.0
COC1=CC=CC=C1NC1=NC=C2NCCN(C(=O)C3=CC=CC(O)=C3)CC2=N1	1.0
O=C1CN(C(=O)C2=CC=CS2)CC(O)CN1CCC1=CC=CC=C1	0.0
CC(C)NC(=O)C1=CC=C2N=C(C3=CC=CN=C3)OC2=C1	0.0
CC(=O)NCC(=O)N1CC2=CC=CC=C2CC2(CCN(CC3=CC=CC=C3)C2)C1	0.0
COCCOC(=O)C1=C(C)N=C2SC=C(CC(=O)NCCC3=CC=CC=C3)N2C1C1=CC=CC=C1	1.0
CN(CC1=NC=CN1)C1=CC=C(C2=NC(CCCC3=CC=CC=C3)=NO2)C=N1	1.0
COC1=CC=C(C2=NOC(C3=CC=CN3CC(=O)NC3=CC(C)=CC=C3C)=N2)C=C1F	0.0
CCOC1=CC=C(NC(=O)N2CCC3=CC(OC)=C(OC)C=C3C2CNC(=O)C2CC2)C=C1	0.0
C=CCC(O)(CC=C)CNC1CCN(C2=CC=CC(NC(=O)CC3CCCC3)=C2)CC1	0.0
CCN(CC)C(=O)N1CCC(C2=NOC(C3=CN=CC=N3)=N2)C1	0.0
CCN1C=C(C(=O)N2CC(N3C=C(COCC4=CC=CC=C4)N=N3)C2)C=N1	0.0
O=C(NCC1CN2C(C3=CC=C(Cl)C=C3)=CN=C2CO1)NC1=CC=CC=C1	1.0
O=C(C1CCCN1[S+](=O)([O-])C1=CC=CC(C(F)(F)F)=C1)N1CCC(N2CCOC2=O)CC1	0.0
CC1=CC=C(C2=NN3C=CN(CCNC(=O)C4=CC=C(Cl)C=C4)C(=O)C3=C2)C(C)=C1	1.0
CC1=CC=C(N2N=C(C)C(C3C=CC(NCC4=CC=CC(C#N)=C4)C3)=C2C)C=C1Cl	1.0
CC1=CC=CC=C1NC(=O)N1CCC(N2CCCC(C(=O)N3CCCC3)C2)CC1	0.0
COC1=CC=C(C(=O)N2CCOCC(OC3=CC=CN=C3)C2)C=C1	0.0
CN1C(=O)C(CC(=O)NC2CC2)=C2CCCCC21	0.0
CNC(=O)C1CCN(C(=O)C2=NNC(COC3=CC=CC=C3OC)=C2)C1	0.0
COC1CCC12CCN(C(=O)C1=CC=NN1C)CC2	0.0
O=C1CCN(CC2=CC=CC=C2)CCCC(C2=NC(C3=CN=CC=N3)=NO2)CCN1	0.0
CN1C2=CC=CN=C2CN(C(=O)NC2=CC=C(Cl)C=C2)CCC1CO	0.0
COCC1=CC=C(C(=O)N2CCC3(CC2)CC(C2=CC=CC=C2)C(=O)N(C)C3)O1	0.0
COCC(=O)NC(CN1C=CC(=O)NC1=O)C(=O)O	0.0
N#CC1=CC=C(CN2CCCC2=O)C=C1	0.0
O=C(COC1=CC=C(F)C=C1)NCC(=O)N1CCN(C2=CC=CC=N2)CC1	0.0
COC1=CC=C(CC(=O)N2CCC(CC3=NC(C4=CC=CC=C4)=NO3)CC2)C=C1	1.0
CN(CC1=CC=CN=C1)C1CN(C(=O)NC2=CC=CC=C2F)C1	0.0
COC1CN(C2=CC=CC(F)=C2)C12CCN(C(=O)NCCC1=CC=CC=C1)CC2	1.0
CC1=CN=C(C2CCOCC2)N1C1CCN(C(=O)C(C)OC2=CC=CC=C2)CC1	0.0
COC1=CC=C(CN2C(=O)COCC2C(=O)NCC2CC2)C(OC)=C1	0.0
CN(CC1CCOCC1)S(=O)(=O)C1=CC(F)=CC(F)=C1	0.0
COC(=O)C1=C(C)N=C2SC=C(CC(=O)NCCCN3CCCC3=O)N2C1C1=CC=CC=C1	0.0
O=C(NCC1CCCO1)C1=CC=C2C(=C1)CC(=O)N2CC1=CC=CC=C1	0.0
CCOCCOC1CCN(C(=O)C2=CC=CC=N2)CC1	0.0
CC1=CC=CC=C1CC1=NOC(C2=NC(C3=CC=CC=C3F)=NO2)=N1	0.0
CCCN1C(=O)CC2=CC=CC=C2C1C(=O)NCC1=CC=C2OCOC2=C1	0.0
CN1C=NC2=CC=C(C3=CSC=C3)N=C2C1=O	0.0
O=C(NC1CCCC1C(=O)NC1CCCCCC1)C1=CC=NC=C1	0.0
CCOC1=CC=CC(CNC(=O)C2CCCN(C3=CN=C4N=C(C)C(C)=NC4=C3)C2)=C1	0.0
O=C(C1=CC=CC=N1)N1CCC(OC2=CC=C(C3=NOC(C4=CC=CC=C4)=N3)C=C2)C1	1.0
CN1N=CC(N2CCC(NC(=O)CC3CCCC3)CC2)=CC1=O	0.0
COCCNC(=O)C1=NC2=CC=CN=C2N(C2=CC=CC=C2OC)C1=O	0.0
CC1=CC=CC=C1CN1CC2=NC(C3=CN(C)N=C3)=CC=C2OCC1=O	1.0
CC1=NN(C)C(C)=C1CNC(=O)C1CCC2=C(C=C(C(=O)N3CCOCC3)S2)C1	0.0
CCOC1=CC=CC=C1C1=NOC(C2=C3COC(C4=CC=C(Cl)C=C4)CN3N=N2)=N1	0.0
CN1CC(NC(=O)C2=CC=CO2)CC1C1=NC(C2=CC=CN=C2)=NO1	0.0
CN(C)CC1=NN=C(C2CC(NC(=O)C3=CN4C=CN=C4C=C3)C2)N1C	0.0
CC(C)C1=NOC(C2CCCN(C(=O)CC3=CC=CC(F)=C3)CCC(=O)NCC2)=N1	0.0
O=C1CC2=C(CN1CC1=CC=CC=N1)NN=C2C1=CC=CC(N2CCOCC2)=C1	0.0
CC1=CC=CC(C2=CC=C3NC(=O)C4CC(O)CN4C(=O)C3=C2)=C1C	0.0
COC1=CC=C(C2=NOC(C(=O)O)=C2C(C)O)C=C1	0.0
O=C(NCCCC1=CC=CC=C1)C1=NNC2=C1CN(C(=O)C1=C(F)C=CC=C1F)CC2	1.0
COC1=CC=CC(C2CCCN2C(=O)C2=CN(CC3=CC=C(F)C=C3)N=N2)=C1	0.0
O=C(NC1CCCCC1)C1CCC2=NN=C(C3=CC=CC=N3)N21	0.0
COC1=CC=C(C(=O)N2CCOCC(OC3=CC=C(C(F)(F)F)C=N3)C2)C=C1	0.0
CC1=C(CN2CCC(N3CC4(CCCCC4)C3C3=CC=CC=C3)CC2)SC=N1	1.0
COC1=CC=C(CC(=O)NC2=CN=C(C3=CC=C(C)C=C3)N=C2)C=C1	0.0
COC1=CC=C(N2CCN(C3=NC(C(=O)NCC4=CC=C(C)C=C4)=CS3)CC2)C=C1	1.0
O=C(O)CN1C(=O)C2CC(CN2C(=O)C2=CC=CC=C2)OC2=CC=CC=C21	0.0
CCCN(C)C(=O)CC1COCCN1C(=O)NC1=CC=CC(SC)=C1	0.0
CCOC1=CC(=O)N2CCCCC2=C1C(=O)NC1=CC=CC(SC)=C1	0.0
COCC1CN(C(=O)C2=C(C)N=CO2)CC12CCNCC2	0.0
CN(C1=CC(=O)C2=CC=NC(C3=CN=CN=C3)=C2O1)C1CCOCC1	0.0
CC(C)N1CCC(C2=NN=C(C3=CC=CC=C3F)O2)C1	0.0
COC1=CC=C(CN2CCNC3=CN=C(NC4=CC=CC=C4)C=C3C2)C=C1	1.0
COC1=CC=CC(CN2CCC3(CCC3OC)CC2)=N1	0.0
CC1=NC(C2=CC=C(CNC(=O)CN3CCN(C4=NC=CC=N4)CC3)C=C2)=NO1	0.0
CC(C)OCCCNC1=NC=NC2=C1CN(C1=CC=C(Cl)C=C1)C(=O)CN2C	0.0
CC(C)N1C(=O)C2(CCCC2)C1C(=O)NC1=CC=CC=C1	0.0
O=C(CN1N=C2CCCCC2=CC1=O)NCC1=CC=CC(Cl)=C1	0.0
COCCN1C(=O)C2=CC=CN2CC1CNC(=O)C1=NNC(=O)C2=CC=CC=C12	0.0
CC1=C(CN2CCCCC2C2=NC(CCOC3=CC=C(F)C=C3)=NO2)SC=N1	1.0
CC1=CC=C(N2C(C3CCN(C(=O)C4=CC=C5C=CNC5=C4)CC3)=NNC2=O)C=C1	0.0
CC1=NS(=O)(=O)N(C)C=C1C(=O)OCC1=NC(CC2=CC=CC=C2C)=NO1	0.0
CC(C)N1C(=O)C2(CCCC2)C1C(=O)NC1CCCC1	0.0
COC1=CC=C(C(=O)N2C3CCC2CC(NC(=O)C2=CC=NC=C2)C3)C=C1	0.0
COCCN1C(=O)C2=CC=CC=C2C(C(=O)NC2=CC=C(OC)C(Cl)=C2)C12CCCC2	0.0
CN1C2CCC1CN(C(=O)C1=CC=CC(CCC(C)(C)O)=C1)CC2	0.0
O=C(O)COCC(=O)N1CC2CC(C1)C1=C(C3=CC=C4C=CC=CC4=C3)C=CC(=O)N1C2	0.0
CC(C)N1C=C2C=C(C(=O)NC3=CC=C4OCCOC4=C3)SC2=C1	1.0
COCC1CC(NC(=O)C2=CC=CC=C2)C(O)C1O	0.0
COC1=CC=CC(NC(=O)C2=CC=NC(C3=NN=C4C=CC(NC5=CC=CC=C5)=NN34)=C2)=C1	1.0
CCNC(=O)N1CCCC(O)C(NC(=O)C2=CC=C(OCCN3CCOCC3)C=C2)C1	0.0
CC(C(=O)NCC1=CC(F)=CC=C1F)C1CCOCC1	0.0
COC1=CC=C2NC(=O)C(CCC(=O)NCCCN3CCCCC3C)=CC2=C1	0.0
COC1=CC(CN2CCC(CNC(=O)C3CC3)C(N(C)C)C2)=CC=C1F	0.0
[truncated: 27,477 more rows]

## Sheet: HEK293_test
SMILES	Outcome
O=C(O)C1CN(C(=O)CCCC2=CNN=C2)CC1C1=CC=C2OCOC2=C1	0.0
CC(C)C1CN(C(=O)C2=NN(C)C(=O)C=C2)CC1NS(=O)(=O)N(C)C	0.0
CNC(=O)C1=CC=CC(C2=CN=C(NC3=CC=CN=C3OC)C3=C2CCO3)=C1	1.0
O=C(NCC1=CC=CC(Cl)=C1)C1CCN(C2=NC3=NC=CC=C3O2)CC1	0.0
COCCN1CC2=C(CC1=O)C(C1=CC=CC(NC(C)=O)=C1)=NN2	0.0
O=C(C1CCN(C2=CC(=O)NN=C2)C1)N1CCCC1	0.0
O=C(NC1=CC=C(F)C=C1)C1=CC=NC2=C1C=CN2	0.0
CCC1OC2=CC=C(NC(=O)NC3=CC=CC(OC)=C3)C=C2CN(CC2=CC=C3OCOC3=C2)C1=O	1.0
COCC(=O)N1CCC(C(=O)N2CCCC(C3=NC4=NC=CC=C4N3)C2)CC1	0.0
CS(=O)(=O)N1CC2OCC(=O)N(CC3=CC=CC=C3)C2C1	0.0
CN1CC2CN(C(=O)C3=CC=CN=C3)CCN2C1=O	0.0
CN1N=C(C(=O)N2CC(N(C3CCOCC3)S(C)(=O)=O)C2)C2=CC=CC=C21	0.0
O=C(NC1CC(CN2C=C(C3CC3)N=N2)C(O)C1O)C1=CC=CC=C1	0.0
O=C1NC2=CC=CN=C2N1C1CC1	0.0
O=C(C1CC1)N1CCN2C(=NN=C2C2=CC=CC=C2)C1	0.0
CCCN1C(=O)CC2=CC=CC=C2C1C(=O)NCC1=CC=CC=C1Cl	0.0
CCC1=CC=C(C(=O)N2CCC(OC3=NC=CC=C3C(=O)N3CCCCC3)C2)C=C1	0.0
O=C1NC(C2CCCN(CC3=CC=C(C4=CC(F)=CC(F)=C4)C=C3)C2)=NC2=CC=C(F)C=C12	1.0
O=C(CCC1CNC(=O)C2CC(NCC3=CC=C(CO)O3)CN12)NCC1=CC=C(F)C=C1	0.0
CC1=CC=C(C)C(CC(=O)N2CCN(CC3=CC=CC=C3)CC(O)C2)=C1	0.0
COCC1=NN=CN1C1CCN(C(=O)C2=CC(F)=CC=C2Cl)CC1	0.0
O=S(=O)(NCC1=CC=CC=C1)N1CCCC1C1=NC(C2=CC=NC=C2)=NO1	0.0
O=C1NC2=CC=CC=C2C12CCN([S+](=O)([O-])C1=CSC=C1)CC2	1.0
O=C(CCC1CNC(=O)C2CC(NC(=O)NC3=CC=C(F)C=C3F)CN12)NCC1=CC=CC=C1	0.0
COC1=CC=C(N2CCN(C3=NC(C(=O)NCC4=CC=CC(C)=C4)=CS3)CC2)C=C1	1.0
CCN1C=C(C2=CC=C(C)C=C2)C=C1C(=O)NC1CC1	0.0
CC1=CN=C(C(=O)N2CCCCCC2CN2CCCC2)C=N1	0.0
FC1=CC=C(N2CCCN(CC3C4CNCC43)CC2)C=C1	0.0
O=C(COC1=CC=CC(F)=C1)C1=CC=C2OCC(=O)N(CC(=O)N3CCOCC3)C2=C1	0.0
CC1=NOC(C)=C1C1=CC2=C(C=C(C3=CC=CC=C3)N2C)C(C2=CC=NN2C)=N1	1.0
O=C(NCC1=CC=CC=C1Cl)C1CCCCN1CC1=CC=C(C2=CSC=C2)C=C1	1.0
COCC1CN(S(=O)(=O)CC2=CC=C(C)C(C)=C2)CC12CCNCC2	0.0
O=C(NC1CCN(C(=O)C2=CC=C(C3=CN=CN=C3)C=C2)CC1)C1=CC=C(Cl)N=C1	0.0
COCCNC(=O)CCC12CCC(C)(O)CC1C(C)(C)CC2NC1CCN(C(C)=O)CC1	0.0
CN1CCN(C2=NC3=C(CN(C(=O)C4=CC=NC=C4)CC3)S2)CC1	0.0
CC1=CC=C(NC(=O)N2CCC(N3C=NN=C3C3CC3)C2)C=C1C	0.0
CC1=CC(CNC(=O)NCCO)C(C(C)C)CC1CC(=O)NCC1=CC=CN=C1	0.0
O=C1CCC2(CNC(=O)C3CC3)CCCC=C2N1	0.0
CC1(C2=NOC(C3CC3)=N2)CCN(C(=O)CCC2=CC(Cl)=NO2)CC1	0.0
COCC1CN(C(C)=O)CC12CCN(CC1=C(C)NN=C1C)CC2	0.0
CC(C)CCC(=O)N1CCC2(CC1)NC1=CC=CC=C1NC2=O	0.0
O=C1NC2=CC=CC=C2CC12CCN2CC1=CC=CC=C1C(F)(F)F	1.0
CC1=CC=C(C2=NC3=C(C4=CC=CC=C4)NN=C3N=C2)C=C1	1.0
COCC1=CC(CC2CCC(O)C(CNCC3=CC=C(Cl)C=C3)O2)=NO1	0.0
COC1=CC=CC(CN2CC3=C(CN(C)CC4=CC=CC=C4)N=NN3CCC2=O)=C1	0.0
COCC(=O)NCC1C=C(C)C(CC2=NC3=CC=CC=C3N2C)CC1C(C)C	1.0
O=C(NCC1=CC=CC=C1C(F)(F)F)C1CCN(C(=O)C2CCC2)CC1	0.0
COC1=CC=CC(C2=NOC(N3CCCC3)=N2)=C1OC	0.0
COC1=CC=CC=C1C(=O)N1CCC2=C(C1)C(C1=NN=CN1C(C)C)=NN2C	0.0
CC1=NOC(C2=CC3=NN=C(CNC(=O)C4=CC(F)=CC=C4F)N3C=C2)=N1	0.0
O=C(CC1CCN(C(=O)C2=CC=CC=C2F)C1)NCC1=CC=CC=C1	0.0
COC1=CC=CC(NC(=O)OC2CCC3(C)C(CC(=O)NCC4=CC=CC=C4OC)C(O)CCC3C2(C)CO)=C1	0.0
O=C(NCC1CN2C=CC=C2CN1CC1=CC=CN=C1)C1=CC=CC(F)=C1	0.0
COC1=CC=C(CN2CC3(CCN(C(=O)C4=C(C5=CC=C(F)C=C5)NN=C4)CC3)C2=O)C=C1	1.0
COC1=CC=C(CN2C(=O)COCC2C(=O)NCC2=CC=CC=C2F)C=C1OC	0.0
CC1=NC(CN2CCN(C3=CC(C4CC(O)C4)=NC=N3)CC2)=CS1	0.0
NC(=O)C1=CC=C(NC(=O)C2CC(=O)N(C3=NNC4=CC=CC=C34)C2)C=C1	0.0
COC(=O)C1=CC=CC(NC(=O)C2CCC3=C(C=C(C(=O)N(C)C)S3)C2)=C1	1.0
CC1=CC=CC(C2=CC=CC(CN3CCC(NC(=O)NC4=CC=C(Cl)C=C4)CC3)=C2)=C1	1.0
CCC1=NOC(C2=CN(C3CCN(C(=O)COC4=CC=CC(C)=C4)CC3)N=N2)=N1	0.0
O=C1NC(C(=O)N2CCN(CC3=CC=C(F)C=C3F)CC2)CN2C=CC=C12	0.0
COC1=CC(OC)=C(OC)C=C1CN1CCC(C)(C2=NOC(C3CCOCC3)=N2)CC1	0.0
NCC1=CC=CC(OC2=NC=NC3=CC=CC=C23)=C1	0.0
COC1=CC=CC=C1CNC(=O)C1CN2CCC1CC2CN1C=C(C2=CC=CC=N2)N=N1	0.0
CSC1=CC=C(CNC(=O)C2=NN3C=C(C)NC(=O)C3=C2)C=C1	0.0
O=C1NCCCCCCN(C(=O)CC(F)(F)F)C2CC(C3=NC(C4=CC=CN=C4)=NO3)CC12	0.0
O=C(NCC1=CNC2=NC=CC=C12)C1=CC=CC=N1	0.0
CC1=CC=C(C2=CC=CC(CN3CCCC(C4=NC5=CC=C(F)C=C5C(=O)N4)C3)=C2)C(C)=C1	1.0
COC1=CC=C(OC)C(S(=O)(=O)N2CCC(C(=O)N3CCCCCCNC(=O)CC3)CC2)=C1	0.0
CC1=CC(=O)N(CC(=O)NC2CCOCC2OC2=CC=CC=N2)N=C1C	0.0
CC1=CC=CC=C1NC(=O)N1CCC(CCNC(=O)C2=CSC=C2)CC1	0.0
COC(=O)C1CC2=C(CN1C)NC=N2	0.0
CC(O)CN1CCC(=O)N(CC(C)(C)C)CC2=CC3=C(C=C21)OCO3	0.0
COC1=CC=C(C(=O)N2CCCC(C3=NC(C4=CN=CC=N4)=NO3)CCNC(=O)CC2)C=C1	0.0
CCC1=CC=CC(NC(=O)C2CCCCC(=O)N2)=C1	0.0
O=C(NC1CCCC1)C1=CC(C2CC2)=NC2=C1C(C1CCCNC1)=NO2	0.0
C1=CN=CC(C2=NN=C3CN(CC4CC4)CCN32)=C1	0.0
COCC1CN(CC2=CC=C(OC)C(C)=C2)CC1C(=O)NC1CC1	0.0
COC1=CC=C(CC(=O)NC2=CC=C3C4CC(CN(C(=O)C5=CC=C(C6=CC=CC=C6)C=C5)C4)CN3C2=O)C=C1	0.0
CCC(=O)N1CC2=CC=CC=C2CC2(CCCN(C)C2)C1	1.0
O=C(C1=CC=C2OCOC2=C1)N1CCN2C(=NN=C2C2=CC=CN=C2)C1	0.0
CC1=NC(CCNC(=O)CCC2=CC=CC=C2)=NO1	0.0
COC1=CC=C(C(=O)N2CCCCCCN(C)C(=O)C3CCCC32)C=C1	0.0
COC1=CC=C(CC(=O)N2CC3=CC=CC=C3CC3(CCN(C)CC3)C2)C=C1	0.0
COC1=CC=C(C(C)NC(=O)C2=C3C(=O)NC(C)=CN3N=N2)C=C1	0.0
O=C(C1=CC=CC2=C1C=CN2)N1CC(OC2=CC=CC(C3=NC(C4=CC=CC=C4)=NO3)=C2)C1	1.0
CCC(CC)C1=CC(C2CN3CCC2CC3CO)=NC(C2=CC=NC=C2)=N1	1.0
COC1CCC12CCN(C(=O)C1=CC=CN=C1)CC2	0.0
CC1=CC(C)=C(CNC(=O)C2=NC(C3=CC=CC(O)=C3)=CC3=C2C=CN3)C(=O)N1	1.0
BrC1=CC=CC(C2=NOC(C3=NC(C4=CC=NC=C4)=NO3)=N2)=C1	0.0
O=C(NC1CC2CCC(C1)N2S(=O)(=O)C1=CC=CS1)C1=CC=NC=C1	0.0
CC1=CC=C(CNC(=O)C2CCN(C(=O)C3=C4COC(C5=CC=C(Cl)C=C5)CN4C=N3)CC2)C=C1	0.0
CC(=O)N1CCC(CC2=NC=C(C)N2CC2CC2)C1	0.0
CN(CC1(C)CCOCC1)C(=O)C1=CC=C(C#N)C=C1	0.0
CN1C=CN=C1CN1CCN(CC2=NN3CCNCC3=C2)CC1	0.0
CCOC(=O)C(CC1=CC=CC(N2CCN([S+](=O)([O-])C3=C(Cl)C=CC=C3Cl)CC2)=C1)OC	1.0
CC(=O)NC1=CC=C(CC(=O)NCCC2=NOC(C3=CC=CC=C3)=N2)C=C1	0.0
COCC1CN(C2CCC2)CC12CCN(C(=O)C1=CN(C)C=N1)CC2	0.0
CC1=CC=C(C2=NC3(CCN(C(=O)CC4=CC=CS4)CC3)ON2)C=C1	0.0
COC1=CC(C(=O)NC(C)C2=C(C(=O)O)C(C3=CC=CC=C3)=NO2)=CC(OC)=C1OC	0.0
CC1=C(C(=O)N2CCN(C3=CC=C(Cl)C=C3)CC2)C2=C(C=CN(C)C2=O)S1	1.0
COC1=CC=C(C(=O)NC2=CN=C3CCCC3=C2)C=C1	0.0
CS(=O)(=O)N1CCC(C2CCN(C(=O)C3=CC(Cl)=CC=C3F)C2)CC1	0.0
CC1=NC(C2=CC=C(OC3CCN(C(=O)CCC4=NC5=CC=CC=C5N4)C3)C=C2)=NO1	0.0
COC1=CC(=O)N2CCCCC2=C1C(=O)NC1=CC=C(Br)C=C1	0.0
CCN1CCC2(CC3=CC=CC=C3CN(C(=O)CC3=CC=C(OC)C=C3)C2)C1	0.0
CCNC(=O)NCC1CN2C=CC=C2CN1C	0.0
C1=CC(CN2CC(OC3=CC=C4OCOC4=C3)C2)=CS1	0.0
CC(C(=O)NCC1=CC=CN=C1)C1CCC2(C)CCC(NC(=O)C3=CC=NC=C3)C(C)C2C1O	0.0
CC1=CC=C([S+](=O)([O-])N2CCCC2C(=O)N2CCC(N3CC4=CC=CN4C3=O)CC2)C=C1	0.0
COC1=CC=CC(CN2CC3=NC(C4=CC(Cl)=CC=C4OC)=CC=C3OCC2=O)=C1	1.0
O=C(NCCC1=CC=CC=C1)C1COCC(=O)N1CC1=CC=C(F)C=C1	0.0
O=C(NC1=CC=CC=C1C(F)(F)F)N1CCC(N(C(=O)C2CC2)C2CCOCC2)CC1	0.0
FC1CN(C2CCC2)CC1OCC1=NC2=CC=CC=C2O1	0.0
O=C1NCCCC1NC(=O)C1CN(C(=O)C2=CC=CC(F)=C2)CCN1C(=O)C1=CC=CC(F)=C1	0.0
CC1=CC=C(C(=O)N2CC3(CC4=CC=CC=C4C(=O)N3)C2)C=C1	0.0
O=C(CCC1CCCC1)NCCC1=NOC(C2CC2)=N1	0.0
O=C1NN=C2CCCCCN21	0.0
COC1=CC=C(C(=O)NC(C(=O)N2CCCC2)C2CCN(C(=O)C3=CC=C(OC)C=C3)CC2)C=C1	0.0
CC(=O)C1=CC=C(NC(=O)OC2COC3C2OCC3N2N=NN=C2C2=CC=C(C3=CC=CC=C3)C=C2)C=C1	0.0
CC1=CC(=O)N(CC(=O)NC(C)CCC2=CC=CC=C2)C(N2CCOCC2)=N1	0.0
CC(C)CCN1CC2C(=O)N(CCCN3CCCC3=O)C(=O)C2C1	0.0
CN1CCC(C(=O)N2CCCC3(CC4=CC=CC=C4CN3C(=O)C3=CC=CC=C3)C2)CC1	0.0
O=C(C1=CC=C(C(F)(F)F)C=C1)N1CCCC2(CN[S+](=O)([O-])C3=CC=CC=C3N2)C1	0.0
COC1=CC=CC(CNC(=O)C2CC(O)CN2C2CCN(C(=O)CC3=CC=C(Cl)C=C3)CC2)=C1	0.0
COC1=CC=CC=C1CNCC1OC(CC2=NOC(CN3CCOCC3)=C2)CCC1O	0.0
CC1=CC=CC=C1N1CC2=C(NCC(C)(C)C)N=CN=C2N(C)CC1=O	0.0
COC1=CC=C(C2=NC(C3CC3)=NC3=C2CCN([S+](=O)([O-])C2=CC=CC(OC)=C2)CC3)C=C1	0.0
BrC1=CC=C(CN2CCC(C3=NC4=NC=CC=C4N3)CC2)C=C1	0.0
CC1=CC(CN(CC2CC2)CC2CC2)C(C(C)C)CC1CC1=NC2=C(C)C=CC=C2N1	1.0
O=C1NCCCN1C1CCN(CC2=CC=CC(C(F)(F)F)=C2)CC1	0.0
CCN1CCN(CCNC(=O)C2CCCCC(=O)N2CC2=CC=CC=C2)CC1	0.0
COCCOC1CCN(C(=O)C2=CC=C3OC(C4=CC=CC(F)=C4)=NC3=C2)CC1	0.0
CCNC(=O)C12CCCC=C1N(C1CCCC1)C(=O)CC2	0.0
CC(=O)NC1=CC=C(C2=C3C4CC(CN(S(=O)(=O)C5=CC=C(Cl)C=C5)C4)CN3C(=O)C=C2)C=C1	1.0
CC1=CC=CC(CN2CCC(N3CCCC(C(=O)NC4CC4)C3)CC2)=C1	0.0
CCCC(=O)N1C2CCCC1CC(=O)C2	0.0
COC1=CC=C(OC)C(C2=NC(CN3CCN(C)C(=O)C3C)=C(C)O2)=C1	0.0
CNC(=O)CCN1N=CC2=CC(OCC3=CC=CC=C3C3=CC=CC=C3COC)=CC=C21	1.0
CCN1C=C(CN2CCC(N3C(=O)C4(CCCC4)C3C3=CC=CC=C3)CC2)C=N1	0.0
COCCNC(=O)C1=NN2C=NN=C2C(C2=CC=C(F)C=C2)=C1	0.0
CCC(=O)NCCC1CCN(C(=O)NC2=CC=C(C)C=C2)CC1	0.0
COC1=CC(OC)=C(C2=C(C3=CC=CC=C3)N=CN2CCF)C=C1OC	0.0
COC1=CC=C2N=C(C3CCN(CC4=CC=CC(C#N)=C4)C3)NC2=C1	1.0
COC1=CC=CC=C1CN1CCC2=NC(C3CC3)=NC(C3=CC=C(O)C=C3)=C2CC1	1.0
CC1=CC=C2CN(CC3=CC=CC=C3)CCC3COC(=O)N3C2=C1	0.0
COCC1=NC(C2CCCN(C(=O)CC3=CC=CC(OC)=C3)C2)=NO1	0.0
CC1=CC=CC(NC(=O)N2CCC(OC3CCN(S(C)(=O)=O)CC3)CC2)=C1C	0.0
O=C(C1=CC=CN=C1OC1CCN(C(=O)C2CC2)C1)N1CCOCC1	0.0
CC(C)CN1CCC(O)(C2=CSC(CN3CCOCC3)=N2)CC1	0.0
O=C(CCN1C=CN2N=C3CCCCC3=C2C1=O)NC1=CC=C(Cl)C(C(F)(F)F)=C1	1.0
CC(=O)NC1=CC=CC(C(=O)N2CCC3(CC2)N=C(C2=CC=C(C)C=C2)NO3)=C1	0.0
COC(=O)CCNC(=O)C1C2=CC=CC=C2C(=O)N(CC2=CC=CO2)C12CCCCC2	0.0
O=C(NC1=CC=CC(Cl)=C1)C1=CN=C2CCCN([S+](=O)([O-])C3=CC=CN=C3)C2=C1	1.0
CN1CCC(N2CCC(C3=NN=C(C4=CC=C(N(C)C)C=C4)O3)C2)CC1	0.0
O=C(NC1=CC=C(Cl)C=C1)N1CCN(CCCN2N=C3CCCCN3C2=O)CC1	0.0
COCCCN1CC2(CCN(C(=O)C3=NN(C)C4=CC=CC=C34)CC2)CC1=O	0.0
O=C(NCC(F)F)C1CCCCN1CC1=CC=C(C2=CSC=C2)C=C1	1.0
O=C(CC1=CNC2=CC=CC=C12)NC1CCCC2=C1NC1=CC=C(F)C=C21	1.0
COCCN1CCC(N2CCN(S(=O)(=O)C3=CC=C(F)C=C3F)CC2)C1=O	0.0
CC1=NS(=O)(=O)N(CC2=CC=C(Cl)C=C2)C=C1C(=O)O	0.0
CC(C)N1C=NN=C1CN(C)CC1=CN(C2=CC=CC=C2)N=N1	0.0
CC1=CC=C(C2=C(NCCC(=O)N3CCCCC3)N3C=CN=CC3=N2)C=C1	0.0
O=C(NCC1(COC2=CN=CC=N2)CC(O)C(O)C1)NC1=CC=CN=C1	0.0
O=C(O)CCN1N=CC2=CC(OCC3CCN(C(=O)CCC(F)(F)F)CC3)=CC=C21	0.0
CC1=NN(C)C(CN(C)C2CCC3=NN(C)C(=O)N3CC2)=C1	0.0
COC1=CC=CC=C1C(O)C1=NC(NC2=CC=C(C(F)(F)F)C=C2)=NN1	1.0
O=[S+]1([O-])NCC2(CCN(CC3=CC=C(C(F)(F)F)C=C3)C2)OC2=CC=NC=C21	0.0
CCOC1=CC=C(C(=O)N2CCN(C3CCN(C)C3=O)CC2)C=C1OCC	0.0
NC1=NC=C(C2=CC=C(C3=CC(NC4CCCC4)=NC4=C3C=CN4)C=C2)N1	0.0
CC(C)(C)C(CN1C=CN=C1)NC(=O)C1=NOC(COC2=CC=C3CCCCC3=C2)=C1	1.0
COC1=CC=CC=C1C1=CN2C=NC=C2C(N2CCOCC2=O)=C1	0.0
COC1=CC=C(C(=O)N2CCC3(CC2)CC(C2=CC=CC(C(F)(F)F)=C2)=NO3)C=C1	1.0
CC1=CC=CC(C(=O)N2CCC3(CC2)CC(CC(=O)NC2CC2)CCO3)=C1	0.0
C1=CC=C(OC2COCCN(C3CCOCC3)C2)C=C1	0.0
COC1=CC=CC=C1C1=CC=CC(CN2CCC(NC(=O)NC3=CC=C(C)C(F)=C3)CC2)=C1	1.0
CC1=C(Cl)C=CC=C1NC(=O)N(C)CC1CCOC1	0.0
CCNC(=O)CN1CCN(C2=NC=CC(C3CCCC3)=N2)CC1	0.0
O=C1NN=C2CCN(CC3=CSC=C3)CCN21	0.0
CC1=NSC(NC(=O)N2CCC(C(=O)N3CCCC3)CC2)=N1	0.0
CC1=CC=CC(NC(=O)N2CCC(CC(=O)NCC3=CC=CC=C3)C2)=C1C	0.0
C1=CC(C2=CC(C3=CC=C4C=NNC4=C3)=CN3C=NC=C23)=CC=N1	1.0
O=C(CN1C(=O)COC2=CC=C(C(=O)COC3=CC=C(F)C=C3)C=C21)NCC1CCCO1	0.0
CC1=CC=CC=C1N(C)C1CN(CC2=CC=C(C(F)(F)F)C=C2)C1	1.0
CN1N=CC(N2CCC(NC(=O)C3CCOCC3)CC2)=CC1=O	0.0
COC1=CC=C(C(=O)N2CCC(CO)(CN3CCCC3)CC2)C=C1C	0.0
COC1CN(C2=CC=CC(F)=C2)C12CCN(C(=O)COC1=CC=CC=C1)CC2	1.0
C=CCOC(=O)C1=C(C)N(CC2=CC=C(Br)C=C2)C(=O)CC1C1=CC=CC=C1Cl	0.0
CC(C)C1=C(CN2CCN3N=C(CCC(=O)N4CCCC4)C=C3C2)SN=N1	0.0
COC1CCOC2(CCN(C(=O)NCCC3=CC=CC=C3)CC2)C1	0.0
O=C(NCCC1=NOC(C2CC2)=N1)C1=CC=CS1	0.0
O=C(CC1=C2C=CC=CC2=NN1)NC(C1=CC=C2OCCC2=C1)C1CC(O)C1	0.0
CNC(C)C1=C(F)C=CC=C1F	0.0
CC1=CC=C(S(=O)(=O)N2CCN(C3CCN(C)C3=O)CC2)C=C1C	0.0
CN1C(CCNC(=O)CC2CCOCC2)=NC2=CC=CC=C21	0.0
O=C(CN1CC(C(=O)O)C(C2=CC=CC=C2)C1)NCC1=CC=C(C(=O)O)O1	0.0
CCOC1=CC=CC(CNC(=O)CN2C(C)=CC=C(NC(=O)NC)C2=O)=C1	0.0
CCN1C=C(C2=NC3=CC(S(=O)(=O)N4CCCC4)=CC=C3N2C)C(C)=N1	0.0
O=C1N(CCN2CCCC(N[S+](=O)([O-])C3=CC=CC(C(F)(F)F)=C3)C2)N=C2CCCCN21	0.0
O=C1C2CC(CN2CC2=CN=C3C=CC=CC3=C2)OC2=CC=CC=C2N1CC1=CC=CC=C1	1.0
CC1=NON=C1OCCNC1CCC2(CCNCC2)CC1	0.0
O=C(NCC1=CC=CC(F)=C1)C1CN(CC2=CC=CC=C2)C(=O)N1	0.0
CC1=NOC(C2CCN(CC3=CC=CS3)CC2NC(=O)C2CC2)=N1	0.0
CN(C)CCCC(=O)N1CCC(N2C(=O)NC3=CC=CC=C32)CC1	0.0
COC1=CC=C(N2CCN(C(=O)CN3C(C4=CC=CC(Cl)=C4)=NC(C)=C(CCO)C3=O)CC2)C=C1	1.0
O=C(NC1CCN(CC2=CC=CC=C2)CC1)C1=CC=CC2=C1CCN2C(=O)C1=CC=CC=C1	1.0
O=C(C1CC(OC2=CC=CN=C2)CN1C(=O)CCC1=CC=CC=C1)N1CCOCC1	0.0
CC(O)C1=NN2CCCN(C(=O)CN3N=C4C=CC=CC4=N3)CC2=C1	0.0
CCNC(=O)NC1=CC=C(OCC(=O)NCC2=CC=CC=C2)N=C1	0.0
COCC1=NOC(CC2CCOC3(CCN(C(=O)NC4CCCCC4)CC3)C2)=N1	0.0
COC1=CC=CC(NC(=O)C2(C)COCC3=CN=C(NC4=CC=CC=C4)N=C32)=C1	1.0
COC1=CC=C(F)C=C1NC1=CN=C2C=CC(N(C)C)=NN12	1.0
CC1=NN(C2CN(C3=CC(C4CC(O)C4)=NC(C)=N3)C2)C(C)=C1	0.0
O=C(C1CCC1)N1CCN(C2CCN(CC3=CC=CC=N3)C2=O)CC1	0.0
OCC1CC(NCC2=CC=CN=C2)C(O)C1O	0.0
COC1=CC=CC(C(=O)N2CC3(CC4=CC=CC=C4N(C(C)=O)C3)C2)=C1	0.0
O=C(NCC1CN(C(=O)C2=CC=CC(Cl)=C2)CC12CN(C1=CC=CC=C1)C2)C1CC1	0.0
COC1=CC=CC(CC(=O)N2CCC3(CC2)CC(OCC2CC2)CCO3)=C1	0.0
N#CC1=CC=C(C(=O)N2CCC3(CC2)CC(CC2=NC(C4CC4)=NO2)CCO3)C=C1	0.0
CCOC1=NC=CC=C1C(=O)N1CCC2=C(C1)C(C1=CC=CC=C1F)=NN2	0.0
O=C1CC2(CCN(C(=O)C3CCCN(C(=O)NC4=CC=C(Cl)C=C4)C3)CC2)OC2=CC=CC=C2N1	1.0
CN1C=CC=C1C(=O)NC1CCN2C(=O)C3=CC(Br)=CC=C3NC(=O)C2C1	0.0
COC1C(NC(=O)COC2=CC=CC=C2)C2=CC=CC=C2C12CCNCC2	0.0
CC1=CC(C)=NC(N2CC3OC(=O)N(CCC4=CC=C(F)C=C4)C3C2)=N1	0.0
CN(C)CC1CN(C2CCOCC2)CC1NC(=O)C1=CC=CO1	0.0
CC1=CC=C2C(=C1)N=C1COCC(CNCC3=CN(C)N=C3)N12	0.0
CC1=CN=C(C2CN(C(=O)C(C)OC3=CC=CC=C3)C2)N1CC1=CC=CN=C1	0.0
CC1=CC=C(C(=O)N2CCCC3(CC(C4=CC=CC=N4)=NO3)C2)C=C1	0.0
CCN(CC)CC1=CC=C2OCCN(C(=O)N(CC)CC)CC2=C1	0.0
CN1N=C(C2CCNC2)C2=C(C(=O)N3CCOCC3)C=C(C3CC3)N=C21	0.0
O=C(NC1CCN2C(=O)N(C3=CC=C(OC(F)(F)F)C=C3)C(=O)C2C1)C1=CC=NC=C1	0.0
C#CCN(C)C(=O)C(C)C1CCC2(C)CC3=C(N=C(NC)S3)C(C)C2C1O	0.0
O=C(NCCN1CCNC1=O)C1=CN=C2CCN(CC3=NC=CS3)CCN12	0.0
CN(CC1=CC=CC2=NC=CC=C12)C(=O)CN1CCOC1=O	0.0
CNC(=O)CC1=C2CCCCC2N(C)C1=O	0.0
O=C1N(CCC2=CC=CC=C2)C2=CC=CC=C2C12CCN(CC1CC1)C2	1.0
CC1=NC(N2CCC(NC(=O)CNC(=O)C3=CC=CC=C3)CC2)=CC(C(F)(F)F)=N1	0.0
O=C(C1=CC=CO1)N1CC(CO)C(C2=CC=NC=C2)C1	0.0
CN(CCC1=NC2=C(CC(C)(C)CNC2=O)N1)C1=CC=CC=C1	0.0
C#CC1CN2CCC1CC2CNC(=O)C1CCCCC1	0.0
C1=CN=CC(COC2CCN(C3=NC=NC=N3)CC2)=C1	0.0
COCCOC1=CC(=O)N2CCOCCC2=C1C(=O)NC1CCCCCC1	0.0
COC1=CC=C(NC(=O)CN2C(=O)COC3=CC=C(C(=O)COC4=CC=CC(F)=C4)C=C32)C=C1	0.0
CCOC1=CC=CC=C1NC(=O)CC1NC(=O)C2=CC=CC=C2NC1=O	0.0
O=C(C1=CC=CC(N2C=NN=C2)=C1)N1CCCC1C1=NC(C2=CC=NC=C2)=NO1	0.0
CC1=CC=CC(N(C)C(=O)CN2C(=O)N(C3=CC=C(F)C=C3)C(=O)C3=C2C=C(C)N3C)=C1	0.0
C[S+](=O)([O-])NC1=CC=CC(NC2=CN=C3C=CC(C4=CC=C(F)C=C4)=NN23)=C1	1.0
O=C(C1=CC=C(F)C=C1)N1CC(=O)N(C2CCC2)CC(O)C1	0.0
O=C1CCN(CC2=CC=CN=C2)CCCC(C(=O)NC2CCN(CC3=CC=CC=C3)CC2)CCN1	0.0
COC(=O)C1=CC=CC=C1S(=O)(=O)N1CCC2(CCCNC2)C1	0.0
CCCCC1=CC=C(NC(=O)CN2C(=O)NC3(CCOCC3)C2=O)C=C1	0.0
O=C(CC1=CNC2=CC=CC=C12)NC(CC1=CC=CC=N1)C1CC(O)C1	0.0
COC1=CC=C(C2=NC3=CC(C)=CC=C3C=C2CN2CCCC2C(N)=O)C=C1OC	0.0
O=C(O)C1CC2(CCN(C(=O)CC3=CC=C4OCOC4=C3)CC2)CN1	0.0
CC1=CN=C(CCN)N1C1CCC1	0.0
O=C(NCCC1=CC=C(F)C=C1)C1CCCN(CC2=CC=CC(C3=CC=CS3)=C2)C1	1.0
CCOC(=O)C1=C(C)N=C2SC=C(CC(=O)NCC3CC3)N2C1C1=CC(OC)=CC=C1OC	0.0
CN1CC2CN(C(=O)NCC3=CC=C(F)C=C3)CC(C1)O2	0.0
O=C(C1CC1)N1CCC(C2=NOC(C3=CC=CC=N3)=N2)C1	0.0
CC1=C(C(=O)N2CCCC3(C2)NC2=CC=CN=C2NC3=NC2CCCC2)SC=C1	0.0
CC(C)(C)OCC(O)CN1CCC(=O)N(CC2=CC=CC=C2)CC2=CC(F)=CC=C21	1.0
CC1=CC=C(S(=O)(=O)N2CC(F)CC2C(=O)N2CCC3=CC=CC=C3C2)C=C1Cl	0.0
CC(CN)(CN1CCOCC1)C1=CC=CC=N1	0.0
CC(=O)NCC1C=C(C)C(CC2=NC3=CC=C(F)C=C3N2)CC1C(C)C	1.0
C=CCNC(=O)CCC1=CC=C2OCCN(C(=O)NCC)CC2=C1	0.0
CCC(=O)N1CCC(CC2=NC(C3=CC=CC=C3)=NN2)CC1	0.0
COCC1=NC(CCNS(=O)(=O)C2=CC=CC(OC)=C2)=NO1	0.0
O=C(C1=CC=C2C=CNC2=C1)N1CCCC(CC2=NOC(C3=CN=CC=N3)=N2)C1	0.0
COC1=CC=C(F)C=C1C1=CC=C(CN2CCC(NC(=O)NC3=CC=C(C)C(F)=C3)C2)C=C1	1.0
COC1=CC=C(C(=O)N2CCC(CC3=NC(C4CC4)=NN3)CC2)C=N1	0.0
O=C(COC1=CC=CC=C1)NCC1CN2C(C3=CC=C(Cl)C=C3)=CN=C2CO1	1.0
CC(NC1CCN(C2=CC=C(NC(=O)C3CCCC3)C=C2)CC1)C1=CC=CS1	0.0
CC(C)N1CC2CN(C(=O)CCCN3C=CN=C3)CC2(C(=O)O)C1	0.0
CC1=CC=C(C(=O)NCC2=NN=C3C=C(C4=NC(C)=NO4)C=CN23)C=C1	0.0
CN1C=CN=C1CN1CC(C(=O)O)CC(C(=O)NCC2=CC=NC=C2)C1	0.0
O=C(CC1=CNC2=CC=CC=C12)N1CCCN(C2=NNC(C3=CC=C(Cl)C=C3)=C2)CC1	1.0
O=C(NCCC1=CC=C(Cl)C=C1)C1CCC2=NN=C(C3=CC=C(Cl)N=C3)N21	0.0
CNC(=O)N1CCC(C2CCN(C(=O)C3=CC=C(OC)C=C3)C2)CC1	0.0
O=C(NCCC1=NOC(C2=CC=CN=C2)=N1)C1=C2CCCCC2=NC2=CC=CC=C12	0.0
O=C(NCC(F)F)C1CN(C2=CC=C(F)C=C2)C(=O)N1	0.0
CC1=CC=C([S+](=O)([O-])N2CCCN(C3=NN4C(C)=NN=C4C=C3)CC2)C=C1	0.0
CC1=CC=CC(CN2CCCC(CO)CCNC(=O)CC2)=C1	0.0
C[S+](=O)([O-])C1=CC=C(C2=C3C=NC=CN3C(C(=O)NCCC3=CC=C(Cl)C=C3)=N2)C=C1	0.0
CCC1=CC=C(NC(=O)CN2N=C3CCCCCN3C2=O)C=C1	0.0
O=C1NC(CCC(=O)N2CCCC2)C(=O)NC2=CC=CC=C12	0.0
O=C1NC(=NC2CCCCC2)C2(CCN(CC3=CC=CC=C3)C2)N1C1=CC=CN=C1	0.0
NC1CCN2C(=O)C3=CC(C4=CC=C5OCOC5=C4)=CC=C3NC(=O)C12	0.0
CCC(CC)C(=O)NCC1C=C(C)C(CC2=NC3=CC=CC=C3N2C)CC1C(C)C	1.0
O=C(O)C1=CC=C(CC2CCN(CC3=CC=CC=N3)C2)C=C1	0.0
COC1=CC=C(CN2CCNC3=CC(NC4=CC=CC=C4)=NC=C3C2)C=N1	1.0
COC1=CC=CC=C1CCC(=O)N1CC(CO)C(C2=CC=NC=C2)C1	0.0
COC1=CC=C(CNC(=O)CCC23CCC(C)(O)CC2C(C)(C)CC3NC(=O)C2=CC=CS2)C=C1	0.0
CC1=CC=C(N2N=C(C3=C(C)N=C4SC=C(CC(=O)N5CCOCC5)N4C3=O)C=C2C)C=C1	0.0
COCCN1C(=O)N(C)C(=O)C12CCN(CCC1=CC=CC=C1)C2	0.0
O=C(O)CCCC(=O)NC1COC2C(NC3=NC=CC(C4=CC=C5OCOC5=C4)=N3)COC12	0.0
CCC1C(=O)N(C)CCN1C(=O)C1=COC(COC2=CC=C3OCOC3=C2)=N1	0.0
CC1=C(C(=O)NCC2CN3C=CC=C3C(=O)N2CC2=CC=CC=C2)OC=N1	0.0
O=CN1CCCC(N2C=NC3=CC=CN=C32)C1	0.0
O=C(C1=CC(F)=CC=C1F)N1CCCC(C2=NNN=N2)C1	0.0
CC1=CC=C(C(=O)N2CCCC3(C2)C(=NC2CCCCC2)NC(=O)N3C2=CC=CN=C2)C=C1	0.0
CC(C)CC1NC(C(=O)NCCN(C)C)CC2=CN(CC3=CC=NC=C3)C3=CC=CC1=C23	1.0
CC1=NN2CCCN(CCC(C)C)C2=C1C1=CC=CN=C1N1CCOCC1	1.0
CN(CC1(C2=CC=CC=C2)CC1(C)C)C(=O)C1=NOC(COC2=C(F)C=CC=C2F)=C1	0.0
CN1N=C2CCC(NC(=O)C3=C(F)C=CC=C3Cl)CCN2C1=O	0.0
CC1=CC=C(C2=NC3(CCN(C(=O)C4=CC=CC=C4Cl)CC3)ON2)C=C1	0.0
FC1=CC=C(OCCC2=NOC(C3CCCCN3)=N2)C=C1	0.0
CC1(C)NC(=O)N(CC(=O)NC2CC(C3=CC(=O)NC(N)=N3)C2)C1=O	0.0
CCN1C=CC(C(=O)N2CCC3(CC2)C2=NC=CN2C2=CC=CC=C2CN3CC(C)C)=N1	1.0
O=C(CC1CCCN(C2=CC(=O)N(CC3CC3)N=C2)C1)NCC1=CC=CC=N1	0.0
O=C1CCC(C(=O)N2CCSCC2)CN1CCC1=CC=CC(F)=C1	0.0
COC1=CC=CC(CN2C(=O)CCCCC2C(=O)NCCC2=CNC3=CC=C(OC)C=C23)=C1	0.0
COC1=CC=CC(C2=C(NCCC(=O)N3CCN(C(C)C)CC3)N3C=CN=CC3=N2)=C1	0.0
CNC(=O)NC1=CC=C(C)N(CC(=O)NCC2=CC=CC=C2C)C1=O	0.0
COC1=CC=C(NC(=O)C2COCC(=O)N2CC2=CC=C(OC)C(OC)=C2)C=C1Cl	0.0
COCCN1C(=O)C2=CC=CN2CC1CNS(=O)(=O)C1=CC=C(F)C=C1	0.0
CC1=NS(=O)(=O)N(C)C=C1C(=O)OCC1=NC(C2=CC=CC=C2C)=NO1	0.0
O=C(CSC1=CC=CC=N1)NCC1=CC=CN=C1N1CCOCC1	0.0
COC1=CC=C(NC(=O)N2CCC(O)(C3=CSC(CN4CCN(C)CC4)=N3)CC2)C=C1	0.0
CC1=CC(C)=CC(C2=CC=C(CN3CCCC3C(=O)NC3CCCC3)C=C2)=C1	1.0
CC1=CC=C(C2=NOC(C3CC(NS(=O)(=O)C4=CC=C(C)C=C4)CN3C)=N2)C=C1	1.0
CC1=CC=CC(N2N=C(C3=C(C)N=C4SC=C(CC(=O)N5CCCC5)N4C3=O)C=C2C)=C1C	0.0
COC1=CC=C(Cl)C=C1C1=CC=C2NC(=O)C3CC(N)CCN3C(=O)C2=C1	1.0
COCC1CN(C(=O)C2=CC=C(OC)N=C2)CC1C(N)=O	0.0
COCCNC(=O)C1CC(O)CN1C1CCN(C(=O)C2=CC=CS2)CC1	0.0
CCNC(=O)N1CCC(OC2CCN(S(C)(=O)=O)CC2)CC1	0.0
O=S(=O)(NC1COC2C(NC3=NC=CC(C4=CC=CS4)=N3)COC12)C1=CC=CS1	1.0
CC(C)=CCN1C(C2=CC=C(F)C=C2)=CN2C=C(C(=O)N3CCCCC3)N=C2C1=O	0.0
CC1=CC=C(C(=O)N2CCCCCNC(=O)C3CCCCC32)S1	0.0
COC1=CC=CC=C1C1=CC=NC(NC2COC3C(NC(=O)COC4=CC=CC=C4)COC23)=N1	0.0
CC1=CN2N=C(C(=O)NCC3=CC=C(C(F)(F)F)C=C3)C=C2C(N2CCCC2)=N1	1.0
COC1=NC=CN=C1NC1CCN(C(=O)COC2=CC=C(C)C=C2)CC1	0.0
C1=CC=C2C(CN3CCCC3C3=NC(C4=CC=NC(N5CCOCC5)=C4)=NO3)=CNC2=C1	1.0
CN(C)C1=CC(N2CCCC(NC(=O)C3=CC=CC=C3F)C2)=NC=N1	0.0
O=C1OCC2CCNCC3=CC=CC=C3N12	0.0
C#CCN(C)C(=O)C1=C(C(C)O)ON=C1C1=CC=C(OC)C=C1	0.0
O=C(CC1CCNC1)NC1CC1	0.0
CC1=CC(C2=CN=C3NC=C(CC(N)=O)C3=C2)=CC=N1	0.0
CN(CC1CCOCC1)C(=O)CCC1=CC=CC=C1	0.0
COC1=CC=CC2=CC=C(C3=NC=CN3CC3(CO)CCOCC3)N=C12	0.0
NC(=O)C1CN(C(=O)CCC2=CC=CC=C2)CC1COC1=CC=CC=C1	0.0
CC(=O)NC1CC2(CCN(C(=O)CCC(=O)O)CC2)C2=CC=CC=C21	0.0
C#CC1CN2CCC1CC2CNS(=O)(=O)C1=CC=C(C)C=C1	0.0
CC1CCC(NC(=O)C2CCN(C(=O)C3=C4COC(C5=CC=CC=C5)CN4C=N3)CC2)CC1	0.0
CC1=CC=C(C(=O)N2CCCN(CCN3N=C4CCCCN4C3=O)CC2)C=C1	0.0
COC1=CC=C(C(=O)N2CCC3=NN(C)C(=O)N3CC2)C=N1	0.0
CC1=NN=C(C2=CC(C(=O)NC3=CC=CN=C3)=CC=N2)N1CCC1=CC=CC=C1	0.0
COCCN(C)CC1CC(CO)CN(C(=O)C2=CC=C(F)C=C2C)C1	0.0
COC1=CC=CC=C1C(=O)NC1=CC=NN1C1CCN(C2=CN=CC=N2)CC1	0.0
OCC1CCN(CC2=CC=C(C3=CC=NN3)O2)CC1O	0.0
CC1=CC=C2CN(CC3=CC=C(C(C)C)C=C3)CCC(CO)N(C)C2=N1	1.0
CC1=CC(C(=O)NCC2=CC=CS2)=C2C(C3CCNC3)=NOC2=N1	0.0
COC1=CC=C2NC(=O)C3(CCNC3)C2=C1	0.0
O=C(C1=CC=CO1)N1CC(OC2=CC=C(C3=NC(C4=CC=CC=C4)=NO3)C=C2)C1	1.0
CC(C(=O)NC1CC1)C1CCC2(C)CCC(NC(=O)C3CCCCC3)C(C)C2C1O	0.0
CC1=NOC(C2CN(CC3CCCCC3)CC2CO)=N1	0.0
C=CCNC(=O)C1CCCN1C(C(=O)NC)C1=CC=CC=C1OC	0.0
OCC1CN(C2CCC2)CC1C1=NC(C2=CC=NC=C2)=NO1	0.0
COC(=O)C1=CC=C2C(=C1)N=C1COCC(CNC(=O)C3CC3)N12	0.0
O=C(NCC(F)(F)F)C1=CC(C2CC2)=NC2=C1C(C1CCCNC1)=NO2	0.0
COCCNC(=O)C1CC(OC2=CC=CC=C2)CN1C(=O)NC1=CC=CC=C1	0.0
O=C(C1=C2CCCCCN2C(=O)C=C1OCC1CC1)N1CCOCC1	0.0
CC1=NOC(C)=C1[S+](=O)([O-])N1CCC2(CC1)OCCN(CC1=CC=CC=C1)C2=O	0.0
O=C(NCC1=CC=C(Cl)C=C1)C1CC2=C(CN1CC1=CC=C(Cl)C=C1)NC=N2	1.0
CCCNC(=O)C1=CC=C(S(=O)(=O)NCCN2CCNC2=O)C=C1	0.0
O=C(NC1=CC=C2OCCOC2=C1)N1CCC(C2=NC(C3CCOCC3)=NO2)CC1	0.0
CN1C(=O)C2=C(N=CN2CC(=O)N2CCCC(CC3=NN=CN3C3=CC=CC=C3)C2)N(C)C1=O	0.0
O=C(NCCC1=NOC(C2=CC=CC=C2)=N1)C1COC2=CC=CC=C2C1	0.0
COC1=NC=CC(N2CCC(CC(=O)NCCN3CCC(C)CC3)CC2)=N1	0.0
CCC(=O)N1CCC(C2C(OC)C(=O)N2C(C)C)CC1	0.0
CCOCCCNC(=O)C1=CC=CC=C1C1=CC=C(OC)N=N1	0.0
CC1=CC=CC(OCC(=O)N2CC(CO)C(C3=CC=CC=N3)C2)=C1	0.0
O=C(NC1=CC=CC=C1)C1(CCO)CC12CCOCC2	0.0
O=C(NCC1=CC=CC(F)=C1)C1CN(C2CCCC2)C(=O)N1	0.0
CC1=NN(C2=CC=CC=C2)C2=C1C(C)N(CC1CN(CC3=CC=C(C(F)(F)F)C=C3)C1)C2=O	1.0
CC1=NC(C2=CC=C(N(C)C)C=C2)=CC(C2CN3CCC2CC3COC(=O)NC2=CC=C(C(C)C)C=C2)=N1	1.0
CC1=CON=C1CN1CC2(C1)NC(=O)C1=CC=CC=C1O2	0.0
CCOC(=O)C1C(O)C(=O)N(CC2=CC=CC=C2)C12CCN(C(=O)N(C)C)CC2	0.0
CNC(=O)CCN1N=CC2=CC(OC3CCC4=CC=CC(C5=CC=NC=C5)=C43)=CC=C21	1.0
CC(=O)NC1=CC=C(CN2CCCC(N3CCN(C4=CC=CC=C4)CC3)C2)C=C1	0.0
COC1=CC=C(C(=O)N2CC3CC(C2)C2=CC=C(NS(=O)(=O)C4=CC=C(NC(C)=O)C=C4)C(=O)N2C3)C=C1	0.0
COCCNC(=O)C(C)C1CCC2=C(C)C=C(OCCOC)C(C)=C2C1O	0.0
COC1=CC=CC=C1CN(CC1=CC=CC=C1OC)CC1C=C(C)C(CC2=NC3=C(C)C=CC=C3N2)CC1C(C)C	1.0
CC1=NC(N2CCC(C(=O)NCC3CCCO3)CC2)=CC(C(F)(F)F)=N1	0.0
CCCNS(=O)(=O)C1=CC=C(C(=O)NCC2=NN3CCNCC3=C2)C=C1	0.0
O=C1NC2(CCNCC2)C(=O)N1CC1=CC=CC(Cl)=C1Cl	0.0
COC1=CC=C(F)C=C1C1=CC=CC(C(=O)NCCNC(=O)C2=CC=CC(Cl)=C2)=C1	1.0
COC1=CC=C(C(=O)N2CCC3(CC2)CC(=O)C2=CC=C(Cl)C=C2O3)C=C1	1.0
CC1CCN(C(=O)C2=CC3=C(CCN(C(=O)C4=CC=C(Cl)C=C4)C3)S2)CC1	1.0
CC1=CC=C(CC(=O)N2CCCN(C3=NNC(C4=CC=CC=C4)=C3)CC2)C=C1	1.0
C1=CC=C2C(CN3CCCC3C3=NC(C4=CC=C(OC5CCCCC5)N=C4)=NO3)=CNC2=C1	1.0
O=C(C1CCC1)N1CCCC1C1=NC(C2=CC=C(F)C=C2)=NN1	0.0
CCOC1=CC(=O)N2CCCCCC2=C1C(=O)NCCCN1CCCC2=CC=CC=C21	0.0
CC(=O)C1=C(C)N(CCC(=O)N2CCC3(CC2)C(O)CC3O)N=C1C	0.0
O=C(NC1CCCCC1)NC1CCN2C(=O)C3=CC(C4=CC=CC=C4)=CC=C3NC(=O)C12	0.0
COC1=CC=C(C(=O)NC2CCCC2C(=O)N2CCOCC2)C=C1	0.0
O=C(C1CCCC(O)C1)N1CCC(N2C=NN=C2)CC1	0.0
O=C(NC1=CN=C(C2=CC=C(Cl)C=C2)N=C1)C1CCC1	0.0
COCC1CN(C(C)=O)CC12CCN(CC1=CC=C3NC=CC3=C1)CC2	0.0
CC(C)NC(=O)C1CN2CCC1CC2CN1C=C(CN(C)CC2=CC=CC=C2)N=N1	0.0
C1=COC(C2=CC=NC3=NC=NN23)=C1	0.0
CC(=O)C1=CC=C(NC(=O)NCC2CC3CCN2CC3C2=CC(C3=CC=CO3)=NC(C)=N2)C=C1	1.0
CC(C)C1=NOC2(CCN(C(=O)C3CCCC3)CC2)C1	0.0
O=C(CC1NC(=O)C2=CC=CC=C2NC1=O)NCCC1=CNC2=CC=C(F)C=C12	0.0
CC1=CC=CC(N(C)C(=O)CN2C(=O)NC3(CCCCC3)C2=O)=C1	0.0
O=C(C1=CNC2=CC=CC=C12)N1CCC(CC2=NN=CN2CC2CC2)C1	0.0
COCC(=O)NC1CCC12CCN(C(=O)NCC1=CC=CC=C1)CC2	0.0
COCCNC(=O)C1CCCC(NC(=O)C2=CC=CC=C2)CN(C)C(=O)C1	0.0
O=C(C1=CC=C(Cl)C=C1)N1CCC(N2CCCS2(=O)=O)CC1	0.0
COC1=CC=CC=C1C1=CN=C(NC2=CC=CN=C2)C2=C1CCO2	1.0
C=CCNC(=O)N1CCC(O)(C2=CSC(CN3CCN(C)CC3)=N2)CC1	0.0
CC1=NOC(C)=C1S(=O)(=O)NCCC1=NOC(C2=CC=CC=C2)=N1	0.0
O=C(NC1CCCC1)N1CCC(C(=O)N2CCCC(C3=NC4=NC=CC=C4N3)C2)CC1	0.0
CN1CCCN(C(=O)C2CCCC2)C2=CC=CC=C21	1.0
O=C(CC1CCOC2(CCN(CC3=CC=CS3)CC2)C1)NC1CC1	0.0
COCC1CN(CC2=CC=CC(OC)=C2OC)CC1C(=O)NC1CC1	0.0
CN1CC(=O)N(C2=CC=C(Cl)C=C2)CC2=C1N=CN=C2N1CCC(CC2=CC=CC=C2)CC1	1.0
CC1=CC(C(=O)NCC(C)C)=C2C(C3CCNCC3)=NOC2=N1	0.0
CC1=C(C(=O)NC2=CC=CC(Cl)=C2C)N2CCC(NC3=CC=C(F)C=C3)CC2=N1	1.0
COC1COC2C1OCC2N1N=NN=C1C(C)C	0.0
NC1=NNC(C(=O)N2CCC3=C(C2)C(C2=CC=C(C4=CC=CC=C4)C=C2)=NO3)=C1	1.0
O=C(O)C1CC(C(=O)NCC2=CC=CN=C2)CN(CC2=CC=CC=N2)C1	0.0
O=C1CCN(C(=O)CC2=CC=CC(F)=C2)CCOCCN1	0.0
O=C1CC2(CCN(C(=O)C3=CC=C(C(F)(F)F)C=C3)CC2)OC2=CC(Cl)=CC=C12	1.0
O=C1CC(C2=CC=CC=C2)N(C(=O)CC2=CC=CN=C2)CCCCCCN1	0.0
CCCN(CC1CCOC1)C(=O)C1=CC=CC(Cl)=C1	0.0
COC1=CC=CC=C1NC1=NC=NC=C1C1=NC(C2=CC=CC=C2)=NO1	0.0
CC1=CC(C2CC(C(=O)NCCC3=CC=CC=C3)CN(C(=O)NC(C)C)C2)=CC=C1F	1.0
CNC(=O)C1(N2CCCC2C(=O)NCC2=CC=CN=C2)CCCCC1	0.0
CN1N=C(C(=O)NC2CCC3=NN(CC4CC4)C(=O)N3CC2)C2=CC=CC=C21	0.0
COCCCNC1=NC2=C([S+](=O)([O-])C3=CC=C(Cl)C=C3)N=NN2C2=CC=CC=C12	0.0
COCCN1CCCCCC(O)C2=CC(C(=O)N3CCN(C4=CC=CC(OC)=C4)CC3)=CC=C21	1.0
O=C1CCN(S(=O)(=O)C2=CC=CC=C2)CCCN(CC2=CC=NC=C2F)CCN1	0.0
CC1=CC=CC(C(=O)N2CCC(OC3=CC=CC=C3F)(C(=O)O)CC2)=C1	0.0
O=CC1=CC=CC=C1C1=CC=CC=N1	0.0
O=C(C1=CC=CC=C1Cl)N1CCC2=NC(C3CC3)=NC(C3=CC=C(O)C=C3)=C2CC1	0.0
COCC1CN(S(=O)(=O)CC2=CC=CC(F)=C2)CC12CCNCC2	0.0
CN(C)C1=NC2=C(CCN(CC3=CC=C(F)C=C3Cl)CC2)C(=O)N1	0.0
CC1=CC=CC(C(=O)N2CCC(N3C(C)=NN(C)C3=O)CC2)=C1	0.0
CCCNC(=O)C1CN2C=CC=C2C(=O)N1CC1=CC=CC=C1	0.0
COC1=CC=C(S(=O)(=O)N2CCC3(CC2)CC(CC(=O)NC2CC2)CCO3)C=C1	0.0
O=C(C1=CN2C(C3=CC=C(Cl)C=C3)=NN=C2C=C1)N1CCN(C2=NC=CC=N2)CC1	0.0
COC1=CC=CC=C1CCN1CCCC(CN(C)C(=O)CN2C(=O)CNC2=O)C1	0.0
O=C(CC1OC(CNC(=O)C2CC2)C(O)C1O)NC1=CC=CC=C1	0.0
O=C(C1CCCN1C(=O)C1=CC=C(F)C=C1)N1CCCC(C2=NC3=CC=NC=C3N2)C1	0.0
CCNC(=O)NC1C=CC(C2=C(C)N(C3=CC=C(C(C)(C)C)C=C3)N=C2C)C1	1.0
CC1=CC2=CC(C(=O)N(C)CC3=CC4=NSN=C4C=C3)=CC=C2O1	0.0
COCCN1CCC2(CCC1=O)CCN(C(=O)CCN1N=C(C)C=C1C)CC2	0.0
CC(C)CNC(=O)C1=CN2C(C(C)(C)C)=NN=C2C=C1	0.0
COC1=CC=CC=C1C1=CC=CC(CN2CCCC(C(=O)NC3CCCC3)C2)=C1	1.0
COC1=CC=C(C(=O)NC2COC3C(OC(=O)NC4=CC=CC=C4)COC23)C=C1	1.0
COCC1CC(NS(=O)(=O)C2=CC=CC(C(F)(F)F)=C2)C(O)C1O	0.0
CC1=CC=C(C(=O)N2CCCN(C3=NN4C(C5CC5)=NN=C4C=C3)CC2)C=C1	0.0
COC1=CC=CC(NC(=O)CN2N=C3CCN(C(C)=O)CC3=CC2=O)=C1	0.0
COCC1CN(C(C)=O)CC12CCN(C(=O)C1=CC=CC(C)=C1)CC2	0.0
O=C(C1=CC=C(C(F)(F)F)C=C1)N1CCN2C(=NN=C2C2=CC=CN=C2)C1	0.0
CC1=CC=C(C2=NOC(C3CC(O)CN3C3CCCCC3)=N2)C=C1F	0.0
ClC1=CC=C(C2CN3N=NC(C4=NC(C5=CC=CC(Cl)=C5)=NO4)=C3CO2)C=C1	0.0
CN1C=CN=C1C(=O)N1CCCCCCNC(=O)C2CC(C3=NC(CC4=CC=CC=C4)=NO3)CC21	0.0
C[S+](=O)([O-])N1CC2(CCN(CC3=CNC4=CC=CC=C34)CC2)CC2=CC=CC=C21	1.0
CCNC(=O)C1N(C(C)C)C(=O)C12CCCC2	0.0
CS(=O)(=O)N(C1CCOCC1)C1CN(C(=O)NC2=CC=CC=C2F)C1	0.0
CC1=CC=C(C2=NC3(CCN(C(=O)C4=CC=C(C)S4)CC3)ON2)C=C1	0.0
CC1=NN2C=C(C(=O)N(C)CC3=CC=CN=C3)C=NC2=C1	0.0
COC1=NC=CC=C1C1=CC=C2N=CN(CC3=CC=CC=N3)C(=O)C2=N1	0.0
CCCC(=O)NC1=CC(C2CCCC2)=NN1C	0.0
COC1=CC=CC(CC(=O)NCCC2CCN(C(=O)NC3=CC=C(C)C=C3)CC2)=C1	0.0
CN1C=C(CN2CCN3C(=O)N(C4CCOCC4)CC3C2)C=N1	0.0
CCN1C(=O)C2=C(C=C(C)N2C)N(CC(=O)NC2=CC(OC)=CC(OC)=C2)C1=O	0.0
CCC1(O)CCC12CCN(C(=O)C1=CC=C(OC)C(F)=C1)CC2	0.0
O=C(COC1=CC=CC=C1)N1CCCC(N2C=C(C3=NC(C4CC4)=NO3)N=N2)C1	0.0
CCC1=CN=C(N2CCC3(CC2)C(=O)NC2=CC(OC4CCCC4)=C(OC)C=C23)N=C1	1.0
COC1=CC=C(CN(C)CC2=CSC(C)=N2)C=C1CN1CCCC1	0.0
O=C(NCC1OCC(NCC2=CC=CC=N2)C1O)C1=CC=CC=C1	0.0
O=C(NC1=CC=C(C(O)C2COCC(=O)N2CC2CC2)C=C1)C1=CC=CO1	0.0
CC(=O)N1CCN2C(=NN=C2C2CCCN2CC2=C(C3=CC=CS3)NN=C2)C1	0.0
CC1=CC=C(C(C(=O)NCC2=CC(C)=NN2C)N(C)C)C=C1	0.0
O=C(C1CC1)N1CCC2(CCCCO2)CC1	0.0
O=C(C1=CC=CC(Cl)=C1)N1CCN2C(=NN(C3=CC=C([N+](=O)[O-])C=C3)C2=O)C1	0.0
O=C(NC1=CC=CC(N2C=CC=N2)=C1)C1CCCN1CC1CC1	0.0
CCN1C(=O)C2CC3(CCN(C(=O)C4=NC=CC5=CC=CC=C45)CC3)CN2C1=O	0.0
CN1N=CC=C1C(=O)N1CCCN(CC2=CC=NC=C2)C(C2=CC=CC=C2)CC(=O)NCC1	0.0
COC1=CC=C(C2=CC=C(C(=O)NC(C)C)C(Cl)=C2)N=N1	0.0
CC(C)(O)C1CCCN(C(=O)C2=NNC(COC3=CC=CC(F)=C3)=C2)C1	0.0
CC1=NOC(C)=C1C(=O)N1CCC2(CC1)CN([S+](C)(=O)[O-])CC1=CC=CC=C1O2	0.0
O=C(C1=COC=C1)N1CCCCCC1CN1CCOCC1	0.0
COCCN1C(=O)C2=CC=CC=C2C(C(=O)NC2=NN=C(CC(C)C)S2)C12CCCC2	0.0
COC1=CC=CC=C1CNCC1CN2C=C(C3=CC=C(C)C=C3)N=C2CO1	1.0
COC1=CC=CC=C1OCCNC(=O)C1N(C(C)C)C(=O)C12CCCC2	0.0
CC(C1=CC=CS1)N(C)CC1=CC=CN1C	0.0
CC(C)CC(=O)N1CCOCC12CCN(CC1=CC=C(C(C)C)C=C1)CC2	1.0
CC1=NC(C2CCCCN2C(=O)C2=CC=CO2)=NN1	0.0
O=C(NCC1=CC=CC=C1Cl)C1CN(C2CCCC2)C(=O)N1	0.0
COC1=CC=CC(C(=O)N2CCC(N3CC(O)CC3C(=O)N3CCC4=CC=CC=C43)CC2)=C1	0.0
CC(C)C1=NOC(CN(C)C(=O)C2=CSC3=NC(C4=CC=C(F)C=C4)=CN23)=N1	1.0
CC1=CC=C(NC(=O)CN2C=CC=C2C2=NC(C3=CC=CC=C3)=NO2)C(Cl)=C1	0.0
CS(=O)(=O)N1CCC(C2CCN(C(=O)NCCC3=CC=CC=C3)C2)CC1	0.0
COC1=CC(OC)=C(CNC(=O)C2=C(C3=CC=C(OC(F)(F)F)C=C3)ON=C2C)C(OC)=C1	1.0
CN1C=CN=C1C(=O)N1CCC2=NN(C)C(=O)N2CC1	0.0
CC1=CC=CC(NC(=O)CN2C=CC=C2C2=NC(C3=CC=C4OCOC4=C3)=NO2)=C1	0.0
COCCOC1CCOC2(CCN(C(=O)C3=CC=CC=C3OC)CC2)C1	0.0
CCC(=O)N1C(C(=O)NCC2CCCO2)COC12CCC(C)CC2	0.0
COC1=CC=C(C(=O)NCCC2=NOC(C3=CC=NC=C3)=N2)C=N1	0.0
CC1=CC=CC(N2CCN(C(=O)C3CCN(C(=O)C4CC4)CC3)CC2)=N1	0.0
O=C(NC1CC1)C1=NC2=CC=CN=C2N(C2CC2)C1=O	0.0
CC1=CC=CC=C1N1CCN(C(=O)C2=CC3=C(CCN(C(=O)C4=CC=CC=C4)C3)S2)CC1	0.0
COC1=CC=C(C2=NOC3(CCCN(C(=O)C4=CC=CC=N4)C3)C2)C=C1	0.0
CN(CC1=NN2CCNCC2=C1)CC1=NC2=C(SC=C2)C(=O)N1	0.0
COC1=CC=CC(CNC2C(C3=CC=C(C(F)(F)F)N=C3)CC(O)C2O)=C1	0.0
CCNC(=O)N1CCC(CC2=CC=C(C(=O)NC3=CC=CC(F)=C3)C=C2)CC1	1.0
CCC1=CC=CC(NC(=O)C2CN(S(=O)(=O)CC)CC2C2=CC=NC=C2)=C1	0.0
CN(C)CC1CN(C2=NC=CC=N2)CC1NC(=O)C1=CC=CC=C1F	0.0
O=C(COC1=CC=CC=C1)NC1COC2C1OCC2N1C=C(CC2CCCCC2)N=N1	0.0
CC1=NOC(C)=C1[S+](=O)([O-])N(C)CC1=CC=C(C2=CC=CC=C2)C=C1	0.0
CCN1C2=C(CCN(C(=O)C(C)C)C2)C(=O)N1CC1=CC=CC=C1	0.0
COC1=CC(OC)=C(NC(=O)CN2C(C)=CC3=C2C(=O)N2CCCCC2=N3)C=C1Cl	0.0
CC1=CC=CC(CN2CC(N(CC3=CC=CN=C3)S(C)(=O)=O)C2)=C1	0.0
CC1=CC=CC=C1CN1CCC2(CC1)OC(=O)N(CC1=CC=C(O)C=C1)C2(C)C1=CC=CC=C1	1.0
O=C1C2CN(CC3=CC=C(F)C(F)=C3)CC2C(=O)N1CC1=CC=C2OCOC2=C1	0.0
COC1=CC=C(N2C(=O)CSC23CCN(C(=O)NC2=CC=C(C)C=C2)CC3)C=C1	0.0
CC1=NOC(C2=NC(C3=CC=C(N(C)C)C=C3)=NO2)=N1	0.0
CN(C(=O)C1=CC=CC(Cl)=C1)C1CCCC2=CC=CC=C21	1.0
O=C(CC1=CC=CC=C1)N1CCC(OC2=CC=CN=C2)C1	0.0
CCN1C(=O)C2CC3(CCN(C(=O)C4=CN=C(C)C=N4)CC3)CN2C1=O	0.0
CC1=CC(CNC(=O)C2=CC=C(F)C=C2)C(C(C)C)CC1CC1=NN=C(C2=CC=NC=C2)O1	1.0
COC(=O)C1CC2=C(NC3=CC=CC=C23)C2CC(NCCN(C)C)CC(C3=CC=CC(Cl)=C3)N12	1.0
COC1=CC=C(C(=O)NC2CCCC2C(=O)N(C)C)C=C1	0.0
C1=CC=C(CN2CC(OC3=CC=C4OCOC4=C3)C2)C=C1	0.0
CC1=NN(CCC(=O)NCC2=CC=CN=C2OC2=CC=CC=C2F)C(C)=C1	0.0
CCC1CN(C(=O)C2CC2)CCC1CC(=O)NCC1=CC=CC=C1	0.0
CC(=O)N1CCN(CC2=C(C(C)C)N=NS2)CC(O)C1	0.0
COCCOC1=CC=C2CN(C(=O)CCN3N=C(C)C=C3C)CCC2=N1	0.0
COC1=CC2=C(C=C1OCC1=CC=CC=C1)NC(=O)C21CCN(CC2=C(C)ON=C2C)CC1	1.0
CC1=C(C(=O)NCC2=CC=CC=N2)C2=C(C=CN(CC3=CC=C(F)C=C3)C2=O)S1	0.0
COCCC(=O)N1CCCC(N2CCN(C3=CC=CC(C(F)(F)F)=C3)CC2)C1	0.0
CC1=CC=C(S(=O)(=O)CC2=NOC(C3CC(O)CN3CC3=CC=CC(C#N)=C3)=N2)C=C1	0.0
COC1=CC=CC(C2=C(C(=O)NCC3CCCCC3)N=C3SC=CN23)=C1	0.0
CC1=NC(C)=C(C(=O)N2CCCCCCNC(=O)C3CCCCC32)S1	0.0
COC1=CC=C(C(=O)N2CCC(N3C(=O)C(OC)C34CCOCC4)CC2)C(OC)=C1	0.0
CC1=CSC(NC(=O)C2=NC3=C(CCN(CC4=CC=CC(F)=C4)CC3)O2)=N1	1.0
O=C1COC2CN(CC3=CC=CC=N3)CC2N1	0.0
CC1=NN(CC(=O)N2CC(COC3=CC=CC=C3)C(C(N)=O)C2)C(C)=C1	0.0
CC1=NN(C2=CC=CC(CN3CCCC(O)(CN(C)C)C3)=C2)C(C)=C1	0.0
FC1=CC=C(CN2CCC(C3=NC4=CC=CC=C4S3)C2)C=C1F	1.0
O=C(COC1=CC=C(F)C=C1)N1CCC2(CC1)N=C(C1=CC=CC=C1)NC2=O	0.0
CN1C=NN=C1C1=NN(C)C2=C1CN(C(=O)C1=CC3=CC=CC=C3N1)CC2	0.0
CC(=O)N1CCC(C2=NN=C3CCC(C(=O)NCC4=CC=CC=C4F)N32)CC1	0.0
CNC(=O)C(CC1=CC=CC=C1)N1CCCC1C(=O)N1CCCCC1	0.0
COC(=O)C1CC2=C(CN1CC1=CC=CC(C#N)=C1)N(CC1=CC=C(Cl)C=C1)C=N2	1.0
CN1C=NN=C1CC1CCN(C(=O)NC2=CC=C3OCCOC3=C2)C1	0.0
CCN(CC)C(=O)C1=CSC(C2=CC=CC(OC(C)C)=C2)=N1	1.0
CCCCCNC(=O)C1CCCN(C2=NC=CC(NC3=CC=CC=C3OC)=N2)C1	1.0
CCS(=O)(=O)N(C1CC1)C1CCOC2(CCN(C(=O)CC3=CC=CC=C3)CC2)C1	0.0
O=C(NCC1OCC(NCC2=NC=CN2)C1O)NC1=CC=CC=C1	0.0
CN1N=CC=C1C(=O)NCC(=O)N1CCCCCNC(=O)CC1C1=CC=CC=C1	0.0
CC1=C(Cl)C=CC=C1NC(=O)CC1NC(=O)C2=CC=CC=C2NC1=O	1.0
COC1=CC=C(NC(=O)N2CCCCC2C2=NC(C3=CN=CC=N3)=NN2)C=C1	0.0
CC1=CN2C=C(C(=O)N(C)CC3=C(C4=CC=C(F)C=C4)NN=C3)N=C2C=C1	0.0
CCOC1=CC(=O)N2CCCCC2=C1C(=O)NC1=CC=C(OC)C(OC)=C1	0.0
O=C1C2=C(CO)C(C3=CC=CC=C3)=NN2C=CN1CC1=CC=CC(F)=C1	0.0
COC(=O)CNC(=O)C1=NC(C2=CC=C([S+](C)(=O)[O-])C=C2)=C2C=NC=CN12	0.0
O=C(NC1CCN(C2=CC=C(F)C=C2)C1=O)C1=CC=CC(Br)=C1	0.0
COC1=CC=C(C(=O)NC2CCCC2C(=O)N2CCN(C3=CC=CC=C3F)CC2)C=C1	0.0
O=[S+]([O-])(NC1CCN(C2=CC=NC3=CC=NN23)CC1)C1=CC=CC(C(F)(F)F)=C1	1.0
O=C1CCN(S(=O)(=O)C2=CC=C3CCCC3=C2)CCCC(C2=NC(C3=CN=CC=N3)=NO2)CCN1	0.0
CC(C)CN1CC(COC2=CC=C3C=CC=CC3=C2)OC2=CC=NC(C3=CC=C(OCC(=O)O)C=C3)=C2C1=O	0.0
CCCNC(=O)CC1CCN(C(=O)C2=CC=NC(Cl)=C2)CC1CC	0.0
CN1C(=O)C2(CCCN(C3=NC=NC4=C3C=CN4)C2)C2=CC=CC=C21	0.0
CN(CC1=CC=C(C2CCCCO2)S1)CC1CCN(CCC2=CC=C(F)C=C2)CC1	1.0
CC1=CC=C(C2=CC=CC=C2CN2CCC(C(=O)NCC3CC3)CC2)C=C1Cl	1.0
O=C(NC1CCN2C(=O)C3=CC=CC=C3NC(=O)C2C1)C1=CC=CC=C1	0.0
CC(=O)NCCC(=O)N1CC2=CC=CC=C2CC2(CCN(CC3=CC=CN=C3)CC2)C1	0.0
CC1=CC(C)=CC(C(=O)N2CCC(CC3=NC(C4=CN=CC=N4)=NO3)CC2)=C1	0.0
CCOC1=CC=C2CN(C(=O)CC3=CC=CC=C3)CCC2=N1	0.0
CC1=C(C(=O)NCC2CCCCC2)C2=C(C=CN(CC3=CC=CC(F)=C3)C2=O)O1	1.0
CC1=CC=C(C2=NOC(CCCC(=O)N3CCC4=C(C3)C(=O)N3NC(C5=CC=CC=C5)=CC3=N4)=N2)C=C1	0.0
O=C1OCC2(CCN([S+](=O)([O-])C3=CC=CC=C3)C2)N1CCN1CCOCC1	0.0
CC(C)(C)C1=CC(CC2CNCCC2CC(=O)NC2=NC=CS2)=NO1	1.0
CCOC(=O)C1CCN(C(=O)C2CCCN(CC3=CC=CC(C4=CSC=C4)=C3)C2)CC1	1.0
CC1=C(CN2CCCCCNC(=O)C3CCCC32)SC=N1	0.0
COC1=CC2=C(C=C1OC1=CC=CC(N(C)C)=C1)NC(=O)C21CCN(CC2=CC=CC=N2)CC1	1.0
CCC1=CN=C(N)N=C1NCC1=NC(C(=O)NC)=NO1	0.0
O=C1CN(CC2=CC=CS2)CCN1C1=CC=C(Cl)N=N1	0.0
CC(=O)N1CCC(N2CCOCC2C2=NC=C(C3=CC=CC(F)=C3)N2)CC1	0.0
COC1=CC=C(NC(=O)C2=CC=C3C(=C2)C2(CCN(C)C2)CN3CC2=CC=CC=C2)C=C1	1.0
CC1=CC=C(NC(=O)N2CCC3=C(C(=O)NCC4=CC=NC=C4)C=CC=C32)C=C1	1.0
CN1CCN(C2=NN3C(NC4=CC=C(Cl)C(C(F)(F)F)=C4)=CN=C3C=C2)CC1	1.0
O=C(NCC1=CC=CC=C1N1C=NC=N1)C12CNCC1CNC2	0.0
CSC1=CC=C(CNC(=O)C2=C3COC(C4=CC=C(F)C=C4)CN3N=N2)C=C1	0.0
CC1=CC=C(C(=O)N2CCN(C3=NN4C(C5=CC=CC(C(F)(F)F)=C5)=CN=C4C=C3)CC2)C=C1	0.0
CC(C(=O)N1CCOCC1)C1CCC2(C)CCC(NC(=O)C3=CN=CN=C3)C(C)C2C1O	0.0
CC1=CC=CC=C1N1C=C(CNC(=O)C(C2=CC=CC(F)=C2)N(C)C)C=N1	0.0
CC(=O)N1CCC2(CC1)CN(C(C)=O)CC1=CC=CC=C1O2	0.0
CCCC(=O)N1CCCC(C2=NOC(COC3=CC=CC=C3F)=N2)C1	0.0
COC1=CC=C(CC(=O)NC2CCCC3=C2NC2=C(Cl)C=CC=C32)C=C1OC	1.0
COC1=CC=C(CN2C(=O)C(C(=O)N3CCN(C(=O)C4=CC=CC=C4)CC3)=NC3=CC=CN=C32)C=C1	0.0
CC(C)NC(=O)C1(CCO)CCN(C2=NC=CC=N2)C1	0.0
COC1=CC=C(N2C(=O)C(C(=O)NCC3CC3)=NC3=CC=CN=C32)C=C1	0.0
COC1=CC=CC(CNC(=O)CN2N=C3CCCCN3C2=O)=C1OC	0.0
CC1=CC=CC(C2=C(CNC(=O)C3=CC=CC(N(C)C)=C3)C=NN2)=C1	0.0
CCCN1C(C)=CN=C1CC1CCN(C(=O)NC)C1	0.0
CC(C)(C)C(=O)N1CCC(N2CCCC(C(=O)NCC3=CC=CC=C3)C2)CC1	0.0
O=C(C1=CC=CC=C1Cl)N1CCC(C(=O)N2CCC(C3=NC4=NC=CC=C4N3)C2)CC1	0.0
COCC1CN(C(=O)C2=CC=CC(Cl)=C2)CC1C(N)=O	0.0
CC1=CC=C(NC(=O)CN2C(=O)NC(C3=CC=C(Cl)C=C3)C3=C2COC3=O)C=C1Cl	1.0
CC1=NOC(C2CN(C(=O)CCC3=CC=CC=C3)CC2CO)=N1	0.0
CN1C=NC(C(=O)N2CCC(OC3CCN(CC4=CC=CN=C4)CC3)CC2)=C1	0.0
CC1=CC=C(C(=O)N2CCC(C(NC(=O)C(C)C)C(=O)NCC(C)C)CC2)C=C1	0.0
COCC1CN(C(C)=O)CC12CCN(CC1=CC=C3OCCC3=C1)CC2	0.0
CC(C)(C)C1=CC=NC(NC2COC3C(OC(=O)NC4=CC=CC(C(F)(F)F)=C4)COC23)=N1	1.0
O=C(NCC1=CC=C(F)C=C1Cl)C1=NOC(C2=CC=C3OCOC3=C2)=N1	0.0
O=C(NCCC1=CC=CC=C1)C1CCCN1C(=O)C1=CC=CC(C2=CC=CC=N2)=C1	0.0
CN(C)CCCC(=O)N1C2CCC1CN(CC1=CC=CN=C1)C2	0.0
O=C(CC1CCOCC1)NC1=CC=C(OC(F)(F)F)C=C1	0.0
O=C(O)C1=CC=C(CN2CCC(C3=CC(N4CCCC4)=NC=N3)CC2)C=C1	0.0
COC1=CC=CC(CNC(=O)C2CC(O)CN2C2CCN(C(=O)C3=CC=CC(F)=C3)CC2)=C1	0.0
N#CC1=CC=C(C(=O)N2CCC(CC3=NC(C4=CC=NC=C4)=NN3)C2)C=C1	0.0
COCC1=NC(C2CCCN(C(=O)C3=CC=CC=C3OC)C2)=NO1	0.0
CCC1=CC=C(C(=O)N2CCC(CC3=NC(C4=CN=CC=N4)=NO3)CC2)C=C1	0.0
CC1=NOC(C2CCN(CC3=CC(F)=CC=C3F)CC2NC(=O)C2CC2)=N1	0.0
O=C(CCC1=CN=CC=N1)N1CCOC(CCCC2=CC=CC=C2)C1	0.0
COC1=CC=C(C2CN3N=NC(C4=NOC(C5=CC=CC(OC)=C5)=N4)=C3CO2)C=C1	0.0
N#CC1=CC=C(C(=O)N2CCC3(CC2)CN(C2=CC=NC=N2)CC3CO)C=C1	0.0
C1=CC(C2=CC=NC(NCC3(N4CCOCC4)CCCCC3)=N2)=CC=N1	0.0
CC(C)(C)C1=NC=C(C2=CC=CC=C2)N1	0.0
COC1=CC(C2=CC=NC3=NC=NN23)=CC(OC)=C1OC	0.0
CC1=C(CN2CCCOCCNC(=O)C3CCCCC32)SC=N1	0.0
O=C(NC1CCN2C(=O)C3=CC=CC=C3NC(=O)C12)C1CCCC1	0.0
O=C(NCC1=CC=CC=C1)NC1=CC=CN2N=CN=C12	0.0
O=C(CN1C=CN2N=C(C3=CC=C(F)C=C3)C(CO)=C2C1=O)N1CCCCCC1	0.0
CC(CCC1=CC=CC=C1)NC(=O)CCN1C=CN2N=C3CCCCC3=C2C1=O	0.0
CC1=CC=CC(C(=O)N2CC(CO)C(C3=CC=CC=N3)C2)=N1	0.0
O=C(NCCC1CCCCC1)C1=CNC2=NC=CC=C12	1.0
CC(C)(C)C(=O)N1CCC(CC(=O)O)C(CC2=NCCC3=CC=C(C(C)(C)C)C=C23)C1	0.0
O=C(C1=NN2C=NN=C2C(C2=CC=C(Cl)C=C2)=C1)N1CCOCC1	0.0
CN(CC1CCOC1)C(=O)NC1=CC=C(C(F)(F)F)C=C1	0.0
O=C1CCN(S(=O)(=O)C2=CC=CC=C2)CCCN(C(=O)CC2=CNC3=CC=CC=C23)CCN1	0.0
CCC1=CC=CC(NC(=O)CN2C(=O)NC(C3=CC=C(C)C=C3)C3=C2COC3=O)=C1	1.0
CCOC1=CC=C(C2=NN3C=CN(CCNC(=O)C4=COC=C4)C(=O)C3=C2)C=C1	1.0
CC(=O)NCCCC(=O)N1C2CCC1CN(C1=CC=C(C(F)(F)F)C=C1)C2	0.0
COCCNC(=O)C1CCCCN1CC1=CC=C(C2=CC=CS2)C=C1	1.0
FC(F)(F)CN1C2CCC1CN(C1=NC=C(C(F)(F)F)C=N1)C2	0.0
N#CC1=CC=CC=C1CN1CCN(CC2=CC=CC=C2)CC(O)C1	0.0
O=C(C1=CC=CC=C1F)N1CCN2C(=NN=C2C2=CC=CC=C2)C1	0.0
CC1=CC=C(Cl)C=C1NC(=O)CN1C(=O)NC2(CCC(C)CC2)C1=O	0.0
CNC(=O)C(C1=CC=C(OC)C=C1)N1CCCC1C(=O)N1CCCC1	0.0
C[S+](=O)([O-])C1=CC=C(C2=C3C=CC=CN3C(C(=O)NCC3=CC=C4OCOC4=C3)=N2)C=C1	0.0
COC1=CC=C(C(C)NC(=O)C2=CC(C3=CC=CC=C3)=CN2C)C=C1OC	0.0
O=C(NC1CC1)C1=NC(C2=CC=C(F)C=C2)=C2C=CC=CN12	1.0
O=C(NCC1=CC=C(N2CCCCC2)C=C1)C1CCCN(C2=CC(=O)NN=C2)C1	0.0
CCNC(=O)NCC12CCC=C1N(C)C(=O)CC2	0.0
COC1=CC=CC(C2=CC=CC(C(=O)N3CC(CO)CC(CN(C)C)C3)=C2)=C1	0.0
CCC1=CC=C(NC(=O)CN2C(=O)NC3(CCOCC3)C2=O)C=C1	0.0
O=C1CC(C2=CC=CC=C2)N(CC2=CC=NC=C2)CCCN(C(=O)CC2CCCC2)CCN1	0.0
O=C1CCCCN1CC(=O)N1CCCC(NC2=CC=CC=C2)C1	0.0
COC1=NC=CC=C1C(=O)N1CCC(CCC(=O)N2CCC(CC3=CC=CC=C3)CC2)CC1	1.0
COC1=CC=C(CC(=O)NC2=CC=C3OC(C)C(=O)N(CCOC4=CC=CC=C4)CC3=C2)C=C1	1.0
CN1CC2=CC=CC=C2N2C=CN=C2C12CCN(C(=O)C1CCCCC1)CC2	0.0
C1=CC=C(CN2C=C(CN3C=CN=C3C3=NN4CCNCC4=C3)C=N2)C=C1	0.0
CC1(CCCCN2CCOCC2)COC2=CC=C(C(=O)NC3=CC=C(Cl)C=C3)C=C2N1	1.0
CC1=CC(C(=O)NC2C(C3=CC=CN=C3)CC(O)C2O)=NN1C	0.0
CCOC(=O)CNC(=O)C1=CC(C2=CC=CN2)=NN1	0.0
O=C(CC1OC(CNC(=O)NC2=CC=CC(F)=C2)C(O)C1O)NCCN1CCOCC1	0.0
CN(C)CC1CN(S(C)(=O)=O)CC1NC(=O)C1=CC=CO1	0.0
O=C(CC1=CSC=C1)NCC1=NN=C2C=CC(C3=CC=CC=C3)=NN12	0.0
O=C1N(CCN2CCCN([S+](=O)([O-])C3=CC=CC=C3)CC2)N=C2CCCCN21	0.0
CCCCS(=O)(=O)NC1CN(CC2=C(C)ON=C2C)CC1C(C)C	0.0
COC(=O)C(CC1=CC=CN=C1)NC(=O)C1CN(S(=O)(=O)C2=CC=CC=C2)CCN1C(=O)N1CCOCC1	0.0
COCCC(=O)N1CCCCCCNC(=O)CC1C1=CC=CC=C1	0.0
COC1=CC=C(NC(=O)C2CN(S(C)(=O)=O)CC23CCCCC3)C(C)=C1	0.0
CN1C=C(C2=CN=C3NC=C(CC(=O)NC4=CC=CC(F)=C4)C3=C2)C=N1	1.0
CC1=NOC(C)=C1[S+](=O)([O-])N1CCC2(C1)N=C(C1=CC=NC=C1)C(=O)N2	0.0
CN(C1=CC=CC=C1)C1=CC=C2OCC(=O)N(CC3=CC=CC=C3)CC2=N1	1.0
O=C(C1=CC=CC=N1)N1CCCC(C2=NC(C3CCOCC3)=NO2)C1	0.0
CC1=NOC(C)=C1C(=O)NC1CCC2=NN=C(C)N2CC1	0.0
CC1=NOC(C)=C1CN1CCC(NC(=O)C2CCC2)CC1	0.0
CC1=NOC(C)=C1S(=O)(=O)N1CCCC2(C1)NC1=CC=CN=C1NC2=NC1CCCC1	0.0
COC1=CC=C(NC2=CC=NC(N3CC4CCC(C3)N4CC(F)(F)F)=N2)C=C1	1.0
COC1=CC=CC(CC(=O)N2CCC(NC(=O)C3=CC=NC=C3)C(O)C2)=C1	0.0
CC1=NN(C)C2=NC(C3=CC=CC=N3)=NC(NCC(C3=CC=CO3)N(C)C)=C12	1.0
COC(=O)C1CC2=C(CN1CC1=CC=C(NC(C)=O)C=C1)NC=N2	0.0
CC(C)(CC1CC2=CC=CC=C2C1)NC(=O)C1CC2(CCNCC2)CN1	1.0
COC1=CC=C(C2=CC=NC3=NC(CC4=CC=C(F)C=C4)=NN23)C(F)=C1	1.0
CC1=C(CN2CCCCC23CC2=CC=CC=C2CNC3=O)SC=C1	1.0
O=C(C1=COC=C1)N1CCCC(CN2CCOCC2)CC1	0.0
COC1=CC=CC=C1CC(=O)NCC1=CC=CN=C1N1C=NC2=CC=CC=C21	0.0
NC1CCC2=NNC(=O)N2CC1	0.0
COC1=CC=C(C(=O)N2CCC(C3=NNC(=O)N3C3=CC=CC=C3)CC2)C(OC)=N1	0.0
CC(C)C1=NOC(C2=CN(C3CCN(C(=O)C4=CC=C(N(C)C)C=C4)C3)N=N2)=N1	1.0
COC1=CC=CC=C1NC1=CC=NC(N2CCN(C(=O)C3=CC=CC=C3F)CC2)=N1	1.0
O=C(C1CC(F)CN1S(=O)(=O)C1=CC=C(C(F)(F)F)C=C1)N1CCCCC1	0.0
CCOCC1=NC(C2CCCN(C(=O)COC)C2)=NO1	0.0
CCC1=CC=CC(NC(=O)CN2C=C(C(=O)OC)C(C)=NS2(=O)=O)=C1	0.0
O=C(NCCC1=CC=CC=N1)C1C2=CC=CC=C2C(=O)N(C2CCCCC2)C12CCCCC2	1.0
CCC1(C(=O)NCCCN2CCCC2=O)CCCCC(=O)N1	0.0
N#CC1=CC=C(CN2CCC3(COC4=CC=CC=C4C(=O)N3)C2)C=C1	1.0
CC(C)C1=NOC(C2=CN(C3CCN(C(=O)C4=CC=CO4)C3)N=N2)=N1	0.0
CC(C)C1=NC2=C(CN(C(=O)C(C)(C)C)CC2)C(C2=CC=C(Cl)C=C2)=N1	1.0
O=C(COC1=CC=C(NC(=O)C2CC2)C=N1)NCC1=CC=C(F)C=C1F	0.0
COC1=CC=C(C2=C(C(=O)N3CCC(CO)C(NC(=O)C4CC4)C3)C=NN2)C=C1	0.0
CC(=O)NC1(C)CCCN(CC2=CC=CC(C3=CC=C4C(=C3)C=CN4C)=C2)C1	1.0
COC1=NC=CC=C1C1=NC=CC2=C1OC(N(C)C1CCOCC1)=CC2=O	0.0
COC1=CC=CC(CC(=O)NC2CCN(C(=O)C3=NN4C=C(C)NC(=O)C4=C3)CC2)=C1	0.0
CC#CCN1C=C2CC(C(=O)NC3CC3)NC(CC(C)C)C3=C2C1=CC=C3	1.0
O=C(NCCCN1CC2=CC=CC=C2C1)C1=CC=CC(C2CCCNC2)=C1	0.0
COC1=CC=C2OCC(C)(C)C=C(C(=O)NC3=CC=C(C)C([S+](=O)([O-])N4CCOCC4)=C3)C2=C1	0.0
CCC1=CC(NCC(O)CN2CCCCC2)=NC=N1	0.0
COC1=CC=C(CNC(=O)C2CCCN(C3=NC=CC(NC4=CC=CC=C4F)=N3)C2)C=C1	1.0
O=C1N(C2=CC=C(Cl)C=C2)N=C2CN(CC3=CC=C(F)C=C3)CCN21	1.0
CSCC1=NC(CNC2=NC(C3CCCC3)=NC3=C2C=NN3C)=CS1	1.0
COC1=CC(CNC(=O)C2=CC=CC3=C2CCN3C(=O)C2CC2)=CC(OC)=C1	1.0
COCCOC1CN(C2CCN(C(=O)C3=CC=C(C#N)C=C3)CC2)C12CCCCC2	0.0
CN1C(=O)CCC2(CNC(=O)C3=CC=CC=N3)CCC=C12	0.0
CN1N=C(C2=CC=C3C=CC=CC3=C2)C=C1C1CN2CCC1CC2CNC(=O)C1=CC=CS1	1.0
O=[S+]([O-])(C1=CC=CC(C(F)(F)F)=C1)N1CC(OC2=CC=C(F)C(F)=C2)C1	0.0
COC1=CC=C(C2=NOC(C(C)O)=C2C(=O)NC(C)C)C=C1	0.0
COCC(=O)N1CC(F)(F)CC1C1=NC(C2=CC=CN=C2)=NO1	0.0
CCOC1=CC=CC=C1N1CCN(C(=O)CCN2C=CN3N=C4CCCCC4=C3C2=O)CC1	0.0
CCCN1C=C2CCN(C(=O)COC3=CC=C(F)C=C3)CC3=C2C1=CC=C3	1.0
COCC1NC(=O)CCC1C(=O)NC1=CC=CC(OC)=C1	0.0
CC(=O)NCC(=O)N1CCCN2C=C(C3=CC=CC(C#N)=C3)N=C12	0.0
COCC1CN(C(=O)C2=CC=CC3=C2C=CN3)CC1C1=NC(C)=NO1	0.0
O=C1CC2(CCN(CC3=CC=C(F)C=C3)CC2)OC2=CC=CC=C2N1C1=CC=CC=C1	1.0
CC1(C(=O)NCC2=CSC=C2)CCOCC1	0.0
O=C(COC1=CC=CC=C1)N1CCC2(CC1)CN(C1=NC=CC=N1)CC2CO	0.0
COC1=CC=C(CC(=O)NC2=C3C4CC(CN(C(=O)NC5=CC=C(F)C=C5)C4)CN3C(=O)C=C2)C=C1	0.0
CC(C)C1=CSC(CN2CCN(C3=NC=CC=C3C#N)CC2)=N1	0.0
C1=CC=C(CN2CCN3C(=NN=C3C3CCCNC3)C2)C=C1	0.0
CN(C)CC1CN(CC2=CC=CC=C2)CC1NC(=O)CCN1C=CC=N1	0.0
O=C1COCC2(CN(CC3=CC(F)=CC=C3F)C2)CN1CC1=CC=CC=C1	1.0
O=C1N(C2=CC=CC=C2)CC2CN(CC3CC3)CCN12	0.0
O=C(C1=NN2N=CC=CC2=C1)N1CCOCC1	0.0
COCC1=NC(C2CCN(C(=O)C3=CC=NN3C)C2)=NO1	0.0
CC(C)(O)CCC1=CC=CC(C(=O)N2CCC(CCN3C=CC=N3)CC2)=C1	0.0
COC(=O)C1=CC=C2N=C(CC3CC(C(C)C)C(CNS(=O)(=O)C4=CC=CC=C4)C=C3C)NC2=C1	1.0
COC1=CC=CC=C1CN1CC(C2=NOC(C3=CC=C(C)C=C3C)=N2)CC1=O	1.0
CC(C)NS(=O)(=O)C1=CC=C2C(=C1)N=C(C1=CC=C(CO)O1)N2C(C)C	0.0
COCCCNC(=O)C1=CC=C2C(=C1)C(O)CCCCCN2C	0.0
O=C(NCC1CN2C=CN=C2CO1)C1=CC=C(Cl)C=C1	0.0
COC1=CC=C(C2(C(=O)N3CCC4(CC3)CC(N(C(C)=O)C3CC3)CCO4)CC2)C=C1	0.0
CN(C)C(=O)NCCNC(=O)C1=CC=CC(C2=NC=CC=C2C#N)=C1	0.0
O=C(CC1=CC=CC=C1F)NC1=CC=C2CCN(C(=O)C3CCCN3)CC2=C1	0.0
CC1=C(C(=O)N2CCC(CCC(=O)NC3=CC=C4OCCOC4=C3)CC2)OCCO1	0.0
O=C1NCCCCCCN(CC2=CC=NC=C2)C2CN(C(=O)NC3=CC=CC=C3F)CCC12	0.0
CN1CC(NC(=O)NC2=CC=CC=C2)CCCC(C(=O)NCC2=CC(F)=CC(F)=C2)CC1=O	0.0
O=C(NC1=CC=C(C2=NN=C3CCCCN32)C=C1)C1=CC=C(F)C=C1F	0.0
COC1=CC=CC=C1CCC(=O)N1CCC2=NN(C)C(=O)N2CC1	0.0
N#CC1=CC=C(CC(=O)N2CC(CNC(=O)C3=CC=CN=C3)C3(C2)CN(C2=CC=CC=C2)C3)C=C1	0.0
O=C(NC1CCC2=NN(CC3CC3)C(=O)N2CC1)C1=NNC(C2CC2)=C1	0.0
C=CCN1C=C2CC(C(=O)NCCC)NC(CC(C)C)C3=C2C1=CC=C3	1.0
O=C(C1=NC2=CC=CN=C2N(CC2=CC=CC=C2)C1=O)N1CCOCC1	0.0
C1=CC=C(CC2CCN(CC3=NN=C4C=C(C5=NC(C6=CC=CC=C6)=NO5)C=CN34)CC2)C=C1	0.0
COCCNC(=O)C1CC2=CN(CC3=CC=CC=N3)C3=CC=CC(=C23)C(CC(C)C)N1	1.0
COC1=CC=C(NC2=NC(C3=C(C)ON=C3C)=CC3=C2OC(CN(C)C)=C3)C=N1	1.0
COCCCNC(=O)C1=CC=CC=C1C1=CC=C(OC)N=N1	0.0
CC1=NC(C2=CC=CS2)=CC(C2CN3CCC2CC3COC(=O)NC2CCCCC2)=N1	1.0
COC1=CC=CC(C2=CC(C(=O)O)=CC(S(=O)(=O)NC(C)C)=C2)=C1	0.0
CC1=CC=C(CN2CCC3=C(CC2)OC(C(=O)NCC2=CC=CC=C2)=N3)O1	0.0
CN(C)CC1CN(C2=NC=CC=N2)CC1NC(=O)C1=CC=CC(Cl)=C1	0.0
CC1=CC(CNC(=O)C(C)(C)C)C(C(C)C)CC1CC1=NN=C(C2=CC=CC=C2F)O1	1.0
COC(=O)C1=C(C)N=C2SC=C(CC(=O)N3CCOCC3)N2C1C1=CC=C(OC)C=C1OC	0.0
COC1=CC=C(CC(=O)NC2=C3C4CC(CN(S(=O)(=O)C5=CC=C(OC)C=C5)C4)CN3C(=O)C=C2)C=C1	0.0
CC1(C2=NOC(C3CC3)=N2)CCN(C(=O)CCC(=O)N2CC(=O)NC3=CC=CC=C32)CC1	0.0
CC(C)CC(=O)NC1CCN(C2=CC(=O)N(CC3=CC=CC=C3)N=C2)CC1	0.0
CS(=O)(=O)N1CCCN(CC2=C(C3=CC=CC=C3)NN=C2)CCNC(=O)CC1C1=CC=CC=C1	0.0
COC1=CC=C(C2=NNC3=C2CC(=O)N(CCOC2=CC=CC=C2)C3)C=C1F	1.0
CCN(CC)C1CCOC2(CCN(C(=O)C(C)C)CC2)C1	0.0
C1=CN=CC(CN2CCN3C(=NN=C3C3CCCNC3)C2)=C1	0.0
CCCCN1C(=O)C(C(=O)N2CCN(C(=O)C3=CC=C(C)C=C3)CC2)=NC2=CC=CN=C21	0.0
CC(=O)N1CCC(NCC2OC(CC3=NOC(COC4=CC=CC=C4)=C3)CCC2O)CC1	0.0
CCN1C(=O)CCC2(C(=O)N3CCC4=CC=CC=C4C3)CCCC=C12	0.0
CN1C=C(CN2CCN(C(=O)C3=COC=C3)CC2)C=CC1=O	0.0
CC(C(=O)N1CC2=C(C1)N(C)N=C2C(=O)N1CCCC1)C1=CC=CC=C1	0.0
CCC(CC)C1=CC(C2CN3CCC2CC3CNS(=O)(=O)CC2=CC=CC=C2)=NC(C2=CC=NC=C2)=N1	1.0
COCCCNC1=NC=NC2=C1CN(C1CCCCC1)C(=O)CN2C	0.0
CC1CCC2(CC1)NC(=O)N(CC(=O)NC1CCCC1)C2=O	0.0
CN1CCCC12CC1=CC=CC=C1CN([S+](C)(=O)[O-])C2	0.0
CN1C=NC(S(=O)(=O)N2CC(C3=NC(CCOCC4CC4)=NO3)C2)=C1	0.0
O=C(NCC1CCOCC1)NC1=CC(F)=CC(F)=C1	0.0
COC1=CC=C(C(=O)NC2C(C3=CC=CN=C3)CC(O)C2O)C=C1	0.0
CCNC(=O)N1CCC(=O)N(CC)C2(CCOCC2)C1	0.0
CC(C)CCC(=O)NC1CCN(C2=CC(=O)NN=C2)CC1	0.0
CC1=CN=C(CC2CCN(C(=O)C3CCC3)C2)N1CC1=CC=CC=C1	0.0
COC1=CC=C(C2CC(O)C(O)C2NC(=O)C2=CC=C3OCCOC3=C2)C=C1	0.0
N#CC1=CC2=C(CCCC2)N=C1N1CCN(C2CCCC2)C(CCO)C1	0.0
COC1=CC=C(NC(=O)CN2C(N(C)CC3=CC=CC=C3)=NC(C)=CC2=O)C=C1	1.0
COC(=O)N1CCC2(CC1)C(=O)NN=C2C1CC1	0.0
CC1=CC=C(C(=O)N2CCC(C3=NNC(=O)N3C3=CC=CC=C3)CC2)C=C1C	0.0
CC1=NC(CCNC2=CC(C3CC(O)C3)=NC(N)=N2)=NC2=C1CCC2	0.0
O=C(O)C1=CC=CC(CC2CCN(C(=O)C3=CC=C(CN4C=NN=N4)C=C3)C2)=C1	0.0
COC1=CC=C2NC=C(CCNC(=O)C3CCCN(C(C)=O)C3)C2=C1	0.0
CC(C)C1=NOC(C2CCCN(C(=O)C3(C4=CC=CC=C4)CC3)CCC(=O)NCC2)=N1	0.0
O=C(NC1=CC=C(Cl)C=C1)N1CC2=C(CC1C1=NC(C3=CC=CC=C3)=NO1)N=CN2	1.0
C1CC(C2=NOC(C3CC3)=N2)CN1	0.0
CC1=NOC2=C(C3=CC=CC(CO)=C3)C=C(C3=CC=C(F)C=C3)N=C12	1.0
CC1=CC=C(C(=O)N(CC(C)C)CC2CN(C(=O)NC3=CC=CC(Cl)=C3)CCO2)C=C1	1.0
COCCN(C)CC1CC(CO)CN(C(=O)C2=CC=C(C)C(Cl)=C2)C1	0.0
CS(=O)(=O)NC1=CC=C(C2(C(=O)NCC3=CC=CS3)CCCCC2)C=C1	0.0
O=C1NC(=NC2CCCCC2)C2(CCCN(CC3CC3)C2)N1C1=CC(F)=CC(F)=C1	1.0
O=C(C1=COC=C1)N1CCC(OC2=CC=CC=C2)C1	0.0
COC1=CC=C(C2=NOC(CC3CCN(C(=O)C4=CC(OC)=CC(OC)=C4)CC3)=N2)C=C1	1.0
COC1=CC=C(C(=O)NC2CCN3C(=O)C4=CC(Br)=CC=C4NC(=O)C3C2)C=C1	0.0
O=C(NC1CC1)C1=CN2N=CC=C2C=C1	0.0
COC1=CC=CC(C(=O)N2CCC(N3CC(O)CC3C(=O)NC3=CC=C(F)C=C3)CC2)=C1	0.0
O=C(C1=CC=C2CCN(C(=O)C3=CC=CC=C3)C2=C1)N1CCN(C2=CC=CC(Cl)=C2)CC1	1.0
COC1=CC=C(C(=O)NC2CN(C)CC2CN(C)C)C(C)=C1	0.0
CC1=NOC(C2=CC=CN3C(CNC(=O)C4=CC=CC=C4C)=NN=C23)=N1	0.0
COC1=CC=C(CC(=O)N2CCC(CC3=NC(C4=CN=CC=N4)=NO3)CC2)C=C1Cl	0.0
CC(=O)N1CCC(N2CCCC2C2=NC(C3=CC=C(N4C=CN=C4)N=C3)=NO2)CC1	0.0
O=C(C1=CC=CC=C1Cl)N1CCC2(CC1)NC(=O)N(CC1=CC=CC=C1)C2=O	0.0
CC1=NOC2=NC3=C(CCC3)C(C(=O)NC3CCC3NC3CCCC3)=C12	0.0
CC1=C(C(=O)N2CCC3(CC2)CC(N(C(=O)C2=CC=CC=C2)C2CC2)CCO3)SC=C1	1.0
O=C(C1C2CNCC21)N1CCC(C2=NC=CN2CC2=CC=NC=C2)CC1	0.0
COC1=CC=C(C(=O)N2CCC3(CCC3OC)CC2)C=C1	0.0
COC1=CC=C(OC2CN([S+](=O)([O-])C3=CC=CC(C(F)(F)F)=C3)C2)C=C1	0.0
CC1=CC(C(=O)N(CCC(=O)NCCC(C)C)CCC(C)C)=C(C)O1	1.0
CCCS(=O)(=O)N1CCCC(C2=NC(C(C)C)=NO2)CCNC(=O)CC1	0.0
CC1=NOC(C)=C1C(=O)NC1CN(C2=CC=NC=N2)CC1CN(C)C	0.0
COC(=O)C1=C(C)NC(=O)NC1C1=CC=CC=C1	0.0
CC1=NN2CCN(C(=O)C3=CC=C(Cl)C=C3)CC2=N1	0.0
CC(=O)NC1=CC=C(CN2C(=O)OC3(CCN(C(=O)C4=C(C)N=CS4)CC3)C2(C)C2=CC=CC=C2)C=C1	0.0
CC(C)N1C(=O)C(CC(=O)O)=C2CCCCC21	0.0
COC1=CC=CC(CN2C(=O)CCCCC2C(=O)NCCCN2CCC3=CC=CC=C3C2)=C1	0.0
COC1=CC=CC=C1CNC(=O)C1CN(C)C(=O)N1	0.0
NCC1=CC=C(C2=CC=CC(C(F)(F)F)=C2)C=C1	1.0
CNC(=O)C1CC2(CCCCN(C)C2=O)N(C(=O)C2=CC=CO2)C1C1=CC=CO1	0.0
CN(C)CC1=CC=CC=C1C1=CC=C2C3CC(CN(C(=O)C4CCCCC4)C3)CN2C1=O	0.0
C#CCNC(=O)C1CCC2=NN=C(CNC(=O)NC3=CC=CN=C3)N21	0.0
O=C(C1=CC=C(N2CCC(O)C2)N=C1)N1CCC(OC2=CC=CN=C2)CC1	0.0
COC1=CC=CC(CN2CCNC(=O)C2CC(=O)N2CCNC(=O)C2)=C1OC	0.0
COC1=CC=C(CN2CCC(C3CCN(S(C)(=O)=O)CC3)C2)C=C1OC	0.0
O=C(CC1=CC=C(CO)C=C1)N1CCOC(C(F)(F)F)C1	0.0
CC(=O)N1CCN(C(=O)C2=CC=C3OC(C4=CC=CN=C4)=NC3=C2)CC1	0.0
CC1=NN(C)C=C1CN1CCC(O)(C2=CC=CC=C2)C(N2CCCC2)C1	0.0
COCC1(CNC(=O)NC(C)C)CC(O)C(O)C1	0.0
CCOC1=CC=CC(C2=NOC(C3=NC(CC)=NO3)=N2)=C1	0.0
CC(=O)NC1CC2(CCN(C(=O)C3CCN(C)CC3)CC2)C2=CC=CC=C21	1.0
CCC1OC2=CC=C(NC(=O)C3=CC=C4OCOC4=C3)C=C2CN(CC2=CC=C(F)C=C2)C1=O	1.0
COC1=CC=C(NC(=O)CN2C(=O)NC3(CCOCC3)C2=O)C(OC)=C1	0.0
O=C(C1CCN([S+](=O)([O-])C2=CC=CC(C(F)(F)F)=C2)CC1)N1CCC(N2CCCC2=O)CC1	0.0
COC1=CC=C(C(=O)NC2=CC=C(C3OCC(=O)N(CCN)C3CO)C=C2)C=C1	0.0
COCC1=NN2C(C3=CC=CC=C3)=CC=NC2=N1	0.0
CCCCN1C(=O)C(C(=O)N2CCN(C(=O)N(C)C)CC2)=NC2=CC=CN=C21	0.0
CCN1C=C(S(=O)(=O)N2CCC3(CCC3N3CCOCC3)CC2)C=N1	0.0
COC1=CC=C(NC(=O)C2CC(C3=CC=C(F)C=C3)N(CC3=CSC(C)=N3)C2)C=C1	1.0
COC1=CC=C(C2(C(=O)N3CCC4(CC3)CC(C(=O)N3CCOCC3)N(C)C4)CC2)C=C1	0.0
CN1N=C(C(=O)N2CCOC3=CC=C(CCC(N)=O)C=C3C2)C2=CC=CC=C21	0.0
COC1=CC=C(CNC(=O)OC2COCCN(C3=NC4=CC=CC=C4O3)C2)C=C1	0.0
CCOC1=CC=C(CC(=O)N2CCN(C3=NNC(C4=CC=CS4)=C3)CC2)C=C1OCC	1.0
O=C(C1=CC=C(C(F)(F)F)C=C1)N1CCC(C(=O)N2CCC(N3CCCC3=O)CC2)CC1	0.0
O=S(=O)(C1=CC=C(F)C=C1)N1CCCC(CN2CCOCC2)CC1	0.0
O=C(C1CCCC1)N1CCC(C(=O)N2CCC(C3=NC4=CC=NC=C4N3)C2)CC1	0.0
CCN(C1CCOCC1)C1CN(C(=O)C2=CC=NN2C)C1	0.0
CCN1C=C(S(=O)(=O)N2CCCC2CC2=NOC(C3=CC=CC=C3)=N2)C=N1	1.0
CCCN(C)C(=O)COC1=CC=C(NC(=O)C2CC2)C=N1	0.0
CCN1C=C(S(=O)(=O)N2CCCC2C2=NC(C3=CC=C(F)C=C3)=NN2)C=N1	0.0
CCOC1=CC=C2CN(C(=O)CC3=CC=C(OC)C=C3)CCC2=N1	0.0
CC1=CC=C(CN2C(=O)COCC2C(=O)NC2=CC=CC(C)=C2)C=C1	0.0
CCCCC1=NN(CC(=O)N2CCCC2C2=NC(C3CC3)=NO2)C(=O)N1CC	0.0
COC1=CC=C(C2=CC=CC(C(=O)NCC3=CC=CC(Cl)=C3)=C2)N=N1	1.0
CNC(=O)C1CC(OC2=CC=CC=C2)CN1S(=O)(=O)C1=CN(C)C=N1	0.0
COCC(=O)N1CCCC1C1=NC(CCOC2=CC=C(F)C=C2)=NO1	0.0
CC(=O)N1CCC(N2CCC(CC3=CC=C(CCC(=O)N(C)C)C=C3)CC2)CC1	0.0
COC1=CC=C2N=C(COC3CN(CC4=CN(C)N=C4)CC3F)NC2=C1	0.0
COC1=CC=CC(C(=O)N2CCC(C3=NC(C4CCOC4)=NO3)CC2)=C1	0.0
CCOC1=CC=CC=C1CNC(=O)C1CN(C(C)C)CC1C(=O)O	0.0
CCOC1=CC=CC=C1NC(=O)N1CCC(C2=NOC(COC)=N2)C1	0.0
COC1=CC=CC=C1N1CCN(C(=O)C2=CC=C3C(=C2)C(O)CCCCCN3C)CC1	1.0
O=C(NCC1=CC=CN=C1)C1=CC=C(C2=CC=C(N3CCSCC3)N=C2)C=C1	1.0
CC1=CC=C(C(=O)N2CCC3(CC2)CC(N(CC2=CC=CC=C2)C2CC2)CCO3)C=C1F	1.0
COCCCNC(=O)C1CCCCC2=NN=C(C3=CC=CC=C3)N21	0.0
CC1=CC=C(CNC(=O)C2CCN(C3=CC(=O)N(CC4=CC=CC=C4)N=C3)C2)O1	0.0
CNC(=O)CC1COCCN1C(=O)CCCC1=NC(C2=CC=CC(C)=C2)=NO1	0.0
O=C(CC1OC(CNCC2=CC=C(F)C=C2)C(O)C1O)NCCN1CCOCC1	0.0
CCN1CCCCC12CC1=CC=CC=C1CN(C(=O)CC1=CC=C(OC)C=C1)C2	0.0
CN1CCCCC(CC(=O)N2CCN(C3=CC=C(F)C=C3)CC2)C1=O	0.0
O=C(O)C1CC2(CCN(C(=O)C3=CC=CC=C3N3CCCC3)CC2)CN1	0.0
CCOC1=CC=C(CC(=O)N2CC(COC)C(C3=NC(C)=NO3)C2)C=C1	0.0
O=C1N(C2=CC=C(F)C=C2F)N=C2CN(CC3=CC=CC=C3)CCN21	1.0
CC(C)N1C(=O)C2(CCCCC2)C1C(=O)NCC1=CC(F)=CC(F)=C1	0.0
CC(C)(C)NC(=O)NCC1=NN=C2CCC(C(=O)NCC3=CC=CS3)N21	0.0
COC1=CC=C(NC(C)=O)C=C1NC(=O)C1CC(=O)N(C2=NNC3=CC=CC=C23)C1	0.0
COC1=CC=C(C2=NC3=CC(C(=O)N4CCCCC4)=CC=C3O2)C=N1	0.0
O=C(C1=CC=NC=C1)N1CCCC1C1=NC(CCOCC2CCCC2)=NO1	0.0
COCC(=O)NC1CC2C(=O)NCC(CCC(=O)NCC3=CC=CN=C3)N2C1	0.0
CN1CCC(NC2(CC3=NOC(CCO)=C3)COC2)CC1	0.0
O=C(C1=CC=C(Cl)N=C1)N1CCCC(C(=O)N2CCCC(C3=NC4=NC=CC=C4N3)C2)C1	0.0
COCCC1=NOC(CN(C)C2=CC(C3CC(O)C3)=NC(C)=N2)=N1	0.0
CCC(C)(C)C(=O)N1CC(CO)C(C2=CC=NC=C2)C1	0.0
CC1=NN=C(NC(=O)NC2CCN(CC3=CC=CC=C3)CC2)S1	0.0
CC1=CC=C([S+](=O)([O-])N2CCCC2C(=O)N2CCCC(C3=NC4=CC=NC=C4N3)C2)C=C1	0.0
COC1=CC=C(C2(C(=O)N3CCCC(CN4CCCC4)CC3)CC2)C=C1	0.0
CC1=NSC(NC(=O)N2CCC(CO)CC2)=N1	0.0
CC(C)N1N=C(OC(C)(C)C(=O)NCC2=CC=NC=C2)C2=CC(CN3CCOCC3)=CC=C21	0.0
CC1=NN(C(C)C)C(C)=C1CN1CCC(C2=CC=C3OCOC3=C2)C(O)C1	0.0
CC1=NC(C2CC(O)C2)=CC(N2CCC(C3=NN=CN3C)CC2)=N1	0.0
CCC1=NC2=C(CN(CC3=CC=CC=C3OC)CC2)C(C2=CC=C(O)C=C2)=N1	1.0
CCN1C(=O)C2CC3(CCN(C(=O)C4=CC5=CC=C(OC)C=C5N4)CC3)CN2C1=O	0.0
O=C1CCN(C(=O)C2CCN(C(=O)CCC3=CC=CC=C3)CC2)CCCCCCN1	0.0
CCC1=CC=C(C(=O)N2CCC(OC3=NC=CC=C3C(=O)N(C)C)C2)C=C1	0.0
O=C(CCN1C=NN=N1)N1CC(C2=NOC(C3CCCN3CC3CC3)=N2)C1	0.0
COCC(=O)NC1CCC12CCN(C(=O)CC1=CNC3=CC=CC=C13)CC2	0.0
COC1=CC=CC(C2=CC=CC(C(=O)N3CCN(C(=O)NC4=CC=C(Cl)C=C4)CC3)=C2)=C1	1.0
C#CCN(CC1=CC=CO1)CC1=CN=C(S(C)(=O)=O)N1CCCC1=CC=CC=C1	0.0
CC1=CC=CC([S+](=O)([O-])N(C)CC2=CC=CN2C)=C1	0.0
COCC1=CC=C2C(=C1)C(OC(C)(C)C(=O)N1CCOCC1)=NN2CC1=CC=CN=C1	0.0
O=C(C1=CC=C(Cl)N=C1)N1CCC(C(=O)N2CCC(C3=NC4=NC=CC=C4N3)CC2)C1	0.0
CC1=NC(CCNC(=O)C2CCCCC2)=NO1	0.0
CC(C)(C(=O)NCC1=CC=CC(C(F)(F)F)=C1)C1CCOCC1	0.0
C1=CC=C(C2=NOC(C3=CN=CN=C3NC3CCCCC3)=N2)C=C1	0.0
O=C(NC1CCCC1)C1=CC=C(CN2C(=O)NC3(CCS(=O)(=O)CC3)C2=O)C=C1	0.0
CC1=CN=C(C(=O)NC2CC3CCC(C2)N3C(=O)C2=CC=CS2)C=N1	0.0
CC1=CC(Cl)=CC=C1N1N=C(C)C(C2C=CC(NC(=O)CCCC(=O)O)C2)=C1C	0.0
COC1=CC=CC(C2=CN3C=NC=C3C(C3=CC=NC=C3)=C2)=C1OC	1.0
O=C(NCC1=CC=C(F)C=C1)C1=NC(C2=CC=CC(F)=C2)=C2C=NC=CN12	0.0
CC1=CC=C(NC(=O)N2CCC(CCNC(=O)CC3CCCC3)CC2)C=C1	0.0
COC1=CC=CC=C1C1=CC(C(=O)NCC2=CC=CC=N2)=NN2C=NN=C12	0.0
CCNC(=O)NC1C=CC(C2=C(C)N(C3=CC=C(C(F)(F)F)C=C3)N=C2C)C1	1.0
CN(C)C(=O)N1CCN(C(=O)C2=CC=CC(C3=CC=CC=N3)=C2)CC1	0.0
COC1=CC=C(C2=NC(N3CCOCC3C)=CC3=C2CN(C(C)C)C3=O)C=C1	1.0
CCN(CCO)C(=O)CC1C(=O)NCCN1CC1=CC=CN=C1	0.0
CC1=NC(C2CN(C(=O)CCCC3=NC4=CC=CC=C4S3)CC2C(N)=O)=NN1	0.0
CCCC(=O)N1CCC2(CC1)C(=O)N(CC)C1=CC=CC=C12	0.0
CN(C1=CC=CC=C1)C1=CC(=O)C2=CC=NC(N3CCN(C4=CC=CC=N4)CC3)=C2O1	1.0
OC1CCN(CC2=NC(C3(O)CCN(CC4=CC=CC=C4)CC3)=CS2)C1	0.0
COCCN1C(=O)C2=CC=CN2CC1CNC(=O)C1=CC=CC(F)=C1	0.0
CN1CCN(C2=NC3=C(CCN(CC4=CC=CN=C4)CC3)C(=O)N2)CC1	0.0
COC(=O)C1=CC=C(N2CC3OC(=O)N(CC4=CC=CC=C4OC)C3C2)N=C1	0.0
CSC1=CC=CC(NC(=O)NCC2CC3CCN2CC3CN2CCN(C3=CC=CC=C3)CC2)=C1	1.0
CC1=C(C(=O)N2CCC3(CC2)CNC(C(=O)O)C3)C(=O)N(C)C(C)=C1	0.0
CC(C(=O)NCCC1=NOC(C2=CC=CN=C2)=N1)C1=CC=CC=C1	0.0
CCOC1=CC=CC=C1C1NC(=O)N(CC(=O)N2CCN(C3=CC=CC=C3)CC2)C2=C1C(=O)OC2	0.0
O=C(C1=CN=CC=N1)N1CCOCC(OC2=CC=CN=C2)C1	0.0
COCCN1C2=C(CCN(C(=O)C3=CC=CC(C#N)=C3)C2)C(=O)N1C1=CC=CC=C1	0.0
COC1=CC=CC=C1CN1CC(C(=O)NCC2=CC=NC=C2)C2(CCOCC2)C1	0.0
N#CC1=CC=CC(S(=O)(=O)N2CCC3=NNC(=O)N3CC2)=C1	0.0
O=S(=O)(C1=CC=C(C(F)(F)F)C=C1)N1CCC(N2C=NN=C2C2CC2)CC1	0.0
COCCOCC(=O)N1CCCCCCNC(=O)C2CC(C3=NC(C4=CC=CN=C4)=NO3)CC21	0.0
FC1(F)CNC(C2=NC(C3=CC=NC=C3)=NO2)C1	0.0
COCC1CN(CC2=C(C)ON=C2C)CC1C(=O)NC1CC1	0.0
CN1N=CC(N2CCC(C(=O)NCC3=CC=C(OC(F)(F)F)C=C3)C2)=CC1=O	0.0
CC(C)NC(=O)N1CCN2C(=NN=C2C2CCCN2)C1	0.0
COCCN1C(=O)C2=CC=CN2CC1CNC(=O)C1=CC2=CC=CC=C2N1	0.0
COCCC1=NOC(C2CN(C(=O)C3CCOC3)C2)=N1	0.0
CC1=NC(N2CCN(C(=O)C3=CC=C(C)C(F)=C3)CC2)=CC(C(F)(F)F)=N1	0.0
O=C(NC1=CC=C(F)C=C1F)N1CCCC(CN2C(C3CC3)=NC3=CC=CN=C32)C1	0.0
COCCOC1CCOC2(CCN(C(=O)CCC3=NC4=CC=CC=C4S3)CC2)C1	0.0
O=C1NCCCCCCN(C(=O)C2=CC=NC=C2)C2CCCC12	0.0
COC1=CC=C(CC(=O)N2CCC3=C(C=NC(C)=C3CNC(=O)C3=CC=C4OCOC4=C3)C2)C=C1	0.0
CN1C=CN=C1CN1CCCC12CCN(C1=CC=C(C(F)(F)F)C=N1)CC2	1.0
O=C(NC1=CC=CC=C1)N1CCCC(C2=NC(C3CCOCC3)=NO2)C1	0.0
COC1=C(C)C=CC=C1C(=O)N1CCC2(CC1)CNC(C(=O)O)C2	0.0
CN1N=C(C2CCCN(C(=O)NC3CCCC3)C2)N(C2CCCC2)C1=O	0.0
CNC(=O)C1=CC(C2CC2)=NC2=C1C(C1CCCN(C(=O)C3=CC=CN=C3)C1)=NN2C	0.0
COCCN(C)CC1=NC(CC2=CC=CC=C2Cl)=NO1	0.0
CC(=O)N1CCN(C(=O)C2CCCN2C(=O)C2=CC=CC(C3=CC=CC=N3)=C2)CC1	0.0
COC(=O)C1=CC(N2CCC(C(C)N3CCN(C)CC3)CC2)=NC=N1	0.0
CCC1=NOC(C2=CC=CN3C(CNC(=O)C4=CC=CC(Cl)=C4)=NN=C23)=N1	0.0
COCC(=O)NCC1C=C(C)C(CC(=O)NC2=CC=CC=N2)CC1C(C)C	0.0
COCCOC1CCN(C(=O)C2=CC=CC(OC)=C2)CC1	0.0
O=[S+]([O-])(C1=CC=CC=C1)N1CCN2C(=NN=C2C2=CC=NC=C2)C1	0.0
O=C(NC1=CC=C(Cl)C=C1)N1CCN(C2=NC3=NC=CC=C3O2)CC1	0.0
CCOC1=CC=C(C2=CC=NC(C3=NC=CC=N3)=N2)C=C1C(=O)O	0.0
CN1CCN(C2=NC3=C(CCN(CC4=CC=CC=C4Br)CC3)C(=O)N2)CC1	0.0
CN1CC2=CC=CN2CC1CNC(=O)C1=CSC=C1	0.0
CC(C)NC(=O)N(C1CC1)C1CCOC2(CCN(C(=O)C3CCCC3)CC2)C1	0.0
CCOCCN1C(=O)NC2=CC(C(=O)NCCN3C=NN=C3)=CC=C21	0.0
CCN1C=C(CN(C)C(=O)CN2C(=O)C3(CCCCC3)C2C2=CC=CC=C2)C(C)=N1	0.0
C1=CC=C(C2=NOC(C3=CN=CN=C3NCC3CCCCC3)=N2)C=C1	0.0
COC1=CC=C(N2N=C(C3CCCN(C(C)=O)C3)NC2=O)C=C1	0.0
O=C(C1CC(=O)N(C2=NNC3=CC=CC=C23)C1)N1CCN(C2=CC=C(Cl)C=C2)CC1	0.0
O=C(CC(F)(F)F)N1CCC(N2C(=O)C3(CCCC3)C2C2=CC=CC=C2)CC1	0.0
COC1=CC=CC=C1N1CCN(C(=O)C(N)C2=C(C)NN=C2C)CC1(C)C	0.0
CC1=NNC(C)=C1C1=CC=C(CN(C)C)C=C1O	0.0
CN1N=C(C2CCCNC2)C2=C(C(=O)NC3CC3)C=C(C3CC3)N=C21	0.0
O=C(NC1CCCC1)C1CCCN(CC2=CC=CC(C3=CC=CS3)=C2)C1	1.0
CN1CCN(C2=NC3=C(CCN(CC4=CC=CC(C#N)=C4)CC3)C(=O)N2)CC1	0.0
CCN1C(=O)C2CC3(CCN(CC4=C(C)N(CC)N=C4)CC3)CN2C1=O	0.0
CC(C)OC1=CC=C(CN2CCC3=NNC(=O)N3CC2)C=C1	0.0
CCC1=NOC(CC2CCOC3(CCN(S(=O)(=O)C4=CC=C(F)C(F)=C4)CC3)C2)=N1	1.0
CC1=CC=C(CN2CCN3C(=NN(C4=CC=C([N+](=O)[O-])C=C4)C3=O)C2)C=C1	1.0
CCC1CN(S(=O)(=O)C2=C(C)ON=C2C)CCC1CC(=O)NCC1=CC=CO1	0.0
CN1CCC(C2CN(C(=O)C3=CC=CC=C3Cl)CC2C(N)=O)CC1	0.0
COC1=CC=C(CCC(=O)N2CCCCCCN(C)C(=O)C3CCCC32)C=C1	0.0
O=C(CCNC1=C(C2=CC=C(F)C=C2)N=C2C=NC=CN12)NC1CCCC1	0.0
COC1CN(C2=CC=CC(F)=C2)C12CCN(S(=O)(=O)C1=CC=CC(F)=C1)CC2	1.0
COC1=CC=C(CNC(=O)C2=C3CN(CC4=CC=CC(Cl)=C4)C(=O)CCN3N=N2)C=C1OC	0.0
CCS(=O)(=O)C1=NC=C(CN(C)CC2=CC3=NON=C3C=C2)N1CCC1=CC=CC=C1	1.0
COC1=CC=C2N=C(C3CCN(CC(C)C)C3)NC2=C1	1.0
CC1=C(C2N(C3CCNCC3)C(=O)C23CCCC3)SC=N1	0.0
COC1=NC=CC(N2CCC(CC(=O)N3CCN(CCC#N)CC3)CC2)=N1	0.0
CC(=O)NC1=CC=C(C2(C(=O)NCC3=CC=C(N(C)C)C=C3)CCCCC2)C=C1	0.0
COCC(=O)N1CCCC(C(=O)N2CCC(OCC3=CC=CC=C3)CC2)C1	0.0
O=C(C1=CC=CC=C1)N1CC2CC(C1)C1=C(C3=CC=CN=C3)C=CC(=O)N1C2	0.0
O=C1CC(C2=CC=CC=C2)N(C(=O)CNC(=O)C2=NNC3=CC=CC=C23)CCCCCN1	0.0
CCC(C)NC(=O)C1=CC=C(C2=CC=CC(C#N)=C2)O1	0.0
COC1=CC=C(N2CC(C(=O)N3CCC(C(=O)NCC4=CC=C(C(F)(F)F)C=C4)C3)NC2=O)C=C1	0.0
CC1=CC=C(NC2=CC=NC(N3CCC(NC(=O)CC4=CC=CC(Cl)=C4)CC3)=N2)C=C1	1.0
CC1=NOC(C)=C1CC(=O)NCCC1=NOC(C2=CC=CC=C2)=N1	0.0
CN(CCC1=CC=CC=C1)C(=O)CCC1CCN(C2=CC(NC3CC3)=NC=N2)CC1	1.0
COC1=CC=CC=C1CN1CC2C(=O)N(CCCN3CCCC3=O)C(=O)C2C1	0.0
COC1=CC=C(CN2C(C3CCN(C(=O)C4=CC=CC=C4F)CC3)=NNC2=O)C=C1	0.0
COC1=CC(Cl)=CC=C1C(=O)N1CCC2(CC1)NC(=O)N(C1=CC=C(F)C=C1)N2	1.0
COC1=CC=C(C(=O)N2CCC3(CC2)CC(CC2=NC(C4=CN=CC=N4)=NO2)CCO3)C(OC)=N1	0.0
O=C(NCC1=CC=CC=C1)C1CN2CCC1CC2CN1C=C(CC2CCCCC2)N=N1	0.0
CCN1CCN(C(=O)C2=CN3C=C(C4=CC=C(C(F)(F)F)C=C4)SC3=N2)CC1	0.0
CCN1C=C(S(=O)(=O)N2CCC3(CC2)N(CCOC)C(=O)C[S+]3[O-])C=N1	0.0
COC1=CC=C(N2C=CN=C2C2=NN3CCCNCC3=C2)C(OC)=C1	0.0
CC1=NOC(C2=CN(C3CCN(C(=O)C(C)OC4=CC=C(Cl)C=C4)CC3)N=N2)=N1	0.0
COC(=O)C1CC2=C(NC3=CC=CC=C23)C2CC(NCCCN3C=CN=C3)CC(C3=CC=C(Cl)C(F)=C3)N12	1.0
COC1=CC(F)=CC=C1C1=CC2=C(C=CN2CC2=CC=NC=C2)C(N2CCOCC2)=N1	1.0
CC1=CC(CO)C(C(C)C)CC1CC(=O)N1CCN(C2=CC=CC=N2)CC1	1.0
CC1=CC=CC=C1S(=O)(=O)N1CCC(CC2=NN=CN2C)CC1	0.0
CC(=O)N1CCN(C(=O)C2=CC=CC(C3=CC=CC=N3)=C2)CC1	0.0
CCC1=NC2=CC(N3CCCC(C(=O)NCC4=CC=CN=C4)C3)=CN=C2N=C1CC	0.0
CC1=NN(C2=CC=CC(CN(C)CC3=NC(C4=CC=CC=N4)=NO3)=C2)C(C)=C1	0.0
CC1=NC(C)=C(C(=O)N2CCC3=C(C2)C(C2=CC=CC(F)=C2)=NO3)S1	0.0
COCCN1N=CC(N2CCC(NC(=O)CC3CCCC3)CC2)=CC1=O	0.0
O=C(C1=C(C2=CC=CN=C2)N2C=CSC2=N1)N1CCOCC1	0.0
CN(C)CC1CN(CC2=CC=CN=C2)CC1NC(=O)C1=CC=C(C#N)C=C1	0.0
CC1=NC(CCNS(=O)(=O)C2=CC=C(Cl)C(C)=C2)=NO1	0.0
COC1=CC=C(N2CCN(C(=O)NC3=NC(C)=NS3)CC2(C)C)C=C1	1.0
O=C(NC1CCCCC1)C1=CN2C=C(C3=CC=CC=C3)SC2=N1	1.0
CCOC1=CC(C(=O)N2CCN(C3=NNC(C4=CC=C(Cl)C=C4)=C3)CC2)=CC(OCC)=C1OCC	1.0
CC1=C(C(=O)N2CCCN(CC3=CC=NC=C3)C(C3=CC=CC=C3)CC(=O)NCC2)OC=N1	0.0
O=C(NCCC1=CC=CN=C1)C1=CC=CC2=C1CCN2C(=O)NC1=CC=C(F)C=C1	1.0
O=C(CCCC1=CC=CC=C1)N1CCC(C2CCNC2)CC1	0.0
COC1=CC=C(C2=NC(C)=NC3=C2CCN(CC2=CC=CN2C)CC3)C=C1	0.0
CC1CCN(C2=CC=C(CNC(=O)CN3CCCC4=NC(C5CC5)=NC=C4C3=O)C=C2)CC1	0.0
CC1=CC=C(C2NC(=O)N(CC(=O)NC3=CC=C(Br)C=C3F)C3=C2C(=O)OC3)C=C1	1.0
CC1=CC=CC(C(=O)N2CC3CC(C2)C2CCCC(=O)N2C3)=C1	0.0
CN1C(CN2C=NC3=C2C(C)(C)OC3(C)C)=NN=C1C1CC(N)C1	0.0
CC1=NC(N2CCC(C(=O)NC3CCC(C)CC3)CC2)=CC(C(F)(F)F)=N1	0.0
O=C(NC1CCN(CC2=CC=CC=C2)CC1)C1(CCO)CCN(C2=NC=CC=N2)C1	0.0
O=C(CC1=CC=C(Cl)C=C1)N1CC(CO)C(C2=CC=NC=C2)C1	0.0
COC1C(NC(=O)C2=C(Cl)C=CS2)C2=CC=CC=C2C12CCNCC2	0.0
COC1=CC2=C(C=C1CCC1=CC=CC=C1)N(C(=O)C(C)C)CC21CCN(C(C)=O)CC1	1.0
O=C(CCC1CCN(S(=O)(=O)C2=CC=CC=C2F)CC1)NCCCN1CCOCC1	0.0
CC1=CC=CC=C1C(=O)N1CCC2=NC(C(C)C)=NC(C3=CC=C(O)C=C3)=C2CC1	0.0
CN(C)C(=O)C1CN(CC2=CC(F)=C(F)C=C2F)CC1CO	0.0
OCC1CN(C2=NC=CC=N2)CC12CCN(CC1=CC=CN=C1)CC2	0.0
O=C(CC1NC(=O)C2=CC=CC=C2NC1=O)NCCC1=CC=CO1	0.0
COC1=CC=C(S(=O)(=O)N2CCC(OC3CCN(C)CC3)CC2)C=C1	0.0
COC1=CC=CC(C(=O)N2CCC(N3CC(O)CC3C(=O)NCC3=CC(F)=CC=C3F)CC2)=C1	0.0
C=CCN1CCC2(CCC1=O)CN(C1=CC=C(C#N)C=N1)CCN2C	0.0
CC1=CC=C(NC(=O)N2CCC(CCNC(=O)CC3=CC=CC(F)=C3)CC2)C=C1	0.0
O=C(NC1CCCN(C2=CC(N3CCCC3)=NC=N2)C1)C1=CSC=C1	0.0
CN1CCN(C2=NC3=C(CCN(CC4=CC=CC(Cl)=C4F)CC3)C(=O)N2)CC1	0.0
CC(C)CC1=CC(C(=O)N2CCOC(C(F)(F)F)C2)=NN1	0.0
COC1=CC=CC=C1CN1CCCN2N=C(C)C(C3=CC=CC=C3C(N)=O)=C12	1.0
CC1=CC(OC2CN(CC3=CC=C(F)C=C3)C2)=CC=C1F	1.0
COC1=CC=CC(CC(=O)N2CCC3(CC2)N=C(C2=CC=CC=C2)NO3)=C1	0.0
CC(=O)N1CCC(NC2CC(CC3=NOC(CN4CCOCC4)=C3)C2(C)C)CC1	0.0
CC1=CC=C(NC2=CC=NC(N3CCCC(C(=O)NCC4CCCCCC4)C3)=N2)C=C1	1.0
C1=CC=C(C2CN(CC3=CC=NC=C3)CC2COC2=CC=NC=C2)N=C1	0.0
CC1=C(C(=O)NCC2(C)CCOCC2)SC=C1	0.0
CC1=CN=C(CC2CCCN(C(=O)CC3=CC=CC(F)=C3)C2)N1C(C)C	0.0
CC1CCC2(CC1)OCC(C(=O)NCC1=CC=CC=C1F)N2C(=O)C1=CC=C(F)C=C1	0.0
COC1=CC=C(F)C=C1NC1=CN=C2C=CC(N(C)CC3=CC=CN=C3)=NN12	1.0
O=C(NCC1=CC=CS1)C1CCCCN1CC1=CC=C(C2=CC=CS2)C=C1	1.0
COC1=CC=CC=C1C(=O)N1CCC(OC2=NC=CC=C2C(=O)N2CCCCC2)C1	0.0
O=C(NC1CCC1)C1CCCN1C(=O)C1=CC=CC(C2=CC=CN=C2)=C1	0.0
CC1=CC=C(C(=O)N2CCC(C3=NN(C4=CC=CC=N4)C(=O)N3)CC2)C=C1	0.0
COC1=CC=C(N2C=CN=C2CN2CCCC(O)(CO)C2)C=C1	0.0
CC1=CC=C(C(=O)NC2CCN(C3=NN4C(C5CC5)=NN=C4C=C3)C2)C=C1	0.0
O=C1NC2=CC=C(C3=CC=CC(C(F)(F)F)=C3)C=C2C(=O)N2CCN(C(=O)C3=CC=CO3)CC12	1.0
COC1=CC=CC=C1C(=O)NC1C(C2=CC=CN=C2)CC(O)C1O	0.0
COC1=CC2=C(C=C1OC)C(CC1CN(C(=O)C(=O)O)CCC1CC(=O)O)=NCC2	0.0
CN(C)CCN(C)C(=O)C1=CC=C2OCC(C)(CCCCC3=CC=CC=C3)NC2=C1	1.0
CCOC1=CC=CC=C1NC(=O)N1CCCC(CN2C(C3CC3)=NC3=CC=CN=C32)C1	0.0
C1=CC=C(N2CCC(CN3C=CN=C3C3=NN4CCCNCC4=C3)C2)C=C1	0.0
O=C(NCC(F)F)C1CCCCN1CC1=CC=C(C2=CC=CS2)C=C1	1.0
CC1=NC2=C(CN(C(=O)C3=CC=CC=C3C)CC2)C(C2=CC=C(O)C=C2)=N1	0.0
CC1=CC=C(N2CCC(NS(=O)(=O)C3=CN(C)C(C)=N3)C2=O)C=C1C	0.0
CC1=CN=C(C2=CC=CN=C2)N1C1CCN(S(=O)(=O)C2=CC=CC(F)=C2)CC1	0.0
O=C(C1=CC=C(F)C(Cl)=C1)N1CC(CO)C(C2=CC=CC=N2)C1	0.0
CC(C)CC1=NN(C)C(C(=O)N2CCCC(OCC3=CC=CC=N3)C2)=C1	0.0
CN(CC1(C)CCOCC1)C(=O)C1=C(F)C=CC=C1Cl	0.0
C=CC1CN2CCC1CC2CNC(=O)NC1=CC=C(OC2=CC=CC=C2)C=C1	1.0
O=C(CCC1CCN(C(=O)C2=CC=CC=C2F)CC1)NC1=CC=CC(Cl)=C1	1.0
CC(O)C1=NN2CCN(C(=O)C3(C4=CC=C(Cl)C=C4)CCC3)CC2=C1	0.0
CS(=O)(=O)N1CCCN(C(=O)CCCC2=CC=CC=C2)C2=CC=CC=C21	0.0
CCC1=CC=CC(C)=C1NC(=O)CN1C(=O)N(C2=CC=CC=C2)C(=O)C2=C1C=C(C)N2C	0.0
O=C1NC(N2CCOCC2)=NC2=C1CCN(CC1=CC(F)=CC=C1F)CC2	0.0
CCNC(=O)C1CC(NC(=O)CCC2=CC=CC=C2)CN1CC1=CN=CN1	0.0
COCCN1C(C)=CN=C1C1CCN(C(=O)C2CCC2)C1	0.0
CC1=NOC(C2=C3COC(C4=CC=C(F)C=C4)CN3N=N2)=N1	0.0
CCNC(=O)N(C1CC1)C1CCOC2(CCN(C(=O)C3=CC=C4N=CNC4=C3)CC2)C1	0.0
CC1=CC=C(CNC(=O)C2CCCCC3=NN=C(C4=CC=CC=C4)N32)O1	0.0
O=C(NC1=CC=CN=C1)C1=NC2=C(CCN(CC3=CC=C4NC=CC4=C3)CC2)O1	1.0
COC1=CC=CC=C1C1=CC=CC(C(=O)N2CCN([S+](=O)([O-])C3=CC=CS3)CC2)=C1	1.0
O=C(CC1=CC=C(F)C=C1)N1CCN(C2=NC3=NC=CC=C3O2)CC1	0.0
CC1=CC=C(C(=O)N2CCC3(CC2)N(C)C(=O)CS3(=O)=O)S1	0.0
CC1=CC=CC=C1C1=CC=C2C3CC(CN(C(=O)CSCC(=O)O)C3)CN2C1=O	0.0
CNC(=O)C1CN(C(=O)C2=CC=CC(OC)=C2)C2(C)C(=O)N(CC3CC3)C3=CC=CC=C3C12	0.0
CC1=C(CC(=O)NC2CCCC3=NC(N(C)C)=NC=C32)C2=CC=CC=C2N1	0.0
CC1=NN(C)C(C(=O)NCC23CCC=C2N(C)C(=O)CC3)=C1	0.0
CN(CC1=CC=CC=C1)C1CCOC2(CCN(C(=O)CCC3=NC4=CC=CC=C4N3)CC2)C1	0.0
CC1=C(CN2CCC(C3=NN=C(CN4CCCCC4)N3C)CC2)N=CN1	0.0
FC1=CC=C2N=C(COC3CN(CC4=CN=C5C=CC=CC5=C4)CC3F)NC2=C1	1.0
COCCN1CC(C(=O)NCCOC2=CC=CC=C2)CCC1=O	0.0
OCC#CC1=CC=C(CN2CCC3(CCNCC3)C2)C=C1	0.0
CC1=CC=C([S+](=O)([O-])NC2CCN(CC3=CC=CC(C4=CC=CC(C)=C4)=C3)CC2)C=C1	1.0
O=C1NC(N2CCOCC2)=NC2=C1CCN(CC1=CC=C(F)C(Cl)=C1)CC2	0.0
COC1=CC=C(C2CN3C=NC(C(=O)N4CCC(C(=O)NC5=CC=CC=C5)CC4)=C3CO2)C=C1	0.0
CC1=CC=CC=C1NC(=O)N1CCC(CCNC(=O)C2CC2)CC1	0.0
CCOCC1=NC(C2CCCN(C(=O)C3(C4=CC=C(OC)C=C4)CC3)C2)=NO1	0.0
CS(=O)(=O)N(C1CCOCC1)C1CN(C(=O)C2(C3=CC=CC=C3)CC2)C1	0.0
COCC1(CNCC2CCCC2)CC(O)C(O)C1	0.0
COC1=CC=C(CC2=NN=C3C=CC(C(=O)NCC4=CC=C5OCOC5=C4)=CN23)C=C1	0.0
O=C(NCC1=NN2CCCNCC2=C1)C1CC2=CC=CC=C2S(=O)(=O)N1	0.0
O=C(C1=CC=C(C(F)(F)F)C=C1)N1CCC2=NC(C3CC3)=NC(C3=CC=C(Cl)C=C3)=C2CC1	1.0
CCCN1CCN(C(=O)C2CCCN(C3=CN=C4N=CC=NC4=C3)C2)CC1	0.0
CC(=O)C1=CC=C(NC(=O)OCC2CC3CCN2CC3C2=CC(C3CCCC3)=NC(C3=CC=NC=C3)=N2)C=C1	1.0
COC1=CC=C(C(=O)N2CCN(C3=NC4=NC=CC=C4O3)CC2)C=C1	0.0
C1=CC=C(NCC2CN(CC3=CC=CC=N3)CC23CN(C2=CC=CC=C2)C3)C=C1	1.0
CN1CC(NC(=O)C2=CC=C(C(C)(C)C)C=C2)CC1C1=NC(C2=CC=NC=C2)=NO1	1.0
OC1=CC=CC=C1CN1CCC(O)(C2=CSC(CN3CCC(O)C3)=N2)CC1	0.0
CCOC(=O)C1=CC=CC(NC(=O)N2CCC(CC(=O)NC3=CC=CC=C3)C(CC)C2)=C1	0.0
COCC(=O)NCC1C2=CC(OC)=C(OC)C=C2CCN1C(=O)NC1=CC=CC(F)=C1	0.0
CC1=NOC2=C(C3=CC=CC(O)=C3)C=C(C3=CC=CC=C3)N=C12	1.0
NCC(=O)N1CC2=CC=CC=C2CC2(CCN(CC3CCNC3)C2)C1	0.0
CC(C)NC(=O)N1CCC(C(=O)N2CCCC(C3=NC4=NC=CC=C4N3)C2)CC1	0.0
COCC(=O)NC1=CC=C(C2=C(OC(C)=O)N(C3=CC=CC=C3)N=C2C2=CC=CC(OC)=C2)C=C1	0.0
CN1CCC(NC(=O)C2(C)CN(CC3=CC=CC=C3)CC3=CC=C(NC4=CC=CC=C4)N=C32)CC1	1.0
O=C(CN1C(=O)NC2(CCCCC2)C1=O)N1CCCCCC1	0.0
CCCC1=CC(N2CCC(NC3CCNC3)CC2)=NC(C)=N1	0.0
COC1=CC=CC=C1N1CCN(CCC(=O)N(C)CC2=CC=CC=C2)CC1=O	0.0
CC1=NOC(C2CCCN2C(=O)C2CCN(C(=O)C3CCCC3)CC2)=C1	0.0
COC1=CC=CC=C1N1CCN(C(=O)C2CN3CCC2CC3CN2C=C(C(C)(C)O)N=N2)CC1	0.0
O=C(C1=CC=CS1)N1CCC2(CC1)CC(OCC1CC1)CCO2	0.0
CCN1CCCCC1C(=O)N1CCC2(CC1)NC1=CC=CC=C1NC2=O	0.0
O=CC1=CC=CC=C1C1=CC=CC(C(F)(F)F)=C1	0.0
O=C(C1=CC=CN=C1)N1CCC(C2=NC(C3CCOCC3)=NO2)C1	0.0
O=C1CCCCC(C(=O)NCCCN2CCC3=CC=CC=C3C2)N1	0.0
CC(=O)N1CCCC2(CC(C3=CC=CN=C3)=NO2)C1	0.0
COC1CN(C2=CC=C(C)C=C2)C12CCN(C(=O)C1=CC=CN=C1)CC2	0.0
COC(=O)CNC(=O)C1=CC=C(C2=CC=C(OC)N=N2)C=C1Cl	0.0
COC(=O)C1CC2=C(NC3=CC=CC=C23)C2CC(NCCN3CCOCC3)CC(C3=CC=C(C(F)(F)F)C=C3)N12	1.0
CC1=CC=CC=C1C1CC(O)C(O)C1NC(=O)C(C)C	0.0
COC1=CC(CNC(=O)C2COCC(=O)N2CC2=CC=C(C)C=C2)=CC(OC)=C1	0.0
C1=CN=C2C(=C1)N=CN2C1CC1	0.0
CCC(=O)N1CC2=CC=CC=C2CC2(CCN(CC3=CC=CN=C3)C2)C1	0.0
CC(C)(C)C1=CC=NC(NC2COC3C(NC(=O)NCC4=CC=CC=C4)COC23)=N1	1.0
CC1=CC=CC(C(=O)N2CCC3(CC2)N=C(C2=CC=C(Cl)C=C2)NO3)=C1	0.0
COC1=CC2=C(C=C1OC)C(CNC(=O)C1=CC=C(C)C=C1)N(C(=O)NC(C)C)CC2	1.0
CCN1C(CC2CCN(CC3=CC=C(S(C)(=O)=O)C=C3)CC2)=NN(C)C1=O	0.0
CN1CCN(C2CCN(CC3=CC=CS3)CC2CCC(=O)O)CC1	0.0
CN(CC1=NN2CCNCC2=C1)CC1=CN=C(C2=CC=CC=C2)S1	0.0
O=C(NCCC1=CN=CC=N1)C1CCN(C(=O)C2CCC2)CC1	0.0
COCC(=O)NC1CCC12CCN(C(=O)C1(C3=CC=CC=C3)CC1)CC2	0.0
C1=CC(C2=NC(C3CCNC3)=NO2)=CC=N1	0.0
CCN1CCN(C(=O)C2(CCO)CCN(CC3=CC=CC=C3)C2)CC1	0.0
O=C(NC1CCCC1)C1=CC(C2CC2)=NC2=C1C(C1CCNC1)=NO2	0.0
CCN1CCN(C(=O)C2CN3C=CC=C3C(=O)N2)CC1	0.0
CC1=CC=C(NS(=O)(=O)C2=CC=CC=C2)C(=O)N1CC(=O)NC(C)C1=CC=CC=C1	0.0
COC1=CC=C(C2=NOC(C(C)N(C)C)=C2C(=O)O)C=C1	0.0
CC1=NOC(C2CCCCCN2C(=O)COC2=CC=CC=C2)=N1	0.0
O=C1COC2CCN(CC3=CC=CC(OC(F)(F)F)=C3)CCC2N1CC1=CC=CC=C1	1.0
CN1N=C(C2CCCCC2)C=C1C1CN2CCC1CC2CNC(=O)COC1=CC=CC=C1	1.0
CC1(C(=O)O)CCN(C(=O)C2=CC=CC(Cl)=C2)CC1	0.0
COC1=CC(C)=C(CN2CCN3C(=O)CNC(=O)C3C2)C=C1C(C)C	0.0
CN(CC1=CC=CC(C(F)(F)F)=C1)S(=O)(=O)C1=CC=CS1	1.0
FC1=CC=C2N=C(C3CCN(CC4=NC(COC5=CC=CC=C5)=NO4)CC3)NC2=C1	0.0
N#CC1=CC=CC(C(=O)N2CCC(CC3=NC(C4CC4)=NN3)C2)=C1	0.0
COCCN1C2=C(CCN(C(=O)C3=CC=CC=C3)C2)C(=O)N1C1=CC=CC=C1	0.0
CC1=NN=C2CCC(NC(=O)NCC3=CC=CO3)CCN12	0.0
CC(=O)N1CCC(N2CCOCC2C2=NC=C(C3=CC=C(S(C)(=O)=O)C=C3)N2)CC1	0.0
CC1=CC=CC(CC(=O)N2CCCC(C3=NN=NN3C)C2)=C1	0.0
COC1=CC=C(C2=NC3=C(CCNC3)C(=O)N2)C=C1	0.0
O=C1NC=CN1C1CCN(CC2=CN=CS2)CC1	0.0
CC1=NOC(C)=C1[S+](=O)([O-])NC1CCN(C2=NC3=NC=CC=C3O2)C1	0.0
O=C(C1=CC=C2N=CC=CC2=C1)N1CCCN(C2=NNC(C3=CC=C(Cl)C=C3)=C2)CC1	1.0
COCCNC(=O)C1CC2=CN(CC3=NC=CN3C)C3=CC=CC(=C23)C(CC(C)C)N1	1.0
CC1=CC2=CC(C3=C(C)ON=C3C)=NC(N3CCN(C4=CC=CC=N4)CC3)=C2O1	1.0
COC1C(=O)N(C2=CC=CC(F)=C2)C12CCN(S(=O)(=O)CC1=CC=CC=C1F)CC2	1.0
CN1C(=O)CCCCC1C(=O)NCCCN1CCC2=CC=CC=C2C1	0.0
O=C(NC1CC2CCC(C1)N2C(=O)CC1=CC=C(F)C=C1)C1=CC=NC=C1	0.0
O=C1NN=C2CCN(CC3=CC=C4OCCC4=C3)CCN21	0.0
CN1C(=O)C(C2=CC=CC=C2)CC12CCN(C1=CC=NC(N)=N1)CC2	0.0
CN(CC1=CC=CC=C1)CC1=CN(C2COC3C(NCC4=CC=C(N(C)C)C=C4)COC32)N=N1	0.0
COC1CCOC2(CCN(C(=O)CC3=CC=CC(F)=C3)CC2)C1	0.0
CC1=CC=C(C(=O)N2CC(F)CC2C(=O)N2CCCCC2)C=C1	0.0
CC1=NON=C1OCCNC(=O)C1CC(=O)N(CC2=CC=CC=N2)C1	0.0
CCOC(=O)C1CCN(C(=O)C2=CN3C(C4=COC=C4)=NN=C3C=C2)CC1	0.0
CC(=O)N1C2CCC1CN(CC1=CC=CN=C1)C2	0.0
CCCN1C=CC2=C(C(C(=O)NCC3=CC=C(C)C=C3)=C(C)S2)C1=O	0.0
CC1=CN=C(C2CCN(C(=O)OC(C)(C)C)CC2)N1	0.0
CC1=CC=C(CN2C(=O)COCC2C(=O)NC2CC2)C=C1	0.0
CN1CCC(N2CCC(CO)N(C)C3=CC=CN=C3C2)CC1	0.0
CC(=O)N1CCN(C(=O)C2=CC=C3OC(C4=CC=NC=C4Cl)=NC3=C2)CC1	0.0
COC1=CC=C(S(=O)(=O)N2CC(N(C3CCOCC3)S(C)(=O)=O)C2)C=C1	0.0
COC1=CC=CC=C1N1CCN(C(=O)C2CN3CCC2CC3CN2C=C(CCO)N=N2)CC1	0.0
COC1=CC=C(NC(=O)CN2C(=O)NC3(CCC(C(C)(C)C)CC3)C2=O)C(OC)=C1	1.0
O=C(C1=CN2C(C3=CNC=C3)=NN=C2C=C1)N1CCOCC1	0.0
CNC(=O)C1=CC(C2CC2)=NC2=C1C(C1CCN(C(=O)C3=CC=CC=C3C)C1)=NO2	0.0
CN1N=C(C2CC2)C=C1NC(=O)C(C)(C)C	0.0
COC1=CC=C(C2=CC(CC3CCC4OC(=O)NCC4O3)=NO2)C=C1	1.0
CN(C)CCN(C)CC1CN2CCC1CC2CNC(=O)NC1=CSC=C1	0.0
COC1=CC2=C(C=C1OC)C(CNC(=O)C1=CC=CC=C1C)N(C(=O)NC1=CC=CC=C1)CC2	0.0
CCCC(=O)NC1CCN(C2=CC(=O)N(CC3CC3)N=C2)CC1	0.0
C#CCNC(=O)C1=C(C2=CC=CC(OC)=C2)N2C=CSC2=N1	0.0
CC1=CC=CC=C1C1=NC=CC2=C1OC(C1=CC=CN=C1)=CC2=O	1.0
CCC(=O)N1CCC2=CC=C(OCC3=NC(C(=O)NCCOC)=CO3)C=C2C1C1=CC=C(C)C=C1	1.0
COC1COCCN(C(=O)C2=CC=CC(F)=C2)C1	0.0
FC(F)(F)C1=CC=C2C(=C1)N=C1COCC(CNC3CCC3)N12	0.0
CCOC(=O)C1=CC=C(NC(=O)C2=C3CCCCN3C(=O)C=C2OC)C=C1	0.0
COCCN1C(=O)C2CC(CN2CC2=CC=C(C(F)(F)F)C=C2)OC2=CC=CC=C21	1.0
O=C(CN1CCOC1=O)N1CCCC(C2=CC=CC=C2)(C2=CC=CC=C2)C1	0.0
COC1=CC=C(C(=O)N2CCC(N3C(C)=CN=C3C3=CC=NC=C3)C2)C(OC)=C1	0.0
COCCCN(CCC(=O)NCC1=CC=C2OCOC2=C1)C(=O)C1=C(C)OC(C)=C1	0.0
O=C(C1=CC=CC=C1F)N1CCCC(C(=O)N2CCCC(C3=NC4=CC=NC=C4N3)C2)C1	0.0
CC(C)CC1NC(C(=O)N2CCOCC2)CC2=CN(CC3=CC=CC=N3)C3=CC=CC1=C23	1.0
CC(N)C(=O)N1CCC(C(=O)NC2=CC=CC(C3=CC=CC(Cl)=C3)=C2)CC1	1.0
O=C(NCC1=CC=NC=C1)C1=CC(C2CC2)=NC2=C1C(C1CCCN1)=NO2	0.0
COCCOC1=CC=C2CN(C(=O)C3=CC=CC(OC)=C3OC)CCC2=N1	0.0
O=C(CC1CCNCC1CC1=NOC(CN2CCOCC2)=C1)N1CCN(C2=CC=C(F)C=C2)CC1	0.0
CC1=NC=C2C(=N1)CC1CCC2N1C(=O)NC(C)C	0.0
O=C(NCC1=CC=C(F)C=C1)C1=NOC2CN(C(=O)C3CC3)CC12	0.0
CS(=O)(=O)N(C1CC1)C1CCOC2(CCN(C(=O)C3=CC=CC=C3)CC2)C1	0.0
CCCNC(=O)CCC1=CC=C2OCCN(C(=O)NCC)CC2=C1	0.0
O=C(NCC1=CC=C(F)C=C1)C1CN(C2=CC=CC(Cl)=C2)C(=O)N1	0.0
COC1=CC=C(C(=O)NC2CN(C(=O)NCC3=CC=CC=C3)CCCC2O)C=C1	0.0
C[S+](=O)([O-])N1CC2=CC=CC=C2CC2(CCN(CC3CCCC3)C2)C1	0.0
CC1=CC(CN2CCN(C3=CC=C(F)C=C3)CC2)C(C(C)C)CC1CC1=NN=C(C2=CN=CN2C)O1	1.0
COC1=CC=C(CN2CC(O)CC2C2=NC(C3=CC=CC(C)=C3)=NO2)C2=CC=CC=C12	1.0
CC1=NN=CN1C1CCN(S(=O)(=O)C2=CC=C(C(C)C)C=C2)CC1	0.0
CCN1N=CN=C1C(C)NC1CCC2(CCNCC2)CC1	0.0
NC(C(=O)N1CCC2(CC1)C(=O)NCN2C(=O)C1=CC=C(Cl)C=C1)C1=CC=CC=C1	0.0
CNC(=O)C1=CC(C2=CN=C(OC)N=C2)=CC2=C1OCCN2CC1=CC=CN=C1	0.0
CN1C(=O)CCC2(CNC(=O)C3CCCC3)CCC=C12	0.0
COC1=CC(CN2CCC3=NN(C)C(=O)N3CC2)=CC=C1OC(C)C	0.0
CC1=CC=NC(N2CCN(C3CCC4(CCNCC4)CC3)CC2)=C1	1.0
O=C(NC1=CC=CC(Cl)=C1)C1=NOC2CN(C3=CC=CN=C3)CC12	0.0
COC1=CC=C(C2=CC(N3CCCN(C(=O)C4=CC=C(C)C(C)=C4)CC3)=NN2)C=C1	1.0
COCC1OCCN(S(=O)(=O)C2=CC(OC)=CC=C2OC)C1C1=CC=CC=C1	0.0
CCN1N=CC=C1C(=O)N1CCCC(C2=NOC(COC)=N2)C1	0.0
O=C1CCCN1C1CCN(S(=O)(=O)C2=CC=CC=C2)CC1	0.0
CN(CC1=CC=CC=C1)C1C(CNCC2=CC=C(F)C=C2)OC(CO)C1O	0.0
O=C(C1=CC=C2OC(F)(F)OC2=C1)N1CCC(C(=O)O)(C2=CC=CC=C2)CC1	0.0
O=C(NCC1=CC=CC=C1F)C1(C2=CC=C(Cl)C=C2)CCOCC1	0.0
CC1=CC=C(C2=NC3(CCN(C(=O)CCC4=CC=CC=C4)CC3)ON2)C=C1	0.0
COCC1CN(C(=O)C2=CC=CC=C2OC)CC1C1=CC=CC=N1	0.0
CC1(COC2=CC=CN=C2)COC2=CC=C(C(=O)NC3=CC=CC(Cl)=C3)C=C2N1	1.0
CN(CC1CCOCC1)C(=O)C1=C(F)C=CC=C1Cl	0.0
CC1=CN=C(CC2CCN(C(=O)CC3=CC=CC(F)=C3)CC2)N1CC1CC1	0.0
CN1C(=O)COCC1C(O)C1=CC=C(NC(=O)NC2=CC=CC=C2)C=C1	0.0
CN1CCCCCCN(C(=O)NC2CCCCC2)CCC1=O	0.0
CCSC1CCN2C(=O)C3=CC(C4=CC=CC=C4F)=CC=C3NC(=O)C12	1.0
COC1=CC(=O)N2CCCCC2=C1C(=O)NC1CCCCCCC1	0.0
O=C1NC(C(=O)NCC2=CC=CC=C2)CN2C=CC=C12	0.0
COCC1=NC(N2CCC(C3=CC(=O)NC(C)=N3)CC2)=C2C=NN(C)C2=N1	0.0
CC1=CC=C(C(=O)NCC2OC(CC(=O)NC3=CC=CC=C3)C(O)C2O)C=C1	0.0
O=C(O)C1C2=CC=CC=C2CC(=O)N1CC1=CC=CC=C1	0.0
O=C(C1=CC=C(C(F)(F)F)C=C1)N1CCN(C2=NC3=NC=CC=C3O2)CC1	0.0
O=C(NCC1(COC2=CC=CN=C2)CC(O)C(O)C1)C1=CN=CC=N1	0.0
COC1=CC=C(C2=NC(C)=NC3=C2CN([S+](C)(=O)[O-])CC3)C=C1	0.0
COC1=CC=CC=C1CC(=O)N1CCC2(CC1)N=C(C1=CC=C(Cl)C=C1)NO2	1.0
CC(C)NC(=O)N1CCC2(CC1)CN(C(=O)CC1=CC=CC=C1)CCO2	0.0
CC1=NC(C2CCN(CC3=CC(F)=C(F)C=C3F)CC2NC(=O)C2CC2)=NN1	0.0
COC1=CC2=C(C=C1OCC1=CC=NC=C1)NC(=O)C21CCN(CC2=CC=CC=C2O)CC1	1.0
O=C(C1=CC=C2OCOC2=C1)N1CC2(CC3=CC=CC=C3NC2=O)C1	0.0
CCC1=NOC(C2=CC=CN3C(CNC(=O)CC4=CC=C(C)C=C4)=NN=C23)=N1	0.0
CC1=CC=CC(C)=C1NC(=O)N1CCC(N2C=C(C3=CC=CN=C3)N=N2)CC1	0.0
COC1=CC=C(NC(=O)N2CCCCCC2C2=NC(C)=NO2)C=C1	0.0
C=CC1CN2CCC1CC2CNC(=O)COCC(=O)O	0.0
COCC1=NC=C(C)N1CC1CCN(C(=O)CCC2=CC=C(OC)C=C2)CC1	0.0
COC1=CC=C(CNC(=O)N2CCCCC2C2=NOC(COCC3CC3)=N2)C=C1	0.0
CC(=O)N1CCC(C(=O)N2C3CCC2CC(NC(=O)C2=CC=C(F)C=C2)C3)CC1	0.0
COC1=CC=CC(CN2CCCC(COC3=CC=CC=C3C(=O)NC3CC3)C2)=N1	0.0
FC1=CC=C(OCCC2CCNC2)C=C1	0.0
O=C1NN=C2CCN(CC3=CC(F)=C(F)C(F)=C3)CCN21	0.0
CC1=C(C(=O)N2CCC3(CC2)N(C)C(=O)CS3(=O)=O)SC=C1	0.0
C#CCOC1=CC=C(C(=O)NC2CN(CC3=CC=C(CO)O3)CCCC2O)C=C1	0.0
COC1=NC=CC=C1C1=NC2=CC(C(=O)NCC3=CC=CC(C(F)(F)F)=C3)=CC=C2O1	0.0
COCC(=O)NC1CN(S(C)(=O)=O)CCC1C1=NC(C)=NO1	0.0
CCN1C=C(S(=O)(=O)N2CCC(CC3=NN=CN3C3=CC=CC=C3)CC2)C=N1	0.0
CC1=NN(C2=CC=CC=C2)C2=C1C(C1CC1)N(C1CN([S+](=O)([O-])C3=CC=CC(C(F)(F)F)=C3)C1)C2=O	0.0
O=C(NCC1CCCO1)N1CC(N2C=C(C(=O)N3CCOCC3)N=N2)C1	0.0
O=C(CC1=CC=CC=C1Cl)N1CCC(C2=NNC(=O)N2CC2=CC=C(F)C=C2)CC1	0.0
NS(=O)(=O)C1=CC=C(CNC2=NC=CC(C3=CC=CN=C3)=N2)C=C1	0.0
CC1=CC=CC=C1NC(=O)C1=CN=C2CCCN(C(=O)CCC3=CC=CC=C3)C2=C1	1.0
COC1=CC=C(C2=CN=C3CCC(C(=O)NCCCN4CCN(C)CC4)CN23)C=C1	0.0
CCS(=O)(=O)C1=CC=C2OC(C3CCN(C(C)C)C3)=NC2=C1	0.0
O=C(CC1=CC=CC=C1)NCC1CN(C(=O)C2CCOCC2)CC12CN(C1=CC=CC=C1)C2	0.0
COC1=CC=C(N2CCN(C3CCCN(CC(N)=O)C3)CC2)C=C1	0.0
COCCN1C(=O)C(C(=O)NCC(=O)OC)=NC2=CC=CN=C21	0.0
COC1=CC=C(CC(=O)N2CCC(C(=O)N3CCC(N4CC5=CC=CC=C5C4=O)CC3)CC2)C=C1	0.0
CCN1C=CC(C(=O)N2CCCC(CN3C(C)=CN=C3C3CC3)C2)=N1	0.0
O=C(C1CN2C=CC=C2C(=O)N1CC1=CC=CC=C1)N1CCC2=CC=CC=C2C1	0.0
CC1=CC=C(C(=O)NC2CCN(C(=O)C3=CC=C(C4=CN=CN=C4)C=C3)CC2)C=C1	0.0
COCC1CN(C2=NC=CC=N2)CC1C(=O)NCC1=CC=CC=N1	0.0
CNC(=O)C1=CC(C2CC2)=NC2=C1C(C1CCN(C(=O)C3=CC=C(Cl)N=C3)CC1)=NN2C	0.0
CC1=NN(C)C=C1CN1CCC2=NNC(=O)N2CC1	0.0
COC1=CC=C(CNC2COC(CNC(=O)C3=CC=CC=C3)C2O)C=C1	0.0
NC(=O)C1=CC=CC(C2=NNC3=C2CC(=O)N(CC2=CC=CC=C2F)C3)=C1	0.0
CN(CC1=NC=CS1)C(=O)C(C1=CC=CC(F)=C1)N(C)C	0.0
COC1=CC=C(CCC(=O)N2CCC3C(=O)NCCCCCCN(CC4=CC=NC=C4)C3C2)C=C1	0.0
CN(C)C1=NN2C(NC3=CC=CC=C3C3=CC=CC=C3)=CN=C2C=C1	1.0
CCC1=NOC(C2=NC(C3=CC=C(OC)C=C3OC)=NO2)=N1	0.0
CC1=NN(C2=CC=C(F)C=C2)C(OC2=CC=CC(F)=C2)=C1CCC(=O)N(C)C(C)C	1.0
O=C(NC1CC1)C1CCCN(CC2=CC=CC(C3=CC=C(F)C=C3F)=C2)C1	1.0
O=C(NC1CC2CCC(C1)N2C(=O)C1=CC=CC(C(F)(F)F)=C1)C1=CC=NC=C1	0.0
O=C(NCC(F)F)C1CCCN1C1=NC2=NC=CC=C2O1	0.0
CC1=CC(Cl)=CC=C1NC(=O)N1CC(C)C(C2=NC(C3=CC=CN=C3)=NO2)C1	1.0
CC1=CC(CNCC2=CC=NC=C2)C(C(C)C)CC1CC1=NN=C(C2=CC=C([N+](=O)[O-])C=C2)O1	1.0
CC1=NOC(C)=C1C(=O)N1C2CCC1CN(C(C)C)C2	0.0
COC1=CC=C2C(=C1)C1(CCN(C(=O)C(C)C)C1)C(=O)N2C	0.0
CN(CC1CCOC1)S(=O)(=O)C1=CC=C(F)C(F)=C1	0.0
COC(=O)C1=C(C)N=C2SC=C(CC(=O)NC3CC3)N2C1C1=CC=CC(F)=C1	0.0
COC1=CC=CC=C1N1C(=O)C(C(=O)N2CCN(C(=O)NC3=CC=CC=C3)CC2)=NC2=CC=CN=C21	0.0
CC(=O)C1=CC=C(NC(=O)CN2C(C3=CC=C(Cl)C=C3)=NC(C)=CC2=O)C=C1	1.0
CNC(=O)N1CCC(C2CCN(C(=O)C3CCCCCC3)C2)CC1	0.0
CC1=CC=C(OCCC2CCN(C(=O)CCN3C(=O)NC(C)(C)C3=O)C2)C=C1	0.0
COC1=CC=CC(CNC(=O)C(C2=CC=C(F)C=C2)N(C)C)=C1OC	0.0
CN1C2=CC(C(=O)N3CCN(C4=CC=CC=C4Cl)CC3)=CC=C2C(=O)N2CCCCC21	1.0
CCNC(=O)OC1COC2C(NS(=O)(=O)C3=CC=C4C=CC=CC4=C3)COC12	0.0
O=C(CC1=CC=CC(Cl)=C1)N1CCC(C(=O)N2CCC(N3CCCC3=O)CC2)CC1	0.0
O=C(O)C1CN(CC2=CC=CC=C2)CC1C(=O)NCC1=CC=C(F)C=C1	0.0
CC(C(=O)N1CCCC1)C1CCC2(C)CC3=C(N=C(NC(=O)C4CC4)S3)C(C)C2C1O	0.0
O=C(CC1CCCN(C2=CC(=O)N(CC3CC3)N=C2)C1)NCC1CC1	0.0
COCC(=O)N(C1CCOCC1)C1CCN(S(=O)(=O)C2=CC=CC=C2C)CC1	0.0
CCC(=O)N1CCCCC1C1=NOC(COCCOC)=N1	0.0
CC1=CN=C(CCNC(=O)C2(C3=CC=CC=C3)CC2)N1C1CCCCCC1	1.0
CC1=CC=C(NC(=O)CN2C(N3CCN(C4=CC=CC=C4)CC3)=NC(C)=CC2=O)C(Cl)=C1	0.0
O=C(NCC1=CC=CC=C1)N1CCCC(CN2C=NC3=CC=CN=C32)C1	0.0
CC1=C(O)C=CC=C1C(=O)N1CCC(NC(=O)C2=CC=CC=N2)C(O)C1	0.0
CC1=CN=C(C2CC2)N1C1CCN(C(=O)C2=COC=C2)CC1	0.0
CC1CCN(C2=NC=NC=C2C2=NC(C3=CC=CC=C3)=NO2)CC1	1.0
CCC1=NC2=C(CCN(CC3=CC=CN=C3)CC2)C(C2=CC=C(OC)C=C2)=N1	0.0
O=C(NCC(F)(F)F)C1=C(C2=CC=CN=C2)N2C=CSC2=N1	0.0
O=C(NC1=CC=CC=C1F)N1CCC2(CCC2N2CCOCC2)CC1	0.0
O=C(NC1CCCC1C(=O)NCC1CCCCC1)C1=CC=NC=C1	0.0
CC(=O)N1CCC(C2=NC=C(C)N2CC2=CC=CC=C2)C1	0.0
CC(C)(C)CC(=O)NCC1OCC(NCC2=NC=CN2)C1O	0.0
COC1=CC=C(N2CC3=C(NC4CC4)N=CN=C3N(C)CC2=O)C=C1	0.0
O=C1CCN(S(=O)(=O)C2=CC=CC=C2)CCCN(C(=O)NC2=CC=CC=C2F)CCN1	0.0
COC1=CC=CC(C2=C(C(=O)NCC3CC3)N=C3SC=CN23)=C1	0.0
CC1=CC=C(CNC(=O)C(C)C2CCOCC2)C=C1	0.0
COCCNC(=O)CC1=C2CCCCC2N(CC2=CC=CC=C2)C1=O	0.0
COC1=CC=C(CC(=O)NC2CCN(C3=NC4=NC=CC=C4O3)C2)C=C1	0.0
CC1=CC=C(CNC(=O)C2CCCC2NC(=O)C2=CC=NC=C2)C=C1	0.0
NC(=O)CN1C(=O)C2CN(C(=O)C3=CC=CS3)CCN2C1=O	0.0
CCNC(=O)N1CC2CN(C(C)C)CC(C1)O2	0.0
CC1=CC=C(C(=O)NC2CCN(C3=CC(=O)N(CC4CC4)N=C3)CC2)S1	0.0
CN1CC2=C(C=C(N3CCOCC3)N=C2C2=CC=CC=C2OC(F)(F)F)C1=O	0.0
O=C(CN1C(=O)NC(C2=CC=C(Cl)C=C2)C2=C1COC2=O)NC1=CC(F)=CC=C1F	1.0
CC1=C(C(C)NC(=O)CN2CCOC2=O)C=NN1C1=CC=C(F)C=C1F	0.0
CN1CCC(N2CCN(C(=O)CCC3=CC=NC(N4CCOCC4)=C3)CC2)CC1	0.0
O=C(NC1CC1)C1=CC(C2=CC=CC=C2F)=CC2=C1OCCN2CC1=CC=CN=C1	1.0
CCN1CC2COC3=CC(OC)=CC=C3C2N(C(=O)C2CCC2)CCC1=O	0.0
COC1=CC=CC(CC(=O)N2CCC3=NN(CC4=CC=CC=C4)C(=O)N3CC2)=C1	0.0
CC1=CC=C(C2=CC3=C(N=C2C2=CC=CC=C2)N=C(C(=O)NCCN(C)C)N3C)C=C1	1.0
COC1=CC=CC=C1N1CCN(C2C3OCC(O3)C(NC(=O)NC3=CC=C(F)C=C3)C2O)CC1	0.0
COCCC1=NOC(CC2CCOC3(CCN(C(=O)C4CCOCC4)CC3)C2)=N1	0.0
COC1=CC=C(C(=O)NCC2OC(CC(=O)N3CCN(C4=CC=CC=C4OC)CC3)C(O)C2O)C=C1	0.0
COC1=CC=CC=C1CC(=O)NC1CCN(C2=CC(=O)N(C)N=C2)CC1	0.0
CCN1N=CC(N2CCCC(CC(=O)NC3CCN(CC4=CC=CC=C4)CC3)C2)=CC1=O	0.0
O=C(NCC1=CC=C2OCOC2=C1)C1NCCC2=C1N=CN2	0.0
COCC(=O)NCC1C=C(C)C(CC(=O)N2CCCC2)CC1C(C)C	0.0
O=C(CN1N=C2CCCCCN2C1=O)NC1=CC=CC(Br)=C1	0.0
COCCCNC(=O)C1CCC2=NN=C(C3=CC=CC(C(F)(F)F)=C3)N21	0.0
COCCNC(=O)CN1C(=O)C(OC2=CC=C(F)C=C2)C12CCCCC2	0.0
O=S(=O)(CC1=CC=CC=C1)N1CCCC(CC2=NOC(C3=CN=CC=N3)=N2)C1	0.0
COC1=CC=CC=C1NC(=O)CN1N=C2CCCCCN2C1=O	0.0
CC1=CC=C2C(=O)N(CC3=CC=CS3)CC(COCC3=CC=CC=C3)OC2=N1	1.0
COCCN1CCCCCC(O)C2=CC(C(=O)NC3=CC(C)=CC=C3OC)=CC=C21	1.0
COCC1=CN2C(=O)N(C)C=C(C3=CC=NC(OC)=C3)C2=N1	0.0
O=C(CC1=CNC2=CC=CC=C12)N1CCC(C2=NOC(C3CC3)=N2)C1	0.0
O=C1C2CC(O)CN2C2(CN(CC3=CC=CC=C3)C2)C(=O)N1CC1=CC=CC=C1Cl	0.0
CCN1N=CC(N2CCC(NC(=O)CC3CCCCC3)CC2)=CC1=O	0.0
CC1=CC(CN2CCN3C(=NN=C3C3=CC=CN=C3)C2)=NO1	0.0
COC1=CC=C(CN2CCNC3=CC(NC4=CC=CC=C4)=NC=C3C2)C=C1O	1.0
CC1=CC=C2N=C(C3CCN(CC4=CC=C(C5=CC=CS5)C=C4)CC3)NC(=O)C2=C1	1.0
CC1=CC=CC(C(=O)N2CCN(C3CCN(C)C3=O)CC2)=C1	0.0
O=C(CC1=CSC=C1)N1CCC(OC2=CC=CC=C2)C1	0.0
CNC(=O)C(C)CN1C=CN=C1C1=CC=CC(CN(C)C)=C1	0.0
O=C(NCC1=CC=NC=C1)C1=CN(C2CNC2)N=N1	0.0
O=C1NCCN2CC3(CCN(C(=O)NCCC4=CC=CC=C4)CC3)CC12	0.0
C=CCN(CC1=CC=CC=C1OCC)C(=O)CCN1C=CC=C1	0.0
COC(=O)CCC(=O)N1CCOC(CC2=CC=CC(C(F)(F)F)=C2)C1	0.0
CN1CC2(CCN(CC3CC3)CC2)CC1C(=O)N1CCOCC1	0.0
O=C(NCC1CC1)C1=CN2C(CC3CC3)=NN=C2C=C1	0.0
CCOCCN1C(=O)COCC1C(O)C1=CC=C(NC(=O)C2=CC=CO2)C=C1	0.0
CCN1C(COC2=CC=C(C)N=C2)=NN=C1C1CC(N)C1	0.0
CC1=CN2N=NC(C(=O)N3CCC(C(=O)NCC4=CC=CC(Cl)=C4)CC3)=C2C(=O)N1	0.0
O=C1CC2CCCC(C1)N2C(=O)N1CCCC1	0.0
CCCCNC(=O)C1CCCN(C2CCN(C3CC4=CC=CC=C4C3)CC2)C1	0.0
COC1=CC=C(CN2C(=O)C3CC(CN3CC3=CC=CC=C3C)OC3=CC=CC=C32)C=C1	1.0
O=C(NC1=CC=CS1)N1CCNC2=CN=C(NC3=CC=CC(C(F)(F)F)=C3)N=C2C1	1.0
O=C(C1CCCC1)N1CC2(CCCN2C2COC2)CC2=CC=CC=C21	0.0
CC1=NOC(C2=CN(C3CCN(C(=O)COC4=CC=C(F)C=C4)CC3)N=N2)=N1	0.0
O=C(NC1CCCN(CCN2N=C3CCCCN3C2=O)C1)C1=CC=CN=C1	0.0
CCN1C2CCC1CN(C(=O)C1=CC=NC=C1)C2	0.0
O=C1NC2(CC3=CC=CC=C13)CN(CC1=CC=CC=N1)C2	0.0
CC(C)OC1=CC=C(CN2CCC(CO)(CN3CCCC3)CC2)C=C1Cl	1.0
CCN1C=NN=C1CC1CCCN(C(=O)COC2=CC=C(C)C=C2)C1	0.0
CN1C=CC=C1CN1CCC(N2C=CNC2=O)CC1	0.0
COC1=CC=CC(C(=O)N2CCC(C3=NNC(=O)N3C3=CC=CC=C3)CC2)=C1	0.0
COCC1=CC=C2C(=C1)C(OC(C)(C)C(=O)N1CCN(CCO)CC1)=NN2CC1=CC=CC=C1	0.0
CC1=CC=NC=C1C(=O)N1CCC(N2C(=O)N(C)C3=CC=CN=C32)C1	0.0
[truncated: 5,970 more rows]
