# Supplementary material for: Cyto-Safe: A Machine Learning Tool for Early Identification of Cytotoxic Compounds in Drug Discovery
Source: J Chem Inf Model. 2024 Dec 11;64(24):9056–62. doi: 10.1021/acs.jcim.4c01811 (PMC11684008; doi:10.1021/acs.jcim.4c01811)
Supplement: Supplementary file 3 — ci4c01811_si_003.xlsx [file ci4c01811_si_003.xlsx]

## Sheet: clustered_data
SMILES	mol	Outcome	PUBCHEM_CID	cell_type	cluster_id
CC(=O)NC1CCN(C(=O)CC2C(O)CCC3C4(C)COC(CNC(=O)C5=NOC(C)=C5)OC4CCC23C)C1	<rdkit.DataStructs.cDataStructs.ExplicitBitVect object at 0x000001DB73679C80>	0.0	11885004.0	3t3	8676
CC(C(=O)NCCN1CCOCC1)C1CCC2(C)CC3=C(N=C(CS(=O)(=O)CC4=CC=C(F)C=C4)S3)C(C)C2C1O	<rdkit.DataStructs.cDataStructs.ExplicitBitVect object at 0x000001DB73679D60>	0.0	44716688.0	3t3	8676
CCCNC(=O)NCC1OC2CC(CC(=O)NCC3=NC=CN3C)OC2C1O	<rdkit.DataStructs.cDataStructs.ExplicitBitVect object at 0x000001DB73679E40>	0.0	100664807.0	3t3	7652
COC1=CC=CC=C1N1CCN(C(=O)CCC23CCC(C)(O)CC2C(C)(C)CC3NC(=O)C2=CC=CN=C2)CC1	<rdkit.DataStructs.cDataStructs.ExplicitBitVect object at 0x000001DB73679F20>	0.0	45361246.0	3t3	7652
CC1=CN=C(C)C(C2=CC(O)=C3OCCN(CC4CNC(=O)O4)CC3=C2)=N1	<rdkit.DataStructs.cDataStructs.ExplicitBitVect object at 0x000001DB7368D040>	0.0	56721668.0	3t3	2359
CC1(O)CCC2(CCC(=O)NCCN3CCOCC3)C(NC(=O)C3=CC=CN=C3)CC(C)(C)C2C1	<rdkit.DataStructs.cDataStructs.ExplicitBitVect object at 0x000001DB7368D120>	0.0	25339573.0	3t3	7652
CCN(CCOC)C(=O)C1=COC(COC2=CC=C3SC(C)=NC3=C2)=N1	<rdkit.DataStructs.cDataStructs.ExplicitBitVect object at 0x000001DB7368D200>	0.0	72887200.0	3t3	7465
CC(C(=O)N(C)CCC#N)C1CCC2(C)CCC(NC(=O)C3CCCCC3)C(C)C2C1O	<rdkit.DataStructs.cDataStructs.ExplicitBitVect object at 0x000001DB7368D2E0>	0.0	45361461.0	3t3	7499
CCOCCN1C(=O)N(CCN2CC3CCC2C3)C2=CC(C(=O)O)=CN=C21	<rdkit.DataStructs.cDataStructs.ExplicitBitVect object at 0x000001DB7368D3C0>	0.0	50950415.0	3t3	1271
COC(=O)C1=C(NC(=O)C2=CC=CC=C2)C2=CC(NC3CCOCC3)=CN=C2N1CC1CCCO1	<rdkit.DataStructs.cDataStructs.ExplicitBitVect object at 0x000001DB7368D4A0>	0.0	45163724.0	3t3	1271
O=C(CCNC1=C(C2=CC=CC(F)=C2)N=C2C=NC=CN12)NCC1CCCO1	<rdkit.DataStructs.cDataStructs.ExplicitBitVect object at 0x000001DB7368D580>	0.0	53040014.0	3t3	1272
CN(C)CCN1CC2(CCCN(C(=O)CCCN3C=NN=N3)C2)CCC1=O	<rdkit.DataStructs.cDataStructs.ExplicitBitVect object at 0x000001DB7368D660>	0.0	70706079.0	3t3	14648
CC(C)NC(=O)N1CCC2(CC1)CN(C(=O)C1=CC=CC3=C1C=CN3)CC1=CC=CC=C1O2	<rdkit.DataStructs.cDataStructs.ExplicitBitVect object at 0x000001DB7368D740>	0.0	134791224.0	3t3	14648
CC1=CC(C(=O)NCC2OCC3(C)C(CCC4(C)C(CC(=O)N5CCCC5)C(O)CCC34)O2)=NO1	<rdkit.DataStructs.cDataStructs.ExplicitBitVect object at 0x000001DB7368D820>	0.0	11885000.0	3t3	8676
CC1=NOC(C)=C1CC(=O)N1CCCC2(C1)NC1=CC=CN=C1NC2=NCC1=CC=CC=C1	<rdkit.DataStructs.cDataStructs.ExplicitBitVect object at 0x000001DB7368D900>	0.0	136112311.0	3t3	101
CCN(CCN(C)C)C(=O)C1=COC(COC2=CC=C3SC(C)=NC3=C2)=N1	<rdkit.DataStructs.cDataStructs.ExplicitBitVect object at 0x000001DB7368D9E0>	0.0	72875742.0	3t3	7465
CCC1CCCCN1CCCNC(=O)CCC1=CC2=CC(OC)=CC=C2NC1=O	<rdkit.DataStructs.cDataStructs.ExplicitBitVect object at 0x000001DB7368DAC0>	0.0	53174795.0	3t3	1236
CC1=CN(CC2=C(C)ON=C2C(=O)N2CC(C(N)=O)C(C3=NNC(C)=N3)C2)N=C1	<rdkit.DataStructs.cDataStructs.ExplicitBitVect object at 0x000001DB7368DBA0>	0.0	91923327.0	3t3	101
COC1CN(C2CCN(C(=O)C3=NOC(C)=C3CN3C=CC=N3)CC2)C1C1=CC=CN=C1	<rdkit.DataStructs.cDataStructs.ExplicitBitVect object at 0x000001DB7368DC80>	0.0	124077519.0	3t3	102
CCCCS(=O)(=O)N1CCCC2(C1)NC1=CC=CN=C1NC2=NCC1=CC=CC=C1	<rdkit.DataStructs.cDataStructs.ExplicitBitVect object at 0x000001DB7368DD60>	0.0	136112320.0	3t3	14608
CCOC(=O)C(C)OC1=CC=CN2C(=O)C(C3=NN(C4=CC=CC(F)=C4)C(C)=C3)=C(C)N=C12	<rdkit.DataStructs.cDataStructs.ExplicitBitVect object at 0x000001DB7368DE40>	0.0	45965262.0	3t3	1272
CC1=CC=CC(N2N=CC3=C2CCCC3NC(=O)CN2CCNC(=O)C2)=C1C	<rdkit.DataStructs.cDataStructs.ExplicitBitVect object at 0x000001DB7368DF20>	0.0	72850485.0	3t3	2307
NC(=O)C(CC1=CNC2=CC=CC=C12)NC(=O)C1CN(C(=O)NC2=CC=CC=C2)CCN1C(=O)C1=CC=CS1	<rdkit.DataStructs.cDataStructs.ExplicitBitVect object at 0x000001DB7368E040>	0.0	7164987.0	3t3	1145
CC(C)=CCN1C(C2=C(C)OC(C)=C2)=CN2C=C(C(=O)NC(C)C(N)=O)N=C2C1=O	<rdkit.DataStructs.cDataStructs.ExplicitBitVect object at 0x000001DB7368E120>	0.0	70749656.0	3t3	0
CC1=CC=CC(N2N=CC3=C2CCCC3NC(=O)C2(C)CCNCC2)=C1C	<rdkit.DataStructs.cDataStructs.ExplicitBitVect object at 0x000001DB7368E200>	0.0	72932194.0	3t3	2307
CC(=O)N1CCC(NC2CC(C)(C)C3CC(C)(O)CCC23CCC(=O)NCCN2CCOCC2)CC1	<rdkit.DataStructs.cDataStructs.ExplicitBitVect object at 0x000001DB7368E2E0>	0.0	28961163.0	3t3	7652
CC1(O)CCC2(CCC(=O)N3CCOCC3)C(NC3CCOCC3)CC(C)(C)C2C1	<rdkit.DataStructs.cDataStructs.ExplicitBitVect object at 0x000001DB7368E3C0>	0.0	25339542.0	3t3	9524
CC1=CC(CNC(=O)C2CCCC(NC(=O)CC(C)C)CN(C)C(=O)C2)=NO1	<rdkit.DataStructs.cDataStructs.ExplicitBitVect object at 0x000001DB7368E4A0>	0.0	75411731.0	3t3	8676
CC1(C)CC2CC(C)(CN2C(=O)C2=COC(COC3=CC=C4OCOC4=C3)=N2)C1	<rdkit.DataStructs.cDataStructs.ExplicitBitVect object at 0x000001DB7368E580>	0.0	42566998.0	3t3	7465
COC1=CC(C2=CC=CS2)=CC2=C1OCCN(C(=O)C(C)CN1C=NC=N1)C2	<rdkit.DataStructs.cDataStructs.ExplicitBitVect object at 0x000001DB7368E660>	0.0	56722333.0	3t3	2359
N#CC1=CC=CC=C1S(=O)(=O)NC1COC2C1OCC2N1N=NN=C1OC1=CC=C(N2C=CN=C2)C=C1	<rdkit.DataStructs.cDataStructs.ExplicitBitVect object at 0x000001DB7368E740>	0.0	44716795.0	3t3	14120
COCC(=O)N1CC(C(=O)NC2=CC=CC=N2)C2(CCOCC2)C1	<rdkit.DataStructs.cDataStructs.ExplicitBitVect object at 0x000001DB7368E820>	0.0	91912583.0	3t3	102
COCCN1CCOCC2CCN(C(=O)C3=CC=CC4=C3C=CN4)CC21	<rdkit.DataStructs.cDataStructs.ExplicitBitVect object at 0x000001DB7368E900>	0.0	91915790.0	3t3	7606
C=CCN1C(C2=CC=CS2)=CN2C=C(C(=O)NC(CC)CO)N=C2C1=O	<rdkit.DataStructs.cDataStructs.ExplicitBitVect object at 0x000001DB7368E9E0>	0.0	70720046.0	3t3	0
CN(CC1COCCO1)C(=O)C1=COC(COC2=CC=C3OCOC3=C2)=N1	<rdkit.DataStructs.cDataStructs.ExplicitBitVect object at 0x000001DB7368EAC0>	0.0	56703364.0	3t3	7465
O=C(CCCN1C=NN=N1)NC1CCCC2=C1C=NN2C1=CC=CC=N1	<rdkit.DataStructs.cDataStructs.ExplicitBitVect object at 0x000001DB7368EBA0>	0.0	72850780.0	3t3	2307
CC1=CC(CNC(=O)C2CCCC(NC(=O)C3CCOCC3)CN(C)C(=O)C2)=NO1	<rdkit.DataStructs.cDataStructs.ExplicitBitVect object at 0x000001DB7368EC80>	0.0	75411734.0	3t3	4255
CC(C(=O)NCCN1CCOCC1)C1CCC2(C)CC3=C(N=C(CS(=O)(=O)C(C)(C)C)S3)C(C)C2C1O	<rdkit.DataStructs.cDataStructs.ExplicitBitVect object at 0x000001DB7368ED60>	0.0	44716683.0	3t3	14649
O=C(NCCC1=CSC(C2=CN=CC=N2)=N1)C1CC2(CCNCC2)CN1	<rdkit.DataStructs.cDataStructs.ExplicitBitVect object at 0x000001DB7368EEB0>	0.0	56910402.0	3t3	1365
CC(C)(CC(=O)O)CC(=O)NC1COC2C1OCC2N1N=NN=C1OC1=CC=C(N2C=NC=N2)C=C1	<rdkit.DataStructs.cDataStructs.ExplicitBitVect object at 0x000001DB7368EF90>	0.0	11886323.0	3t3	14120
O=C(NC1COC2C1OCC2N1N=NN=C1OC1=CC=C(N2C=NC=N2)C=C1)N1CCOCC1	<rdkit.DataStructs.cDataStructs.ExplicitBitVect object at 0x000001DB7368F0B0>	0.0	11886258.0	3t3	14120
CCNC(=O)C1CC(NC(=O)CCC2=CC=CC=C2)CN1CC1=CN=CN1	<rdkit.DataStructs.cDataStructs.ExplicitBitVect object at 0x000001DB7368F190>	0.0	72856698.0	3t3	103
CN1CCC(NC2CC(C)(C)C3CC(C)(O)CCC23CCC(=O)NCCN2CCOCC2)CC1	<rdkit.DataStructs.cDataStructs.ExplicitBitVect object at 0x000001DB7368F270>	0.0	25339524.0	3t3	9524
CC1=CC(CNC(=O)C2CCCC(NCC3CC3)CN(C)C(=O)C2)=NO1	<rdkit.DataStructs.cDataStructs.ExplicitBitVect object at 0x000001DB7368F350>	0.0	75529724.0	3t3	4255
CCC1CCCCN1CCNC(=O)CCC1=CC2=CC=CC=C2NC1=O	<rdkit.DataStructs.cDataStructs.ExplicitBitVect object at 0x000001DB7368F430>	0.0	53174630.0	3t3	1236
CN(CC1CCCCO1)C(=O)C1=COC(COC2=CC=C3OCOC3=C2)=N1	<rdkit.DataStructs.cDataStructs.ExplicitBitVect object at 0x000001DB7368F510>	0.0	56707690.0	3t3	7465
CC1=NN(CCCNC(=O)C2=NOC(COC3=CC=C4SC(C)=NC4=C3)=C2)C(C)=C1	<rdkit.DataStructs.cDataStructs.ExplicitBitVect object at 0x000001DB7368F5F0>	0.0	42300154.0	3t3	7465
O=C(O)C1=CC=CC=C1C(=O)NC1COC2C1OCC2N1N=NN=C1OC1=CC=C(N2C=NC=N2)C=C1	<rdkit.DataStructs.cDataStructs.ExplicitBitVect object at 0x000001DB7368F6D0>	0.0	11886317.0	3t3	14120
CN1C(CCC(=O)NCC2=CC=CS2)CNC(=O)C2C1CCN2CC1CC1	<rdkit.DataStructs.cDataStructs.ExplicitBitVect object at 0x000001DB7368F7B0>	0.0	45361023.0	3t3	1236
COC1C(=O)N(C2CCN(S(=O)(=O)C3=C(C)ON=C3C)CC2)C1C1=CC=NC=C1	<rdkit.DataStructs.cDataStructs.ExplicitBitVect object at 0x000001DB7368F890>	0.0	91923696.0	3t3	7607
CCC1C(=O)N(C)CCN1C(=O)C1=COC(COC2=CC=C3OCOC3=C2)=N1	<rdkit.DataStructs.cDataStructs.ExplicitBitVect object at 0x000001DB7368F970>	0.0	56710905.0	3t3	7465
COC1=CC=CC(OCC2=NC(C(=O)N3CCCC3C3=NC=CS3)=CO2)=C1	<rdkit.DataStructs.cDataStructs.ExplicitBitVect object at 0x000001DB7368FA50>	0.0	45200812.0	3t3	7465
CN1CC(NCC2=NC=CN2C)CCCC(C(=O)NC2CCOCC2)CC1=O	<rdkit.DataStructs.cDataStructs.ExplicitBitVect object at 0x000001DB7368FB30>	0.0	75411882.0	3t3	4255
CC(=O)N1CC(C(=O)NCCCC2=C(C)ON=C2C)C(C2=NC(C)=NO2)C1	<rdkit.DataStructs.cDataStructs.ExplicitBitVect object at 0x000001DB7368FC10>	0.0	91923292.0	3t3	1022
CC(N)C(=O)N1CCOC2=C(O)C=C(C3=NC=C(C(F)(F)F)C=C3Cl)C=C2C1	<rdkit.DataStructs.cDataStructs.ExplicitBitVect object at 0x000001DB7368FCF0>	0.0	56720523.0	3t3	21
CC(C(=O)N(C)CCC#N)C1CCC2(C)CCC(NC(=O)C3=CN=CN=C3)C(C)C2C1O	<rdkit.DataStructs.cDataStructs.ExplicitBitVect object at 0x000001DB7368FDD0>	0.0	45361637.0	3t3	7499
CN(CC1CC2=CC=CC=C2O1)C(=O)C1=COC(COC2=CC=C3OCOC3=C2)=N1	<rdkit.DataStructs.cDataStructs.ExplicitBitVect object at 0x000001DB7368FEB0>	0.0	45218086.0	3t3	7465
CC1=CC=CN2C=C(C(=O)N3CCC4(CCCN(CC5CCC5)C4=O)C3)N=C12	<rdkit.DataStructs.cDataStructs.ExplicitBitVect object at 0x000001DB7368FF90>	0.0	56911168.0	3t3	7557
CCC1=NC2=C(S1)C(C)=NN(CC(=O)NCC1=CC=CO1)C2=O	<rdkit.DataStructs.cDataStructs.ExplicitBitVect object at 0x000001DB728E00B0>	0.0	71840129.0	3t3	2307
CCNC(=O)NC1CCC2(C)CCC(C(C)C(=O)N(C)CCC#N)C(O)C2C1C	<rdkit.DataStructs.cDataStructs.ExplicitBitVect object at 0x000001DB728E0190>	0.0	45361655.0	3t3	7499
C=CCNS(=O)(=O)C1=CC=C(C(=O)NC(C)C2=NC=NN2CCC)C=C1	<rdkit.DataStructs.cDataStructs.ExplicitBitVect object at 0x000001DB728E0270>	0.0	70775134.0	3t3	2360
CN(C)CCN1CC2(CCCN(C(=O)CCC3=CC(=O)NO3)C2)CCC1=O	<rdkit.DataStructs.cDataStructs.ExplicitBitVect object at 0x000001DB728E0350>	0.0	70725021.0	3t3	14560
CCN1C=CC(C(=O)N2CCCC3(C2)NC2=CC=CN=C2NC3=NCC2=CC=CC=C2)=N1	<rdkit.DataStructs.cDataStructs.ExplicitBitVect object at 0x000001DB728E0430>	0.0	136112313.0	3t3	14608
O=C(NCCCN1CCCC1=O)C1=CC=C2C(=C1)NC(=O)N2C1CCC(O)CC1	<rdkit.DataStructs.cDataStructs.ExplicitBitVect object at 0x000001DB728E0510>	0.0	70722363.0	3t3	2361
O=C(NCCCN1N=NC2=CC=CC=C21)C1CC(=O)N(CC2=CC=CC=N2)C1	<rdkit.DataStructs.cDataStructs.ExplicitBitVect object at 0x000001DB728E05F0>	0.0	72931896.0	3t3	4255
C[S+](=O)([O-])NC1=CC=CC(N2CC3ON=C(C(=O)NC4CCOCC4)C3C2)=C1	<rdkit.DataStructs.cDataStructs.ExplicitBitVect object at 0x000001DB728E06D0>	0.0	134808354.0	3t3	7606
CN1CC(NCC2=CC=C(C(F)(F)F)C=C2)CCCC(C(=O)N(C)CC2=CC=CN=C2)CC1=O	<rdkit.DataStructs.cDataStructs.ExplicitBitVect object at 0x000001DB728E07B0>	0.0	86770843.0	3t3	4255
COCCNC(=O)C1CCCC(NC(=O)C2=NOC(C)=C2)CN(C)C(=O)C1	<rdkit.DataStructs.cDataStructs.ExplicitBitVect object at 0x000001DB728E0890>	0.0	75411692.0	3t3	4255
CC(C)CN1CC(C(=O)N(CC2=NC=CN2C)C2CC2)CC1=O	<rdkit.DataStructs.cDataStructs.ExplicitBitVect object at 0x000001DB728E0970>	0.0	50973796.0	3t3	7527
CC1=NC(CN2CCOC3=C(O)C=C(C4=NC5=CC=CC=C5S4)C=C3C2)=NO1	<rdkit.DataStructs.cDataStructs.ExplicitBitVect object at 0x000001DB728E0A50>	0.0	56743042.0	3t3	21
COCC1=NC(C2CC(N)C2)=CC(N(C)CC2=CSC(C(C)C)=N2)=N1	<rdkit.DataStructs.cDataStructs.ExplicitBitVect object at 0x000001DB728E0B30>	0.0	91771013.0	3t3	1365
CCCN(CC1=NC=CN1C)C(=O)C1=CC=CC(C2CCNC2)=C1	<rdkit.DataStructs.cDataStructs.ExplicitBitVect object at 0x000001DB728E0C10>	0.0	56884377.0	3t3	7527
CC1(CO)C(OC(=O)NC2CCCCC2)CCC2(C)C(CC(=O)N3CCCC3CO)C(O)CCC12	<rdkit.DataStructs.cDataStructs.ExplicitBitVect object at 0x000001DB728E0CF0>	0.0	23928010.0	3t3	11995
COCCN(CCOC)C(=O)C(C)C1CCC2(C)CCC(NC(=O)C3=CN=CN=C3)C(C)C2C1O	<rdkit.DataStructs.cDataStructs.ExplicitBitVect object at 0x000001DB728E0DD0>	0.0	45784419.0	3t3	7499
CC1=NOC(C)=C1CC1=CC=C(C(=O)NCC23CCCC=C2NC(=O)CC3)O1	<rdkit.DataStructs.cDataStructs.ExplicitBitVect object at 0x000001DB728E0EB0>	0.0	91909504.0	3t3	1022
CCCN1N=CC(CN2CCC(N3CCN(C)CC3)C(CCC(=O)O)C2)=C1C	<rdkit.DataStructs.cDataStructs.ExplicitBitVect object at 0x000001DB728E0F90>	0.0	72903989.0	3t3	103
CC1=NN=C(CN(C)CC2=CC=CC=C2OCC(O)CN2CCSCC2)O1	<rdkit.DataStructs.cDataStructs.ExplicitBitVect object at 0x000001DB728E10B0>	0.0	72898754.0	3t3	7466
C=CCNC(=O)OC1CCC2(C)C(CC(=O)N3CCCC3CO)C(O)CCC2C1(C)CO	<rdkit.DataStructs.cDataStructs.ExplicitBitVect object at 0x000001DB728E1190>	0.0	44716880.0	3t3	11995
COCCN1C(=O)CCC2(C(=O)NC3=CC=CC=N3)CCCCC12	<rdkit.DataStructs.cDataStructs.ExplicitBitVect object at 0x000001DB728E1270>	0.0	91925231.0	3t3	1237
CCCC1CN(CC2=C(C)ON=C2C)CC1NC(=O)C1CCOCC1	<rdkit.DataStructs.cDataStructs.ExplicitBitVect object at 0x000001DB728E1350>	0.0	72853160.0	3t3	7688
COC1=CN=CC(C(NC(=O)C2=CC=C3CCCC3=C2)C2CC(O)C2)=C1	<rdkit.DataStructs.cDataStructs.ExplicitBitVect object at 0x000001DB728E1430>	0.0	100195827.0	3t3	7499
COC1=CC=C2C=CC(OCC3=NC(C(=O)N4CCC(=O)NCC4C)=CO3)=CC2=C1	<rdkit.DataStructs.cDataStructs.ExplicitBitVect object at 0x000001DB728E1510>	0.0	56711893.0	3t3	7465
COC1=CC=C2C=CC(OCC3=NC(C(=O)NC(C)C4=NNC(C)=N4)=CO3)=CC2=C1	<rdkit.DataStructs.cDataStructs.ExplicitBitVect object at 0x000001DB728E15F0>	0.0	56721003.0	3t3	1
O=C(C1=CC=CC2=C1C=CN2)N1CCC2(CC1)N(CC1=CC=CC(F)=C1)C(=O)C[S+]2[O-]	<rdkit.DataStructs.cDataStructs.ExplicitBitVect object at 0x000001DB728E16D0>	0.0	91909791.0	3t3	12466
CC1=CN=C(CN2CC3(CCCN(C4=CC=C(C#N)C=N4)C3)CCC2=O)C=N1	<rdkit.DataStructs.cDataStructs.ExplicitBitVect object at 0x000001DB728E17B0>	0.0	70747298.0	3t3	14560
CN(CCC1CCCCO1)C(=O)C1=COC(COC2=CC=CC(F)=C2)=N1	<rdkit.DataStructs.cDataStructs.ExplicitBitVect object at 0x000001DB728E1890>	0.0	45190695.0	3t3	7528
CC(C)(C)N1N=NN=C1C1CC2(CCOCC2)C(=O)N1CC1=CC=CS1	<rdkit.DataStructs.cDataStructs.ExplicitBitVect object at 0x000001DB728E1970>	0.0	91909013.0	3t3	7557
CCCN1CCCC2(CCN(C3=CC(C)=C4C=CC=C(OC)C4=N3)C2)C1=O	<rdkit.DataStructs.cDataStructs.ExplicitBitVect object at 0x000001DB728E1A50>	0.0	72896148.0	3t3	104
COCCN(C)CC1CC(CO)CN(C(=O)C2=CC(C)=C(C)S2)C1	<rdkit.DataStructs.cDataStructs.ExplicitBitVect object at 0x000001DB728E1B30>	0.0	72875194.0	3t3	7500
CCCC1=NN(C)C(C(=O)NC2CCOCC2OCCO)=C1	<rdkit.DataStructs.cDataStructs.ExplicitBitVect object at 0x000001DB728E1C10>	0.0	91762369.0	3t3	7688
O=C(NCC1=CC=CO1)N1CCCC2(C1)NC1=CC=CN=C1NC2=NCC1=CC=CC=C1	<rdkit.DataStructs.cDataStructs.ExplicitBitVect object at 0x000001DB728E1CF0>	0.0	136112316.0	3t3	14608
CCCCNC(=O)N1CCC2(CC1)C(=O)N(CC(=O)NCC1CCCO1)CN2C1=CC=CC=C1	<rdkit.DataStructs.cDataStructs.ExplicitBitVect object at 0x000001DB728E1DD0>	0.0	4567439.0	3t3	7819
CC(=O)NC1=CC=C(S(=O)(=O)NC2COC3C2OCC3N2N=NN=C2OC2=CC=C(N3C=NC=N3)C=C2)C=C1	<rdkit.DataStructs.cDataStructs.ExplicitBitVect object at 0x000001DB728E1EB0>	0.0	11886270.0	3t3	14120
CCOCCN1C(=O)N(C(CC)C(=O)NC(C)(C)C)C2=CC(C(=O)O)=CN=C21	<rdkit.DataStructs.cDataStructs.ExplicitBitVect object at 0x000001DB728E1F90>	0.0	50955123.0	3t3	2362
O=C(CC1C=CS(=O)(=O)C1)N1CCN2N=C(CC3=CC=CC=C3)C=C2C1	<rdkit.DataStructs.cDataStructs.ExplicitBitVect object at 0x000001DB728E20B0>	0.0	74245771.0	3t3	14608
COCCN1C(=O)C[S+]([O-])C12CCN(C(=O)C1=CC=CC3=C1C=CN3)CC2	<rdkit.DataStructs.cDataStructs.ExplicitBitVect object at 0x000001DB728E2190>	0.0	91909785.0	3t3	12466
CC(CN1C=CC2=CC=CC=C21)NC1CCN(C2=CC=C(C(=O)N(C)C)C=C2)CC1	<rdkit.DataStructs.cDataStructs.ExplicitBitVect object at 0x000001DB728E2270>	0.0	45247166.0	3t3	8433
C1=COC(CNC2COC3C2OCC3N2N=NN=C2OC2=CC=C(N3C=NC=N3)C=C2)=C1	<rdkit.DataStructs.cDataStructs.ExplicitBitVect object at 0x000001DB728E2350>	0.0	11886283.0	3t3	14120
CCCNC(=O)N1CCCC2(CCC(=O)N(CC3=CN=C(C)C=N3)C2)C1	<rdkit.DataStructs.cDataStructs.ExplicitBitVect object at 0x000001DB728E2430>	0.0	70773399.0	3t3	14560
CN(CC1CCN(CCC2=CC=CC(F)=C2)CC1)C(=O)C(N)CC1=CN=CN1	<rdkit.DataStructs.cDataStructs.ExplicitBitVect object at 0x000001DB728E2510>	0.0	72845016.0	3t3	7467
CN(CCO)CC1CN(C(=O)C2=CN=C3SC=CN3C2=O)CC1CO	<rdkit.DataStructs.cDataStructs.ExplicitBitVect object at 0x000001DB728E25F0>	0.0	70733708.0	3t3	7500
CNC(=O)C1=C2C(=NN1)NC(=O)CC2C1=CC(OC)=CC=C1N1C=CC=N1	<rdkit.DataStructs.cDataStructs.ExplicitBitVect object at 0x000001DB728E26D0>	0.0	136056183.0	3t3	1
CCCN1C=NN=C1C(C)NC(=O)CC1=C(C)NC2=C(C)C=C(C)C=C12	<rdkit.DataStructs.cDataStructs.ExplicitBitVect object at 0x000001DB728E27B0>	0.0	50953772.0	3t3	2360
CN1C(CCC(=O)NCC2=CC=CN=C2)CNC(=O)C2C1CCN2CC1=CC=CC(OC(F)(F)F)=C1	<rdkit.DataStructs.cDataStructs.ExplicitBitVect object at 0x000001DB728E2890>	0.0	45361000.0	3t3	1236
CN1N=C(C2=NN=CN2CC2=CC=CC=C2)C2=C1CCN(C(=O)C1=C3COC4=CC=CC=C4C3=NN1)C2	<rdkit.DataStructs.cDataStructs.ExplicitBitVect object at 0x000001DB728E2970>	0.0	91909484.0	3t3	7653
CCC(C1=CN2C=CC=NC2=N1)N1C=CN=C1C1=NN2CCCNCC2=C1	<rdkit.DataStructs.cDataStructs.ExplicitBitVect object at 0x000001DB728E2A50>	0.0	56913787.0	3t3	2
CC1=CN=C(CN2CC3(CCCN(C(=O)C4=CSC=N4)C3)CCC2=O)C=N1	<rdkit.DataStructs.cDataStructs.ExplicitBitVect object at 0x000001DB728E2B30>	0.0	72881262.0	3t3	14560
NC(=O)C(CC1=CNC2=CC=CC=C12)NC(=O)C1CN(S(=O)(=O)C2=CC=CC=C2)CCN1C(=O)C1CCNCC1	<rdkit.DataStructs.cDataStructs.ExplicitBitVect object at 0x000001DB728E2C10>	0.0	45361707.0	3t3	1145
COCCOC1CN(C2CCN(C(=O)C3=CC=CC4=C3C=CN4)CC2)C12CCCCC2	<rdkit.DataStructs.cDataStructs.ExplicitBitVect object at 0x000001DB728E2CF0>	0.0	91923405.0	3t3	12466
CC(C)CC1=NC(CN(C)C(=O)C2CCOC3=CC=CC=C3C2)=NO1	<rdkit.DataStructs.cDataStructs.ExplicitBitVect object at 0x000001DB728E2DD0>	0.0	72848250.0	3t3	7468
COCCNC(=O)C1=CC=C2OCC(CC(=O)NC3CCOCC3)N(C)C2=C1	<rdkit.DataStructs.cDataStructs.ExplicitBitVect object at 0x000001DB728E2EB0>	0.0	56880739.0	3t3	8693
CC1=NOC(CN2CCC3(CCC(=O)N(C(C)C(=O)O)C3)CC2)=C1	<rdkit.DataStructs.cDataStructs.ExplicitBitVect object at 0x000001DB728E2F90>	0.0	72861458.0	3t3	14560
O=C(CCC1CCN(C(=O)CSC2=NC=CC=N2)CC1)NCC1CCCO1	<rdkit.DataStructs.cDataStructs.ExplicitBitVect object at 0x000001DB728E30B0>	0.0	45207367.0	3t3	7819
COC1=CC=CC2=C1OCCCN(C(=O)C1=CN(CC=CC3=CC=CC=C3)N=N1)C2	<rdkit.DataStructs.cDataStructs.ExplicitBitVect object at 0x000001DB728E3190>	0.0	42461950.0	3t3	104
COCC(=O)NCC1OCC(NCC2=CN=CN2)C1O	<rdkit.DataStructs.cDataStructs.ExplicitBitVect object at 0x000001DB728E3270>	0.0	86769414.0	3t3	7467
CN(C)C(=O)N1CC2=CC=CC=C2OC2(CCN(C(=O)C3=CC=CC4=C3C=CN4)CC2)C1	<rdkit.DataStructs.cDataStructs.ExplicitBitVect object at 0x000001DB728E3350>	0.0	134789979.0	3t3	14648
CN(C)C(=O)N1CCC2(CC1)CN(C(=O)C1=CC=CC3=C1C=CN3)CC1=CC=CC=C1O2	<rdkit.DataStructs.cDataStructs.ExplicitBitVect object at 0x000001DB728E3430>	0.0	134789669.0	3t3	14648
CCN(CC1=CC=CC=N1)C(=O)C1=COC(COC2=CC=C3OCOC3=C2)=N1	<rdkit.DataStructs.cDataStructs.ExplicitBitVect object at 0x000001DB728E3510>	0.0	72843100.0	3t3	7465
COCCNC(=O)N1CCC2=C(C1)SC1=NC=NC(N(C)C)=C21	<rdkit.DataStructs.cDataStructs.ExplicitBitVect object at 0x000001DB728E35F0>	0.0	91906090.0	3t3	8693
CS(=O)(=O)N1CCOC2=CC=C(CCC(=O)NCC3CCCO3)C=C2C1	<rdkit.DataStructs.cDataStructs.ExplicitBitVect object at 0x000001DB728E36D0>	0.0	91910060.0	3t3	8371
O=C(C1=CC=CC2=C1C=CN2)N1CCC2(CC1)CN(C1=NC=CC=N1)CC2CO	<rdkit.DataStructs.cDataStructs.ExplicitBitVect object at 0x000001DB728E37B0>	0.0	91921946.0	3t3	12466
CNC(=O)C1CN(C(=O)NCC2=CC=CO2)CC1C1=NC(C)=NO1	<rdkit.DataStructs.cDataStructs.ExplicitBitVect object at 0x000001DB728E3890>	0.0	91923261.0	3t3	1022
CCN1CCN(C(=O)C2=COC(COC3=CC=C4OCOC4=C3)=N2)CC1(C)C	<rdkit.DataStructs.cDataStructs.ExplicitBitVect object at 0x000001DB728E3970>	0.0	72902027.0	3t3	7465
CC1=NN(C)C2=C1SC(NCCCN1CCNC(=O)C1)=N2	<rdkit.DataStructs.cDataStructs.ExplicitBitVect object at 0x000001DB728E3A50>	0.0	72888494.0	3t3	2308
CN1C=C(C(NC(=O)CCC2=CC=C3OCOC3=C2)C2CC(O)C2)C=N1	<rdkit.DataStructs.cDataStructs.ExplicitBitVect object at 0x000001DB728E3B30>	0.0	100184645.0	3t3	8371
CN(C)C(=O)CNC(=O)C1=CC=CC(S(=O)(=O)NCCN2C=CN=C2)=C1	<rdkit.DataStructs.cDataStructs.ExplicitBitVect object at 0x000001DB728E3C10>	0.0	77088639.0	3t3	2361
CC1=CC=CC=C1C1C(C(=O)NCCN2C=CN=C2)CC(C)(C(=O)O)N1C	<rdkit.DataStructs.cDataStructs.ExplicitBitVect object at 0x000001DB728E3CF0>	0.0	56740102.0	3t3	105
CC1(O)CCC2(CCC(=O)N3CCOCC3)C(NCC3=CC=C(CO)O3)CC(C)(C)C2C1	<rdkit.DataStructs.cDataStructs.ExplicitBitVect object at 0x000001DB728E3DD0>	0.0	25339535.0	3t3	9524
O=C(C1CCCCN2N=NN=C12)N1CCC2=C(C1)NC(C1=CC=CN=C1)=N2	<rdkit.DataStructs.cDataStructs.ExplicitBitVect object at 0x000001DB728E3EB0>	0.0	77084977.0	3t3	106
COCCN1CC2(CCCN(C(=O)C3=CC=CC=C3N3C=NC=N3)C2)CCC1=O	<rdkit.DataStructs.cDataStructs.ExplicitBitVect object at 0x000001DB728E3F90>	0.0	70717246.0	3t3	14560
CC1=CN=C(C)C(C2=CC(O)=C3OCCN(C(=O)C4CCNC4)CC3=C2)=N1	<rdkit.DataStructs.cDataStructs.ExplicitBitVect object at 0x000001DB728E40B0>	0.0	56703385.0	3t3	7737
CCOC(=O)C1C2=C(OC)C=CC3=C2C(=CC(C)(C)CO3)CN1C(C)=O	<rdkit.DataStructs.cDataStructs.ExplicitBitVect object at 0x000001DB728E4190>	0.0	134786831.0	3t3	8480
COCC1OCC2(C)C(CCC3(C)C(CC(=O)N4CCC(C)CC4)C(O)CCC23)O1	<rdkit.DataStructs.cDataStructs.ExplicitBitVect object at 0x000001DB728E4270>	0.0	45361695.0	3t3	11996
CCOCCN1C(=O)N(CC2=NOC(C(C)(C)C)=N2)C2=CC(C(=O)O)=CN=C21	<rdkit.DataStructs.cDataStructs.ExplicitBitVect object at 0x000001DB728E4350>	0.0	50950937.0	3t3	2362
COC1=CC=C2C=C1NC1=CC=C(C=C1)CC(NCC1CC1)C(=O)N(C)C(C(=O)NC1=CC=CC=C1)C2	<rdkit.DataStructs.cDataStructs.ExplicitBitVect object at 0x000001DB728E4430>	0.0	134805154.0	3t3	2584
CCOCCN1C(=O)N(CC2=CC(OC)=CC=N2)C2=CC(C(=O)O)=CN=C21	<rdkit.DataStructs.cDataStructs.ExplicitBitVect object at 0x000001DB728E4510>	0.0	50967147.0	3t3	2362
CC1=CC(C(=O)N2CCCC3(C2)NC2=CC=CN=C2NC3=NCC2=CC=CC=C2)=NN1C	<rdkit.DataStructs.cDataStructs.ExplicitBitVect object at 0x000001DB728E45F0>	0.0	136112314.0	3t3	14608
COCCC(=O)NC1CCC2(C)CCC(C(C)C(=O)NCCC3=CC=C(OC)C(OC)=C3)C(O)C2C1C	<rdkit.DataStructs.cDataStructs.ExplicitBitVect object at 0x000001DB728E46D0>	0.0	45361587.0	3t3	14649
CCN1N=CC=C1C(=O)N1CCCC2(C1)NC1=CC=CN=C1NC2=NCC1=CC=CC=C1	<rdkit.DataStructs.cDataStructs.ExplicitBitVect object at 0x000001DB728E47B0>	0.0	136112312.0	3t3	14608
CN(CCC1CCOCC1)CC1=CC=CC=C1OCC(O)CN1CCSCC1	<rdkit.DataStructs.cDataStructs.ExplicitBitVect object at 0x000001DB728E4890>	0.0	45186716.0	3t3	7466
COC1=CC=CC=C1N1N=C(CC(N)=O)N=C1C1CCCCN2N=NN=C12	<rdkit.DataStructs.cDataStructs.ExplicitBitVect object at 0x000001DB728E4970>	0.0	72867854.0	3t3	14120
CC(=O)N1CC(C(=O)NCCC2=C(C)ON=C2C)C(C2=NC(C)=NO2)C1	<rdkit.DataStructs.cDataStructs.ExplicitBitVect object at 0x000001DB728E4A50>	0.0	91923291.0	3t3	7558
CN(C)C1C(NC(=O)C2=CC=C(N3CC(=O)NC3=O)C=C2)C2CCOC21	<rdkit.DataStructs.cDataStructs.ExplicitBitVect object at 0x000001DB728E4B30>	0.0	91765684.0	3t3	8433
CC1=CN2C=C(C(=O)N(CCCN3C=CN=C3)CC3=CC=CN=C3)C=CC2=N1	<rdkit.DataStructs.cDataStructs.ExplicitBitVect object at 0x000001DB728E4C10>	0.0	70741714.0	3t3	105
CCN1N=CN=C1C(C)NC(=O)C1=COC(COC2=CC=C3OCOC3=C2)=N1	<rdkit.DataStructs.cDataStructs.ExplicitBitVect object at 0x000001DB728E4CF0>	0.0	72884870.0	3t3	7465
CC1=NOC(CN2CCN(C(=O)CNC3CC3)CC(C(=O)O)C2)=C1	<rdkit.DataStructs.cDataStructs.ExplicitBitVect object at 0x000001DB728E4DD0>	0.0	74233336.0	3t3	7654
CCC1COCCN1C(=O)C1=COC(COC2=CC=C3OCOC3=C2)=N1	<rdkit.DataStructs.cDataStructs.ExplicitBitVect object at 0x000001DB728E4EB0>	0.0	56703844.0	3t3	7465
COC(=O)C1=NN2CCN(C(=O)CNS(=O)(=O)C3=CC=CS3)CC2=C1	<rdkit.DataStructs.cDataStructs.ExplicitBitVect object at 0x000001DB728E4F90>	0.0	50953946.0	3t3	1145
CN1C(=O)C2=CN=CN=C2OCC1CNC(=O)CC1=CC=CS1	<rdkit.DataStructs.cDataStructs.ExplicitBitVect object at 0x000001DB728E50B0>	0.0	134805194.0	3t3	7465
COC1=CC=C(CN2CC(C(N)=O)C(C3=NC(C)=NO3)C2)C=C1CN1C=CC=N1	<rdkit.DataStructs.cDataStructs.ExplicitBitVect object at 0x000001DB728E5190>	0.0	91911150.0	3t3	107
CCC1=NOC(C)=C1C(=O)N1CCCN(CC2=CC=C(F)C=C2)C(C(C)C)C1	<rdkit.DataStructs.cDataStructs.ExplicitBitVect object at 0x000001DB728E5270>	0.0	56884302.0	3t3	7654
COC1CN(C2CCN(C(=O)C3=CC=CC4=C3C=CN4)CC2)C12CCOCC2	<rdkit.DataStructs.cDataStructs.ExplicitBitVect object at 0x000001DB728E5350>	0.0	124075177.0	3t3	12466
O=C(NCCN1CCOC1=O)C1=NNC(COC2=CC=CC=C2F)=C1	<rdkit.DataStructs.cDataStructs.ExplicitBitVect object at 0x000001DB728E5430>	0.0	25274436.0	3t3	4165
CC(C)NC(=O)N1CCN(C(=O)C2=CC=CS2)C(C(=O)NC(CC2=CNC3=CC=CC=C23)C(N)=O)C1	<rdkit.DataStructs.cDataStructs.ExplicitBitVect object at 0x000001DB728E5510>	0.0	7165022.0	3t3	12466
CC(=O)C1=C(C)N(CC(=O)NC(C)C2=C(C)N(C3=CC=CC=C3C)N=C2)N=C1C	<rdkit.DataStructs.cDataStructs.ExplicitBitVect object at 0x000001DB728E55F0>	0.0	72881684.0	3t3	2585
COC1=CC=CC=C1N1CCN(C(=O)CCC23CCC(C)(O)CC2C(C)(C)CC3NC(=O)C2CC2)CC1	<rdkit.DataStructs.cDataStructs.ExplicitBitVect object at 0x000001DB728E56D0>	0.0	25317950.0	3t3	9524
CC1=NOC(C)=C1S(=O)(=O)N1CCOCCNC(=O)C2CCCC21	<rdkit.DataStructs.cDataStructs.ExplicitBitVect object at 0x000001DB728E57B0>	0.0	110202383.0	3t3	7607
CC1=CN(CC2=C(C)ON=C2C(=O)N2CC(C(N)=O)C(C3=NC(C)=NO3)C2)N=C1	<rdkit.DataStructs.cDataStructs.ExplicitBitVect object at 0x000001DB728E5890>	0.0	91911109.0	3t3	7558
CCOCCN1C(=O)N(CCN2C=C(Cl)C=N2)C2=CC(C(=O)O)=CN=C21	<rdkit.DataStructs.cDataStructs.ExplicitBitVect object at 0x000001DB728E5970>	0.0	50949116.0	3t3	2362
COCCN(CC1=CN(C)N=C1)C(=O)C1CC2(CCNCC2)CN1	<rdkit.DataStructs.cDataStructs.ExplicitBitVect object at 0x000001DB728E5A50>	0.0	56884099.0	3t3	8887
CC1=NNC(C)=C1CC1=CC=C(C(=O)NCC2CN3C=CC=C3CN2C)O1	<rdkit.DataStructs.cDataStructs.ExplicitBitVect object at 0x000001DB728E5B30>	0.0	91909799.0	3t3	1200
N#CC1=CC=CC=C1S(=O)(=O)NC1COC2C1OCC2N1N=NN=C1C1=CC=C2OCOC2=C1	<rdkit.DataStructs.cDataStructs.ExplicitBitVect object at 0x000001DB728E5C10>	0.0	11887261.0	3t3	7342
COCC(=O)NC1CCC2(C)CCC(C(C)C(=O)NCCN3CCOCC3)C(O)C2C1C	<rdkit.DataStructs.cDataStructs.ExplicitBitVect object at 0x000001DB728E5CF0>	0.0	45361495.0	3t3	14649
CC(=O)NC1CCCC(C(=O)NCC2=NOC(C)=C2)CC(=O)N(C)C1	<rdkit.DataStructs.cDataStructs.ExplicitBitVect object at 0x000001DB728E5DD0>	0.0	75411727.0	3t3	4255
COCC1CN(C(=O)CCN2C=CN=C2)CC1C1=CC=NC=C1	<rdkit.DataStructs.cDataStructs.ExplicitBitVect object at 0x000001DB728E5EB0>	0.0	110202682.0	3t3	7689
COCCN1CCC(C(=O)N2CC3=CN=C(CC(C)C)N=C3C2)CC1	<rdkit.DataStructs.cDataStructs.ExplicitBitVect object at 0x000001DB728E5F90>	0.0	56750825.0	3t3	7737
CCOC(=O)C1(CC2=CC=CC=C2C)CCCN(CC2=CN=C(C)S2)C1	<rdkit.DataStructs.cDataStructs.ExplicitBitVect object at 0x000001DB728E60B0>	0.0	45182707.0	3t3	14515
CC1=C(C(=O)N2CCOC(CCCC(C)C)C2)SC=N1	<rdkit.DataStructs.cDataStructs.ExplicitBitVect object at 0x000001DB728E6190>	0.0	45199609.0	3t3	7738
CN1CCCC(CNC2=NC=C(C(C)(C)C(=O)O)C(N3CCOCC3)=N2)C1	<rdkit.DataStructs.cDataStructs.ExplicitBitVect object at 0x000001DB728E6270>	0.0	72927407.0	3t3	9524
CCOC(=O)CCCOC1=CC=CN2C(=O)C(C3=NN(C4=CC=CC(C)=C4)C(C)=C3)=C(C)N=C12	<rdkit.DataStructs.cDataStructs.ExplicitBitVect object at 0x000001DB728E6350>	0.0	45965268.0	3t3	1272
O=C(C1=CC=C(CN2C=CN=C2)O1)N1CCCN2N=C(CO)C=C2C1	<rdkit.DataStructs.cDataStructs.ExplicitBitVect object at 0x000001DB728E6430>	0.0	91760068.0	3t3	7689
COC1=CC=C(CN2CCN(C3=CC=NC(C)=N3)CC2CCO)C(C)=C1C	<rdkit.DataStructs.cDataStructs.ExplicitBitVect object at 0x000001DB728E6510>	0.0	56909259.0	3t3	107
O=C(C1=CC=NN1)N1CCN(CC2=CN3C=CC=CC3=N2)CC(O)C1	<rdkit.DataStructs.cDataStructs.ExplicitBitVect object at 0x000001DB728E65F0>	0.0	74250530.0	3t3	7690
O=C(O)C1=CN=C(C2=CC(NCC3=CC=CC=N3)=NC3=C2C=CN3)C(Cl)=C1	<rdkit.DataStructs.cDataStructs.ExplicitBitVect object at 0x000001DB728E66D0>	0.0	56908331.0	3t3	2362
CC(C)C1=CC(C(=O)NCC2OCCC3=CC=CC=C32)=NC2=NC=NN12	<rdkit.DataStructs.cDataStructs.ExplicitBitVect object at 0x000001DB728E67B0>	0.0	72936059.0	3t3	4165
CC(=O)NC1CCN(C(=O)C2=COC(COC3=CC=CC(C(F)(F)F)=C3)=N2)C1	<rdkit.DataStructs.cDataStructs.ExplicitBitVect object at 0x000001DB728E6890>	0.0	56709050.0	3t3	7465
CCCN(CC1=NC=CN1C)C(=O)C1=CC=CC=C1C1CCNC1	<rdkit.DataStructs.cDataStructs.ExplicitBitVect object at 0x000001DB728E6970>	0.0	56892561.0	3t3	7527
CC1=C(CC(=O)NC2CC(C3=CC(=O)NC(N)=N3)C2)C2=CC=CC(F)=C2N1	<rdkit.DataStructs.cDataStructs.ExplicitBitVect object at 0x000001DB728E6A50>	0.0	136665268.0	3t3	7529
C=CCOCC(O)CN1CCC(=O)N(CC2CC2)CC2=CC(F)=CC=C21	<rdkit.DataStructs.cDataStructs.ExplicitBitVect object at 0x000001DB728E6B30>	0.0	134786625.0	3t3	7466
CC1=CC(C)=CC(N2N=CC3=C2CCCC3NC(=O)CCN2N=NN=C2C)=C1	<rdkit.DataStructs.cDataStructs.ExplicitBitVect object at 0x000001DB728E6C10>	0.0	72871946.0	3t3	7385
CN(C)C(=O)C1CN(C(=O)NC2=CC=CC(Cl)=C2F)CC12CCOCC2	<rdkit.DataStructs.cDataStructs.ExplicitBitVect object at 0x000001DB728E6CF0>	0.0	91912649.0	3t3	7655
CC1=CC=C(OC2CCOCC2NC(=O)CCC2=C(C)ON=C2C)C=N1	<rdkit.DataStructs.cDataStructs.ExplicitBitVect object at 0x000001DB728E6DD0>	0.0	91787086.0	3t3	7530
CC1=CN=C(C)C(C2=CC(O)=C3OCCN(C(=O)C4CCOC4)CC3=C2)=N1	<rdkit.DataStructs.cDataStructs.ExplicitBitVect object at 0x000001DB728E6EB0>	0.0	56716524.0	3t3	2359
CCCC1=NN(C)C(C(=O)N2CCC3(CC2)CC(=O)N(CCCOC)C3)=C1	<rdkit.DataStructs.cDataStructs.ExplicitBitVect object at 0x000001DB728E6F90>	0.0	72844892.0	3t3	14290
CCC1=NC(C)=CC=C1OCC(=O)N1CCCN2N=C(C(C)O)C=C2C1	<rdkit.DataStructs.cDataStructs.ExplicitBitVect object at 0x000001DB728E70B0>	0.0	91762006.0	3t3	2
CC1=CC=C2C(C)=C(C(=O)NC3CC(C4=NN=C(CN(C)C)N4C)C3)OC2=C1	<rdkit.DataStructs.cDataStructs.ExplicitBitVect object at 0x000001DB728E7190>	0.0	91768983.0	3t3	4255
CC1=C(C(C)NC(=O)CN2C=CC(=O)NC2=O)C=NN1C1=CC=C(F)C=C1F	<rdkit.DataStructs.cDataStructs.ExplicitBitVect object at 0x000001DB728E7270>	0.0	72855833.0	3t3	2585
COC1=CC=C2OCC(C)(C)C=C(C(=O)NC3=CC([S+](=O)([O-])N4CCOCC4)=CC=C3C)C2=C1	<rdkit.DataStructs.cDataStructs.ExplicitBitVect object at 0x000001DB728E7350>	0.0	134786721.0	3t3	8480
CC1CCN(C(=O)C(C)C2CCC3(C)CCC(NC(=O)C4=CN=CN=C4)C(C)C3C2O)CC1	<rdkit.DataStructs.cDataStructs.ExplicitBitVect object at 0x000001DB728E7430>	0.0	45361638.0	3t3	14649
O=C(NC1CC(CN2C=C(C3CC3)N=N2)C(O)C1O)C1=CN=CC=N1	<rdkit.DataStructs.cDataStructs.ExplicitBitVect object at 0x000001DB728E7510>	0.0	75529330.0	3t3	7531
CC(C)(C)C(=O)N1CCC2(CC1)OCC(C(=O)NCC1CCCO1)N2C(=O)C1=CC=C(F)C=C1	<rdkit.DataStructs.cDataStructs.ExplicitBitVect object at 0x000001DB728E75F0>	0.0	71955950.0	3t3	8508
CC1=CN=C(CN2CC3(CCCN(C(=O)C4=CC=C(C)S4)C3)CCC2=O)C=N1	<rdkit.DataStructs.cDataStructs.ExplicitBitVect object at 0x000001DB728E76D0>	0.0	72934344.0	3t3	14560
COCC(=O)NC1CC(C)(C)C2CC(C)(O)CCC12CCC(=O)N1CCN(C2=CC=CC=C2OC)CC1	<rdkit.DataStructs.cDataStructs.ExplicitBitVect object at 0x000001DB728E77B0>	0.0	25317948.0	3t3	9524
NC(=O)C(CC1CCCCC1)NC(=O)C1CN(C(=O)C2CCNCC2)CCN1C(=O)NC1CCCCC1	<rdkit.DataStructs.cDataStructs.ExplicitBitVect object at 0x000001DB728E7890>	0.0	28963225.0	3t3	1145
CN(C)C1=CC=C(C(=O)N2CCN(C(=O)NC3CCCCC3)C(C(=O)NC(CC3CCCCC3)C(N)=O)C2)C=C1	<rdkit.DataStructs.cDataStructs.ExplicitBitVect object at 0x000001DB728E7970>	0.0	45361703.0	3t3	8508
CN(CC1=NC(C2=CC=CC=N2)=NO1)C(=O)C1CC2(CCNCC2)CN1	<rdkit.DataStructs.cDataStructs.ExplicitBitVect object at 0x000001DB728E7A50>	0.0	56899188.0	3t3	8887
COC1=CC=C(OC)C([S+](=O)([O-])C2=C3N=C(NCCCOC(C)C)C4=CC=CC=C4N3N=N2)=C1	<rdkit.DataStructs.cDataStructs.ExplicitBitVect object at 0x000001DB728E7B30>	0.0	134790274.0	3t3	1238
CN1C=CN=C1C(=O)N1CCCC1C1=NN=CN1CC1=CC=NC=C1	<rdkit.DataStructs.cDataStructs.ExplicitBitVect object at 0x000001DB728E7C10>	0.0	124037963.0	3t3	7527
CC(=O)NC1CCN(C(=O)C2=COC(COC3=CC=C4OCOC4=C3)=N2)C1	<rdkit.DataStructs.cDataStructs.ExplicitBitVect object at 0x000001DB728E7CF0>	0.0	72908842.0	3t3	8604
CC1=CN=C(CN2CC(C)(CC3=CC=C4OCOC4=C3)CCC2=O)C=N1	<rdkit.DataStructs.cDataStructs.ExplicitBitVect object at 0x000001DB728E7DD0>	0.0	70716397.0	3t3	14560
CC(C)CCCC1CN(C(=O)CCN2CCCCCC2=O)CCO1	<rdkit.DataStructs.cDataStructs.ExplicitBitVect object at 0x000001DB728E7EB0>	0.0	45198170.0	3t3	7738
CC1=C(C(=O)N2CCC3(CCCN(CC4CCCCC4)C3=O)C2)SC=N1	<rdkit.DataStructs.cDataStructs.ExplicitBitVect object at 0x000001DB728E7F90>	0.0	45218525.0	3t3	7738
O=C(C1=COC(COC2=CC=C(F)C=C2Cl)=N1)N1CCCCO1	<rdkit.DataStructs.cDataStructs.ExplicitBitVect object at 0x000001DB728E80B0>	0.0	25368703.0	3t3	2668
CCCNC(=O)NCC1C2=CC(OC)=C(OC)C=C2CCN1C(=O)NCC	<rdkit.DataStructs.cDataStructs.ExplicitBitVect object at 0x000001DB728E8190>	0.0	71956443.0	3t3	2584
CC1=NOC(C)=C1CCC(=O)NC(C1=CN(C)N=C1)C1CC(O)C1	<rdkit.DataStructs.cDataStructs.ExplicitBitVect object at 0x000001DB728E8270>	0.0	91763998.0	3t3	8371
CNC(=O)C1CN(C(=O)CC2=C(C)ON=C2C)CC1C1=NC(C)=NO1	<rdkit.DataStructs.cDataStructs.ExplicitBitVect object at 0x000001DB728E8350>	0.0	91923303.0	3t3	7558
CC1=CC(CNC(=O)C2CCCC(N(C)C)CN(C)C(=O)C2)=NO1	<rdkit.DataStructs.cDataStructs.ExplicitBitVect object at 0x000001DB728E8430>	0.0	75529722.0	3t3	4255
COC1=CC=CC=C1NC(=O)N1CCC2CC(=O)N(CCC3=CN=CN3)CCC2C1	<rdkit.DataStructs.cDataStructs.ExplicitBitVect object at 0x000001DB728E8510>	0.0	38343999.0	3t3	8814
COCCN1C(=O)CCC2(C(=O)N3CCOCC3)CCCCC12	<rdkit.DataStructs.cDataStructs.ExplicitBitVect object at 0x000001DB728E85F0>	0.0	91925247.0	3t3	8605
CC1=NN(CC(=O)NCC2CCCO2)C(=O)C2=C1SC(C1=CC=CC=C1)=N2	<rdkit.DataStructs.cDataStructs.ExplicitBitVect object at 0x000001DB728E86D0>	0.0	71840061.0	3t3	7819
COCCNC1=CC(C2=CN=CC(C(=O)N3CCOCC3)=N2)=C2C=CNC2=N1	<rdkit.DataStructs.cDataStructs.ExplicitBitVect object at 0x000001DB728E87B0>	0.0	70713983.0	3t3	7691
CC1=CN=C(CCNC(=O)CCC2=NC3=CC=CC=C3S2)N1C1CC1	<rdkit.DataStructs.cDataStructs.ExplicitBitVect object at 0x000001DB728E8890>	0.0	124052857.0	3t3	2309
CC1=CC=C2NC(=O)C(CCC(=O)N(C)CC3=CN(C)N=C3C)=CC2=C1	<rdkit.DataStructs.cDataStructs.ExplicitBitVect object at 0x000001DB728E8970>	0.0	53174707.0	3t3	2363
CC(C)C1C(=O)NCCN1C(=O)C1=COC(COC2=CC=C3OCOC3=C2)=N1	<rdkit.DataStructs.cDataStructs.ExplicitBitVect object at 0x000001DB728E8A50>	0.0	72921545.0	3t3	7465
CC(C)CCN1CC(C(=O)NCCC2=CC=NC=C2)C2(CCOCC2)C1	<rdkit.DataStructs.cDataStructs.ExplicitBitVect object at 0x000001DB728E8B30>	0.0	91924888.0	3t3	7655
CN(CCC1=CC=CC=N1)C1=NC=CC=C1CNC(=O)C1CCC2=CC=CC=C21	<rdkit.DataStructs.cDataStructs.ExplicitBitVect object at 0x000001DB728E8C10>	0.0	56758107.0	3t3	7501
CC1=NOC(C(=O)N2CCOC3=C(O)C=C(C4=NC(C)=CN=C4C)C=C3C2)C1	<rdkit.DataStructs.cDataStructs.ExplicitBitVect object at 0x000001DB728E8CF0>	0.0	56716390.0	3t3	7737
O=C(NC1CC(CN2C=C(C3CC3)N=N2)C(O)C1O)C1=CN=CN=C1	<rdkit.DataStructs.cDataStructs.ExplicitBitVect object at 0x000001DB728E8DD0>	0.0	75529338.0	3t3	7531
CNC1=NC=C(CN(C)C2=CC(C3CC(N)C3)=NC(COC)=N2)C=N1	<rdkit.DataStructs.cDataStructs.ExplicitBitVect object at 0x000001DB728E8EB0>	0.0	91759724.0	3t3	7532
NC(=O)C(CC1CCCCC1)NC(=O)C1CN(C(=O)C2=CC=CN=C2)CCN1C(=O)C1CCNCC1	<rdkit.DataStructs.cDataStructs.ExplicitBitVect object at 0x000001DB728E8F90>	0.0	25391098.0	3t3	12352
CC1=CC(C(=O)NC2CC(CN3C=C(C4CC4)N=N3)C(O)C2O)=NO1	<rdkit.DataStructs.cDataStructs.ExplicitBitVect object at 0x000001DB728E90B0>	0.0	75529331.0	3t3	7531
CCCNC(=O)N1CCCC2(CCC(=O)N(CCC3=CN=CN3)C2)C1	<rdkit.DataStructs.cDataStructs.ExplicitBitVect object at 0x000001DB728E9190>	0.0	70725268.0	3t3	14560
CN1CCN(C(=O)C2=NNN=C2)CC12CCC(=O)N(CCO)CC2	<rdkit.DataStructs.cDataStructs.ExplicitBitVect object at 0x000001DB728E9270>	0.0	72853290.0	3t3	14650
CCC(NC(C)=O)C(=O)N1CCOC2=C(C=C(C3=CC=CS3)C=C2OC)C1	<rdkit.DataStructs.cDataStructs.ExplicitBitVect object at 0x000001DB728E9350>	0.0	56704762.0	3t3	7737
CC1=NN(C)C(C)=C1CCC(=O)N1CCCOCCNC(=O)CC1	<rdkit.DataStructs.cDataStructs.ExplicitBitVect object at 0x000001DB728E9430>	0.0	110201632.0	3t3	7559
CCOC1=CC=C(CN(CCOC)C(=O)C2CC3(CCNCC3)CN2)C=C1	<rdkit.DataStructs.cDataStructs.ExplicitBitVect object at 0x000001DB728E9510>	0.0	56890757.0	3t3	8887
CC(C)(O)C#CC1=CC=C(C(=O)N2CCOCC2CC(=O)NC2CC2)O1	<rdkit.DataStructs.cDataStructs.ExplicitBitVect object at 0x000001DB728E95F0>	0.0	56895514.0	3t3	9382
CCCCC1=NC(C)=CC(NCCNC(=O)C2CC3(CCNCC3)CN2)=N1	<rdkit.DataStructs.cDataStructs.ExplicitBitVect object at 0x000001DB728E96D0>	0.0	56892424.0	3t3	8887
CC1=NN(C2CCN(C(=O)CCC3=NN4CCNCC4=C3)C2)C(C)=C1	<rdkit.DataStructs.cDataStructs.ExplicitBitVect object at 0x000001DB728E97B0>	0.0	70727445.0	3t3	7559
COCC1CN(C2=CN=CC=N2)CC1C(=O)NCC1=CC=CC=N1	<rdkit.DataStructs.cDataStructs.ExplicitBitVect object at 0x000001DB728E9890>	0.0	124052011.0	3t3	7501
CC1=CC(C(=O)NCC2=C(C)N=CC3=C2CCNC3)=NN1	<rdkit.DataStructs.cDataStructs.ExplicitBitVect object at 0x000001DB728E9970>	0.0	56882747.0	3t3	2364
CN1C(CCC(=O)NCC2=CC=CO2)CNC(=O)C2NCCC21	<rdkit.DataStructs.cDataStructs.ExplicitBitVect object at 0x000001DB728E9A50>	0.0	45360831.0	3t3	7560
COC(=O)C1=CC=CC(NC(=O)CCNC2=C(C)N=C3C=NC=CN23)=C1	<rdkit.DataStructs.cDataStructs.ExplicitBitVect object at 0x000001DB728E9B30>	0.0	53039684.0	3t3	1272
CNC(=O)NCC1CCN(CC2=CC=NC=C2F)CC1N(C)C	<rdkit.DataStructs.cDataStructs.ExplicitBitVect object at 0x000001DB728E9C10>	0.0	91920988.0	3t3	8347
CC(O)C1=NN2CCCN(CC(=O)N3CCOC4=CC=CC=C43)CC2=C1	<rdkit.DataStructs.cDataStructs.ExplicitBitVect object at 0x000001DB728E9CF0>	0.0	91796350.0	3t3	8542
CC1=NOC(C)=C1CN1CC2CN(S(C)(=O)=O)CC2(C(=O)O)C1	<rdkit.DataStructs.cDataStructs.ExplicitBitVect object at 0x000001DB728E9DD0>	0.0	72900992.0	3t3	7558
CN(CC1=NC=CN1CC1=CC=CC=C1)C(=O)C1NCCC2=C1N=CN2	<rdkit.DataStructs.cDataStructs.ExplicitBitVect object at 0x000001DB728E9EB0>	0.0	70751297.0	3t3	560
COCCNC(=O)C1=CC=C2OCC(CC(=O)NCC(C)C)N(C)C2=C1	<rdkit.DataStructs.cDataStructs.ExplicitBitVect object at 0x000001DB728E9F90>	0.0	56861327.0	3t3	2669
CCCN1N=CC(CN2CCCC23CCN(C2=NC=CC=N2)CC3)=C1C	<rdkit.DataStructs.cDataStructs.ExplicitBitVect object at 0x000001DB728EA0B0>	0.0	70779935.0	3t3	22
COC1=CC=C(CN2C(=O)COCC2C(=O)NCCC2=CNC3=CC=CC=C23)C(OC)=C1	<rdkit.DataStructs.cDataStructs.ExplicitBitVect object at 0x000001DB728EA190>	0.0	91919579.0	3t3	1238
COC1=CC=C(F)C=C1C(=O)NCC1=NN2CCN(C(=O)N(C)C)CC2=C1	<rdkit.DataStructs.cDataStructs.ExplicitBitVect object at 0x000001DB728EA270>	0.0	72864338.0	3t3	2668
CC1=CC=CC(CN(CCN2CCCCC2)CC2CCCN(C3CCCC3)C2)=N1	<rdkit.DataStructs.cDataStructs.ExplicitBitVect object at 0x000001DB728EA350>	0.0	45201364.0	3t3	560
COCCN(C)CC1CN(C(=O)C2=CC=C(C(C)=O)S2)CC1CO	<rdkit.DataStructs.cDataStructs.ExplicitBitVect object at 0x000001DB728EA430>	0.0	72899798.0	3t3	7500
CCOCCN1C(=O)NC2=CC(C(=O)NCCN3C=NN=C3)=CC=C21	<rdkit.DataStructs.cDataStructs.ExplicitBitVect object at 0x000001DB728EA510>	0.0	70709597.0	3t3	2365
COCCN1CC2(CCCN(C(=O)NC3=CC=C4OCOC4=C3)C2)CCC1=O	<rdkit.DataStructs.cDataStructs.ExplicitBitVect object at 0x000001DB728EA5F0>	0.0	72931352.0	3t3	14560
CC1=NOC(C)=C1CC1=CC=C(C(=O)NC2CCC3=NN=C(C)N3CC2)O1	<rdkit.DataStructs.cDataStructs.ExplicitBitVect object at 0x000001DB728EA6D0>	0.0	91922574.0	3t3	7561
COC1=CC=C(F)C=C1CN1CCC2=C(N=CN2)C1C1=CC=CC(C#N)=C1	<rdkit.DataStructs.cDataStructs.ExplicitBitVect object at 0x000001DB728EA7B0>	0.0	56884989.0	3t3	2366
CNC(=O)C1=CC(C2CC2)=NC2=C1C(C1CCCN1C(=O)C1=CC=NC=C1)=NN2C	<rdkit.DataStructs.cDataStructs.ExplicitBitVect object at 0x000001DB728EA890>	0.0	134800857.0	3t3	2179
CC1=CC(CNC(=O)C2CCCC(NC(=O)C3CC3)CN(C)C(=O)C2)=NO1	<rdkit.DataStructs.cDataStructs.ExplicitBitVect object at 0x000001DB728EA970>	0.0	75411728.0	3t3	4255
CCOC(=O)C1CCCN(C(=O)C2=COC(COC3=CC=CC(F)=C3F)=N2)C1	<rdkit.DataStructs.cDataStructs.ExplicitBitVect object at 0x000001DB728EAA50>	0.0	45249542.0	3t3	3
O=C1NCC(CCC(=O)N2CCN(C3=CC=CC=N3)CC2)N2CC(NCC3=CC=C(CO)O3)CC12	<rdkit.DataStructs.cDataStructs.ExplicitBitVect object at 0x000001DB728EAB30>	0.0	45360706.0	3t3	7560
CCCCOC(=O)N1CC(=O)N(CC2=CC=CO2)CC(O)C1	<rdkit.DataStructs.cDataStructs.ExplicitBitVect object at 0x000001DB728EAC10>	0.0	132464353.0	3t3	13970
O=C(NC1COC2C1OCC2N1N=NN=C1OC1=CC=CC(N2CCOCC2)=C1)N1CCOCC1	<rdkit.DataStructs.cDataStructs.ExplicitBitVect object at 0x000001DB728EACF0>	0.0	11879605.0	3t3	14120
CC1=NOC(C)=C1C(=O)NC1CN(C2=CC=NC=N2)CC1CN(C)C	<rdkit.DataStructs.cDataStructs.ExplicitBitVect object at 0x000001DB728EADD0>	0.0	91922880.0	3t3	7530
CCOC(=O)C1=CC2=CC(NCC3=CC(C)(C)COC4=CC=C(OC)C=C34)=CC=C2O1	<rdkit.DataStructs.cDataStructs.ExplicitBitVect object at 0x000001DB728EAEB0>	0.0	134786999.0	3t3	2397
O=S1(=O)CCN(CC2=CN(CC3CC(NCC4=CC=CN=C4)C(O)C3O)N=N2)CC1	<rdkit.DataStructs.cDataStructs.ExplicitBitVect object at 0x000001DB728EAF90>	0.0	75529404.0	3t3	106
COCC1OCC2(C)C(CCC3(C)C(CC(=O)N4CCCCC4)C(O)CCC23)O1	<rdkit.DataStructs.cDataStructs.ExplicitBitVect object at 0x000001DB728EB0B0>	0.0	44716957.0	3t3	11996
COCCN(CCOC)C(=O)C(C)C1CCC2(C)CCC(NC(C)=O)C(C)C2C1O	<rdkit.DataStructs.cDataStructs.ExplicitBitVect object at 0x000001DB728EB190>	0.0	134787215.0	3t3	7499
CCN(CC)C(=O)C(C)C1CCC2(C)CCC(NC(=O)CC(C)(C)C)C(C)C2C1O	<rdkit.DataStructs.cDataStructs.ExplicitBitVect object at 0x000001DB728EB270>	0.0	134787188.0	3t3	14649
CC(C)NC(=O)NC1CC2(CCN(C(=O)CC3=CN=CN3)CC2)C2=CC=CC=C21	<rdkit.DataStructs.cDataStructs.ExplicitBitVect object at 0x000001DB728EB350>	0.0	134787597.0	3t3	8814
COCCN1C(=O)C2=CC=CN2CC1CNC(=O)C1=CC=C(CC2=C(C)NN=C2C)O1	<rdkit.DataStructs.cDataStructs.ExplicitBitVect object at 0x000001DB728EB430>	0.0	91909694.0	3t3	1200
O=C(NCC1=CC=CN=C1N1C=NC=N1)C1CC2(CCNCC2)CN1	<rdkit.DataStructs.cDataStructs.ExplicitBitVect object at 0x000001DB728EB510>	0.0	56912320.0	3t3	8887
O=C(O)COCC(=O)NC1COC2C1OCC2N1N=NN=C1OC1=CC=C(N2C=NC=N2)C=C1	<rdkit.DataStructs.cDataStructs.ExplicitBitVect object at 0x000001DB728EB5F0>	0.0	11886321.0	3t3	14120
CC1=CN=C(CCNC(=O)NC2=CC=C3OCCOC3=C2)N1CC1=CC=C(F)C=C1	<rdkit.DataStructs.cDataStructs.ExplicitBitVect object at 0x000001DB728EB6D0>	0.0	91923982.0	3t3	2309
COC1=CC=C(NC(=O)C2CN(S(C)(=O)=O)CC23CCCCC3)C(C)=C1	<rdkit.DataStructs.cDataStructs.ExplicitBitVect object at 0x000001DB728EB7B0>	0.0	71837115.0	3t3	2397
O=C(NCCC1=CN=CN1)C1=CN(CCC2CCCCN2)N=N1	<rdkit.DataStructs.cDataStructs.ExplicitBitVect object at 0x000001DB728EB890>	0.0	77095230.0	3t3	7531
O=C(C1=CC=NN1)N1CCN(CC2=C3N=CC=CN3N=C2)CC(O)C1	<rdkit.DataStructs.cDataStructs.ExplicitBitVect object at 0x000001DB728EB970>	0.0	74250457.0	3t3	659
COCCNC(=O)C12CCCCC1N(CCC(C)C)C(=O)CC2	<rdkit.DataStructs.cDataStructs.ExplicitBitVect object at 0x000001DB728EBA50>	0.0	91925325.0	3t3	8605
CC(C)CN1N=C2CCN(S(=O)(=O)C3=CC=CS3)CCN2C1=O	<rdkit.DataStructs.cDataStructs.ExplicitBitVect object at 0x000001DB728EBB30>	0.0	124039125.0	3t3	23
CCCN1C=CC2=C(C(C(=O)NCC3=CC(F)=CC=C3F)=C(C)S2)C1=O	<rdkit.DataStructs.cDataStructs.ExplicitBitVect object at 0x000001DB728EBC10>	0.0	53167244.0	3t3	4031
CC1=NN(CC(=O)NC(C)CC2=CN=CC=N2)C(=O)N1CCC1=CC=CC=C1	<rdkit.DataStructs.cDataStructs.ExplicitBitVect object at 0x000001DB728EBCF0>	0.0	70763744.0	3t3	4
CC(C)N1CCC(C(=O)NC(CCN2C=CN=C2)C2=CC=CC=C2)CC1	<rdkit.DataStructs.cDataStructs.ExplicitBitVect object at 0x000001DB728EBDD0>	0.0	72863368.0	3t3	1201
COCCCN1CCC(CNC2=NC=CC(C3=CN(C)N=C3)=N2)C1	<rdkit.DataStructs.cDataStructs.ExplicitBitVect object at 0x000001DB728EBEB0>	0.0	45192244.0	3t3	1237
COCCN1C(CNCC2=CC=C3OCOC3=C2)=NN=C1C1CC(N)C1	<rdkit.DataStructs.cDataStructs.ExplicitBitVect object at 0x000001DB728EBF90>	0.0	91797110.0	3t3	7419
CCN1CC2=CC(F)=CC=C2N(CC(O)COCC2=CC=CC=C2)CCC1=O	<rdkit.DataStructs.cDataStructs.ExplicitBitVect object at 0x000001DB728EC0B0>	0.0	132461519.0	3t3	4
CC1=CSC(NC(=O)C2CCCC(NCC3=CC=CN=C3)CN(C)C(=O)C2)=N1	<rdkit.DataStructs.cDataStructs.ExplicitBitVect object at 0x000001DB728EC190>	0.0	75411854.0	3t3	5
O=C(NCC1=CC=CC=C1F)C1=CC=C2OCCN(CC3=CN=CS3)CC2=C1	<rdkit.DataStructs.cDataStructs.ExplicitBitVect object at 0x000001DB728EC270>	0.0	91913441.0	3t3	8347
CNC(=O)C1CN(S(=O)(=O)C2=C(C)ON=C2C)CC1C1CCN(C)CC1	<rdkit.DataStructs.cDataStructs.ExplicitBitVect object at 0x000001DB728EC350>	0.0	91910126.0	3t3	7739
CC1=NOC(C)=C1S(=O)(=O)N1CCC(N(CCC(C)C)C2CCOCC2)CC1	<rdkit.DataStructs.cDataStructs.ExplicitBitVect object at 0x000001DB728EC430>	0.0	91906202.0	3t3	6
CCN(CC1CCCN(CCC2=CC=CC(OC)=C2)C1)C(=O)C1=CC(C)=NO1	<rdkit.DataStructs.cDataStructs.ExplicitBitVect object at 0x000001DB728EC510>	0.0	72865962.0	3t3	108
COC(C)C1=NC(C2CCOCC2)=NN1CC1=CC=C2OCOC2=C1	<rdkit.DataStructs.cDataStructs.ExplicitBitVect object at 0x000001DB728EC5F0>	0.0	74248516.0	3t3	7419
FC1=CC=C2C=NC(N3CCC(NC4CC5OCCC45)CC3)=NC2=C1	<rdkit.DataStructs.cDataStructs.ExplicitBitVect object at 0x000001DB728EC6D0>	0.0	91786598.0	3t3	2398
COC1=CC=CC=C1NC1=NC=C2NCCN(C(=O)CC3=CC=C4OCOC4=C3)CC2=N1	<rdkit.DataStructs.cDataStructs.ExplicitBitVect object at 0x000001DB728EC7B0>	0.0	134805168.0	3t3	2367
CC1=NOC(C)=C1CC1=CC=C(C(=O)NCC2CN3C=CC=C3C(=O)N2C)O1	<rdkit.DataStructs.cDataStructs.ExplicitBitVect object at 0x000001DB728EC890>	0.0	91920329.0	3t3	1200
CC1=CN(CC2=C(C)ON=C2C(=O)NC2CCC3=NN=C(C)N3CC2)N=C1	<rdkit.DataStructs.cDataStructs.ExplicitBitVect object at 0x000001DB728EC970>	0.0	91922576.0	3t3	7561
CCC1C2=NC=CN2CCCN1C(=O)CCC1=C(C)ON=C1C	<rdkit.DataStructs.cDataStructs.ExplicitBitVect object at 0x000001DB728ECA50>	0.0	124049452.0	3t3	1171
CCN(CC1=NC=CN1C)C(=O)C1=CC(C2=CN=C(N)N=C2)=NC2=C(C)C=CC=C12	<rdkit.DataStructs.cDataStructs.ExplicitBitVect object at 0x000001DB728ECB30>	0.0	46989344.0	3t3	108
CN1C(=O)CCC2(CNC(=O)CCC3=CNC4=CC=CC=C34)CCC=C12	<rdkit.DataStructs.cDataStructs.ExplicitBitVect object at 0x000001DB728ECC10>	0.0	124043395.0	3t3	14254
COC1=CC=CC(OCC2=NC(C(=O)NC3CCCCNC3=O)=CO2)=C1	<rdkit.DataStructs.cDataStructs.ExplicitBitVect object at 0x000001DB728ECCF0>	0.0	25297192.0	3t3	7465
CCC1=NOC(CN(C)C(=O)C2=NNC(COC3=CC=CC=C3F)=C2)=C1	<rdkit.DataStructs.cDataStructs.ExplicitBitVect object at 0x000001DB728ECDD0>	0.0	56748970.0	3t3	7533
CN1CC(C(=O)N2CCC3=C(C2)N=C(C2=CC=NC=C2)N=C3N(C)C)CC1=O	<rdkit.DataStructs.cDataStructs.ExplicitBitVect object at 0x000001DB728ECEB0>	0.0	56916244.0	3t3	7656
CCC(C(=O)N1CCC2(CC1)C(=O)N(CC(=O)NCCOC)CN2C1=CC=CC=C1)C1=CC=CC=C1	<rdkit.DataStructs.cDataStructs.ExplicitBitVect object at 0x000001DB728ECF90>	0.0	5009554.0	3t3	8605
CC1=CSC(NC(=O)C2CCCC(NCC3CC3)CN(C)C(=O)C2)=N1	<rdkit.DataStructs.cDataStructs.ExplicitBitVect object at 0x000001DB728ED0B0>	0.0	75411855.0	3t3	4255
O=C1CCC2(CCN(C3=NC=C(F)C=N3)CC2)CN1CC1CCCO1	<rdkit.DataStructs.cDataStructs.ExplicitBitVect object at 0x000001DB728ED190>	0.0	72851568.0	3t3	7692
O=C(CC1C(=O)NCCN1CC(C1=CC=CC=C1)C1=CC=CC=C1)NCC1=CC=CO1	<rdkit.DataStructs.cDataStructs.ExplicitBitVect object at 0x000001DB728ED270>	0.0	56883405.0	3t3	7560
CC1=C(C2=NC=CN2C2=CC=C(NC(=O)CN3CCOCC3)C=C2)N=CN1	<rdkit.DataStructs.cDataStructs.ExplicitBitVect object at 0x000001DB728ED350>	0.0	70770632.0	3t3	7657
COCC1=NC(C2CC(NC(=O)C3=C(F)C=CC(C)=C3Cl)C2)=CC(=O)N1	<rdkit.DataStructs.cDataStructs.ExplicitBitVect object at 0x000001DB728ED430>	0.0	136662264.0	3t3	7529
CN1C=C(C(NC(=O)CN2CCOC3=CC=CC=C3C2)C2CC(O)C2)C=N1	<rdkit.DataStructs.cDataStructs.ExplicitBitVect object at 0x000001DB728ED510>	0.0	100150459.0	3t3	8371
O=C(CCC1=CNC2=CC=CC=C12)NC1CCN(C(=O)N2CC3CC(C2)C2CCCC(=O)N2C3)CC1	<rdkit.DataStructs.cDataStructs.ExplicitBitVect object at 0x000001DB728ED5F0>	0.0	134804606.0	3t3	14254
CCN1C(=O)CCC2(C(=O)NCCC3=CNC4=CC=CC=C34)CCCC=C12	<rdkit.DataStructs.cDataStructs.ExplicitBitVect object at 0x000001DB728ED6D0>	0.0	91912789.0	3t3	14254
CC(C)(CC(=O)O)CC(=O)NC1COC2C1OCC2N1N=NN=C1OC1=CC=C2OCOC2=C1	<rdkit.DataStructs.cDataStructs.ExplicitBitVect object at 0x000001DB728ED7B0>	0.0	11886311.0	3t3	7342
CN(C)CC1=CN(CC2CC(NC(=O)NC3=CC=CN=C3)C(O)C2O)N=N1	<rdkit.DataStructs.cDataStructs.ExplicitBitVect object at 0x000001DB728ED890>	0.0	75529599.0	3t3	561
COCC1=CN(CC2CC(NC(=O)NC3=CC=CN=C3)C(O)C2O)N=N1	<rdkit.DataStructs.cDataStructs.ExplicitBitVect object at 0x000001DB728ED970>	0.0	75529469.0	3t3	7531
CCCS(=O)(=O)N1CCC2=C(C1)SC1=NC=NC(N(C)C)=C21	<rdkit.DataStructs.cDataStructs.ExplicitBitVect object at 0x000001DB728EDA50>	0.0	91916142.0	3t3	23
CC(C(=O)N1CCOCC1)C1CCC2(C)CC3=C(N=C(CS(=O)(=O)C(C)(C)C)S3)C(C)C2C1O	<rdkit.DataStructs.cDataStructs.ExplicitBitVect object at 0x000001DB728EDB30>	0.0	44716681.0	3t3	14649
CC1=CN=C(C)C(C2=CC(O)=C3OCCN(C(=O)C4=CC=NC=N4)CC3=C2)=N1	<rdkit.DataStructs.cDataStructs.ExplicitBitVect object at 0x000001DB728EDC10>	0.0	56701311.0	3t3	7737
COC1=CC=C(CCC(=O)N2CCCCCCNC(=O)C3CC(C4=NC(C(C)C)=NO4)CC32)C=C1	<rdkit.DataStructs.cDataStructs.ExplicitBitVect object at 0x000001DB728EDCF0>	0.0	110200654.0	3t3	7562
CC1=NN(C)C(C)=C1CCNC(=O)CCCC1NCC2CC1CN(CC1=CC=CC=C1)C2	<rdkit.DataStructs.cDataStructs.ExplicitBitVect object at 0x000001DB728EDDD0>	0.0	110195315.0	3t3	1057
CC1=CC=C(OC2(C(=O)NC(C)C3=CN4N=CSC4=N3)CCNCC2)C=C1	<rdkit.DataStructs.cDataStructs.ExplicitBitVect object at 0x000001DB728EDEB0>	0.0	70771659.0	3t3	9567
OCCCN1C=NC2=CC(N3C=CN=C3C3=NN4CCNCC4=C3)=CC=C21	<rdkit.DataStructs.cDataStructs.ExplicitBitVect object at 0x000001DB728EDF90>	0.0	70762646.0	3t3	54
CC(=O)N1CC2=CC=CC=C2OC2(CCN(C(=O)C3=CC=CC4=C3C=CN4)CC2)C1	<rdkit.DataStructs.cDataStructs.ExplicitBitVect object at 0x000001DB728EE0B0>	0.0	134788194.0	3t3	14648
O=C(CC1=CC=C(F)C=C1)N1CCCC(C(=O)N2CCCC2C2=NC3=CC=NC=C3N2)C1	<rdkit.DataStructs.cDataStructs.ExplicitBitVect object at 0x000001DB728EE190>	0.0	134800441.0	3t3	7658
CC(C)N1C(=O)CC2=CC=CC=C2C1C(=O)NCC1=CC=CC=C1Br	<rdkit.DataStructs.cDataStructs.ExplicitBitVect object at 0x000001DB728EE270>	0.0	53147644.0	3t3	1201
COC1=CC=CC(C2=C(NCCC(=O)N3CCN(C)CC3)N3C=CN=CC3=N2)=C1	<rdkit.DataStructs.cDataStructs.ExplicitBitVect object at 0x000001DB728EE350>	0.0	53039919.0	3t3	7562
CC1=NS(=O)(=O)N(CC2=CC=CC=C2)C=C1C(=O)OCC1=C(C)ON=C1C	<rdkit.DataStructs.cDataStructs.ExplicitBitVect object at 0x000001DB728EE430>	0.0	91906590.0	3t3	1202
CN1CCN(C2CCOC3(CCN(C(=O)C4=CC=CC5=C4C=CN5)CC3)C2)CC1	<rdkit.DataStructs.cDataStructs.ExplicitBitVect object at 0x000001DB728EE510>	0.0	134804442.0	3t3	9210
CC1=C(CN2CCC3=C(CC2)C(=O)NC(N(C)C)=N3)SC=C1	<rdkit.DataStructs.cDataStructs.ExplicitBitVect object at 0x000001DB728EE5F0>	0.0	136665456.0	3t3	55
O=C(CCC1=NC2=CC=CC=C2S1)NC1CCC2=NNC(=O)N2CC1	<rdkit.DataStructs.cDataStructs.ExplicitBitVect object at 0x000001DB728EE6D0>	0.0	91922658.0	3t3	1203
CCOC(=O)C1(CC2=CC=CC=C2C)CCCN(C(=O)C2=CSC(C)=N2)C1	<rdkit.DataStructs.cDataStructs.ExplicitBitVect object at 0x000001DB728EE7B0>	0.0	45229154.0	3t3	14515
NC(=O)C1=CC=CN=C1OC1CCN(CC2=CC=CN2)CC1	<rdkit.DataStructs.cDataStructs.ExplicitBitVect object at 0x000001DB728EE890>	0.0	91904248.0	3t3	659
O=C(NCCC1=NC2=CC=CC=C2S1)C1CNCC(C(=O)N2CCOCC2)C1	<rdkit.DataStructs.cDataStructs.ExplicitBitVect object at 0x000001DB728EE970>	0.0	72875608.0	3t3	7691
O=C(NC1CCOCC1C1CCOCC1)C1=CC=C(N2C=CN=C2)C=C1	<rdkit.DataStructs.cDataStructs.ExplicitBitVect object at 0x000001DB728EEA50>	0.0	91760296.0	3t3	7608
CCNC(=O)CN1CCN(C(=O)C(N)CC2=CN=CN2)CC1	<rdkit.DataStructs.cDataStructs.ExplicitBitVect object at 0x000001DB728EEB30>	0.0	70705536.0	3t3	7657
COCCN(C)CC1CN(C(=O)CC(F)(F)F)CC1CO	<rdkit.DataStructs.cDataStructs.ExplicitBitVect object at 0x000001DB728EEC10>	0.0	72859994.0	3t3	8319
CCCCC1=NC=C(CN2CCC(OC3=CC=C(C(=O)NCCOC)C=C3Cl)CC2)N1	<rdkit.DataStructs.cDataStructs.ExplicitBitVect object at 0x000001DB728EECF0>	0.0	25286158.0	3t3	2365
CC1=CC(CNC(=O)C2CCCC(NC3CCC3)CN(C)C(=O)C2)=NO1	<rdkit.DataStructs.cDataStructs.ExplicitBitVect object at 0x000001DB728EEDD0>	0.0	75529720.0	3t3	4255
CC1=C(C(=O)NCCCN2CCOCC2)C2=C(C=CN(CC3=CC=C(F)C=C3)C2=O)S1	<rdkit.DataStructs.cDataStructs.ExplicitBitVect object at 0x000001DB728EEEB0>	0.0	87051553.0	3t3	7563
C1=CC=C2OC(C3=NC=CN3CCC3=NOC(C4CCCO4)=N3)=CC2=C1	<rdkit.DataStructs.cDataStructs.ExplicitBitVect object at 0x000001DB728EEF90>	0.0	70745280.0	3t3	1171
O=C(NCC1=NOC(CC2=CC=CS2)=N1)C1COC2=CC=CC=C2C1	<rdkit.DataStructs.cDataStructs.ExplicitBitVect object at 0x000001DB728EF0B0>	0.0	72851277.0	3t3	8434
CC1=CC=CC(CC(C)NC(=O)C2=COC(COC3=CC=C4OCOC4=C3)=N2)=N1	<rdkit.DataStructs.cDataStructs.ExplicitBitVect object at 0x000001DB728EF190>	0.0	45220622.0	3t3	7465
CC1(O)CCC2(CCC(=O)NC3CC3)C(NCC3CCCCC3)CC(C)(C)C2C1	<rdkit.DataStructs.cDataStructs.ExplicitBitVect object at 0x000001DB728EF270>	0.0	25339700.0	3t3	9524
CC1=NC(C2CC(NC(=O)C3=CN=C(N)N=C3C(F)(F)F)C2)=CC(=O)N1	<rdkit.DataStructs.cDataStructs.ExplicitBitVect object at 0x000001DB728EF350>	0.0	136664831.0	3t3	7529
O=S(=O)(C1=CC=CN=C1)N1CCCC2(C1)NC1=CC=CN=C1NC2=NCC1=CC=CC=C1	<rdkit.DataStructs.cDataStructs.ExplicitBitVect object at 0x000001DB728EF430>	0.0	136112318.0	3t3	14608
COCCN(C)CC1CN(C(=O)C2=C(C)NC(C3=CC=CC=C3)=N2)CC1CO	<rdkit.DataStructs.cDataStructs.ExplicitBitVect object at 0x000001DB728EF510>	0.0	70750457.0	3t3	1200
COCC1=CN(CC2CC(NC(=O)C(C)C)C(O)C2O)N=N1	<rdkit.DataStructs.cDataStructs.ExplicitBitVect object at 0x000001DB728EF5F0>	0.0	75529360.0	3t3	7531
CC1=C(CN2CCOC3=CC=C(C(=O)NCC4=CC=CC=C4F)C=C3C2)C=NN1C	<rdkit.DataStructs.cDataStructs.ExplicitBitVect object at 0x000001DB728EF6D0>	0.0	124040847.0	3t3	1172
CN(CCO)CC1CN(C(=O)CCC2=NC3=CC=C(F)C=C3N2)CC1CO	<rdkit.DataStructs.cDataStructs.ExplicitBitVect object at 0x000001DB728EF7B0>	0.0	70715701.0	3t3	8319
CC1=NN(C)C2=NC=NC(NCCC3=CNC(=O)NC3=O)=C12	<rdkit.DataStructs.cDataStructs.ExplicitBitVect object at 0x000001DB728EF890>	0.0	70711043.0	3t3	2308
O=C(CCC1=CNC2=CC=CC=C12)NCC12CCCC=C1N(CC1CC1)C(=O)CC2	<rdkit.DataStructs.cDataStructs.ExplicitBitVect object at 0x000001DB728EF970>	0.0	91909519.0	3t3	14254
CC1=NN(C2=CC=CC=C2)C(C)=C1CC(=O)NC1COCCC1OCC1CC1	<rdkit.DataStructs.cDataStructs.ExplicitBitVect object at 0x000001DB728EFA50>	0.0	91797198.0	3t3	1057
COCC1=NC(C2CC(N)C2)=CC(N(C)CC2=C(C)C=CS2)=N1	<rdkit.DataStructs.cDataStructs.ExplicitBitVect object at 0x000001DB728EFB30>	0.0	91772552.0	3t3	7532
C=C(C)CN(C)C(=O)C1=COC(COC2=CC=C3OCOC3=C2)=N1	<rdkit.DataStructs.cDataStructs.ExplicitBitVect object at 0x000001DB728EFC10>	0.0	42346443.0	3t3	7465
COC1=NC=CC=C1C(=O)N1CCCC(C2=NN=C(CN3C=CN=C3)N2C)C1	<rdkit.DataStructs.cDataStructs.ExplicitBitVect object at 0x000001DB728EFCF0>	0.0	72889064.0	3t3	109
CC1=CC=C(C(CC(=O)N2CCN(C3=CC=C([N+](=O)[O-])C=C3)CC2)C2=CN(C)C3=CC=CC=C23)C=C1	<rdkit.DataStructs.cDataStructs.ExplicitBitVect object at 0x000001DB728EFDD0>	0.0	45959832.0	3t3	1173
CCNC(=O)N1CC2=CC(C)(C)COC3=C2C(=C(OC)C=C3)C1	<rdkit.DataStructs.cDataStructs.ExplicitBitVect object at 0x000001DB728EFEB0>	0.0	118738675.0	3t3	8435
COCC(=O)N1CCN(C(=O)C2=CC=CN=C2)CC1C(=O)NC(CC1CCCCC1)C(N)=O	<rdkit.DataStructs.cDataStructs.ExplicitBitVect object at 0x000001DB728EFF90>	0.0	11887592.0	3t3	7659
CCN1C=CN=C1CN(C)C1=CC(C2CC(N)C2)=NC(COC)=N1	<rdkit.DataStructs.cDataStructs.ExplicitBitVect object at 0x000001DB728F00B0>	0.0	91774718.0	3t3	7532
COC1=CC2=C(C=C1CN1CCN3N=C(C(O)CO)C=C3C1)OCCO2	<rdkit.DataStructs.cDataStructs.ExplicitBitVect object at 0x000001DB728F0190>	0.0	91762462.0	3t3	7740
CC1(C2=NOC(C3=CC=CN=C3)=N2)CCN(C(=O)CCC(=O)N2CC(=O)NC3=CC=CC=C32)CC1	<rdkit.DataStructs.cDataStructs.ExplicitBitVect object at 0x000001DB728F0270>	0.0	91908237.0	3t3	14608
CC1(C2=NOC(C3=CC=NC=C3)=N2)CCN(C(=O)CCC2=CC(Cl)=NO2)CC1	<rdkit.DataStructs.cDataStructs.ExplicitBitVect object at 0x000001DB728F0350>	0.0	124041833.0	3t3	14651
COCCN1CCCC2(CCN(C(=O)C3=C(C)C4=CC=C(C)C=C4O3)C2)C1=O	<rdkit.DataStructs.cDataStructs.ExplicitBitVect object at 0x000001DB728F0430>	0.0	56898957.0	3t3	14290
CC1=CC(C)=C2C(N3CCCC(OCC4=CC=CN=C4)C3)=NC=NC2=N1	<rdkit.DataStructs.cDataStructs.ExplicitBitVect object at 0x000001DB728F0510>	0.0	72838623.0	3t3	5
O=C(NCCC1=CSC(C2=CC=CN=C2)=N1)C1CC2(CCNCC2)CN1	<rdkit.DataStructs.cDataStructs.ExplicitBitVect object at 0x000001DB728F05F0>	0.0	56896699.0	3t3	8887
CCCC1=CC(C(=O)N2CCCC3(CCC(=O)N(CCOC)C3)C2)=CS1	<rdkit.DataStructs.cDataStructs.ExplicitBitVect object at 0x000001DB728F06D0>	0.0	72883041.0	3t3	14652
COCC1=CN(CC2CC(NS(=O)(=O)CC(C)C)C(O)C2O)N=N1	<rdkit.DataStructs.cDataStructs.ExplicitBitVect object at 0x000001DB728F07B0>	0.0	75529384.0	3t3	7531
CNC(=O)C1CC(O)CN1C1CCN(C(=O)C2=CC=C(CC3=C(C)ON=C3C)O2)CC1	<rdkit.DataStructs.cDataStructs.ExplicitBitVect object at 0x000001DB728F0890>	0.0	110197397.0	3t3	7561
CNC(=O)N1CCC2=C(C1)SC1=NC=NC(NCCCOC)=C21	<rdkit.DataStructs.cDataStructs.ExplicitBitVect object at 0x000001DB728F0970>	0.0	91906091.0	3t3	8105
CNC(=O)C1CC(OC2=CC=CN=C2)CN1C(=O)C1=CC=C(CC2=C(C)ON=C2C)O1	<rdkit.DataStructs.cDataStructs.ExplicitBitVect object at 0x000001DB728F0A50>	0.0	110198769.0	3t3	1022
COC1=CC=C(C(=O)NC2CCC3(C)CCC(C(C)C(=O)N(C)CC4=CC=CN=C4)C(O)C3C2C)C=C1	<rdkit.DataStructs.cDataStructs.ExplicitBitVect object at 0x000001DB728F0B30>	0.0	45361395.0	3t3	9525
CCC1=NOC(C2=CC=CC(N3C=CN=C3C3=NN4CCCNCC4=C3)=C2)=N1	<rdkit.DataStructs.cDataStructs.ExplicitBitVect object at 0x000001DB728F0C10>	0.0	56903482.0	3t3	54
CC1(C2=NOC(C3=CC=CN=C3)=N2)CCN(C(=O)CCC(=O)N2N=CC3=C(Cl)C=CC=C32)CC1	<rdkit.DataStructs.cDataStructs.ExplicitBitVect object at 0x000001DB728F0CF0>	0.0	124041854.0	3t3	14651
CS(=O)(=O)N1CCC2(CC1)CN(C(=O)C1=CC=C3NC=CC3=C1)CC1=CC=CC=C1O2	<rdkit.DataStructs.cDataStructs.ExplicitBitVect object at 0x000001DB728F0DD0>	0.0	134788301.0	3t3	14648
CC1=CN=C(CCNC(=O)C2=CN(C)C=N2)N1C1CC1	<rdkit.DataStructs.cDataStructs.ExplicitBitVect object at 0x000001DB728F0EB0>	0.0	91923835.0	3t3	2309
CCC(=O)NC1=CC(C(=O)NCC2=CC=C(N3CCN(C)CC3)C=C2)=C2C=CC(C)=NC2=C1	<rdkit.DataStructs.cDataStructs.ExplicitBitVect object at 0x000001DB728F0F90>	0.0	53137919.0	3t3	1173
COCCN(CC1=CC=CC=N1)C(=O)C1=CC=C2C(=C1)N=CN2C	<rdkit.DataStructs.cDataStructs.ExplicitBitVect object at 0x000001DB728F10B0>	0.0	77079417.0	3t3	2586
COCCN1CC2=CC(F)=CC=C2N(CC(O)CC2=CC=CC=C2)CCC1=O	<rdkit.DataStructs.cDataStructs.ExplicitBitVect object at 0x000001DB728F1190>	0.0	134787085.0	3t3	4
CC(C)NC(=O)N1CCC2(CC1)CN(C(=O)C1=CC=C3NC=CC3=C1)CC1=CC=CC=C1O2	<rdkit.DataStructs.cDataStructs.ExplicitBitVect object at 0x000001DB728F1270>	0.0	134790049.0	3t3	14648
CC1=NOC(C)=C1S(=O)(=O)N1CC(N(CC(C)C)C2CCOCC2)C1	<rdkit.DataStructs.cDataStructs.ExplicitBitVect object at 0x000001DB728F1350>	0.0	91909803.0	3t3	6
CC1=NOC(C)=C1CCN1CCC2(C1)C(=O)N(C)C(=O)N2C	<rdkit.DataStructs.cDataStructs.ExplicitBitVect object at 0x000001DB728F1430>	0.0	124072214.0	3t3	14255
CC1=CN=C(CCNC(=O)C2=NNC3=CC=CC=C23)N1C1CC1	<rdkit.DataStructs.cDataStructs.ExplicitBitVect object at 0x000001DB728F1510>	0.0	91911658.0	3t3	1085
CN1C=CN=C1CN1CCOC(CCNC(=O)NC2CCCC2)C1	<rdkit.DataStructs.cDataStructs.ExplicitBitVect object at 0x000001DB728F15F0>	0.0	56742077.0	3t3	8068
O=C(NCC1=CC=CO1)NC1C2CCOC2C1CC1=CC=CC=C1	<rdkit.DataStructs.cDataStructs.ExplicitBitVect object at 0x000001DB728F16D0>	0.0	91791048.0	3t3	13970
CCCOC1=CC=C(CCNC(=O)C2NCCC3=C2N=CN3)C=C1OC	<rdkit.DataStructs.cDataStructs.ExplicitBitVect object at 0x000001DB728F17B0>	0.0	70723289.0	3t3	2366
O=C(C1=C2OCCOC2=CS1)N1CC2=CC=CC=C2C(O)C1	<rdkit.DataStructs.cDataStructs.ExplicitBitVect object at 0x000001DB728F1890>	0.0	70733736.0	3t3	8394
O=C(CCC(F)(F)F)N1CCC2(CCCN(CC3CCCCC3)C2=O)C1	<rdkit.DataStructs.cDataStructs.ExplicitBitVect object at 0x000001DB728F1970>	0.0	45216447.0	3t3	14653
CCC1=CN=C(C)N=C1C1=CC(NCC2=CC=CC=N2)=NC2=C1C=CN2	<rdkit.DataStructs.cDataStructs.ExplicitBitVect object at 0x000001DB728F1A50>	0.0	56886158.0	3t3	2367
CC1=NC(=O)N(CC(=O)N2CCCC(C)(CC3=CC=C4OCOC4=C3)C2)C(C)=C1	<rdkit.DataStructs.cDataStructs.ExplicitBitVect object at 0x000001DB728F1B30>	0.0	72841341.0	3t3	8604
C#CCNC(=O)C1OC(CCN(C)CCN(C)C)CCC1O	<rdkit.DataStructs.cDataStructs.ExplicitBitVect object at 0x000001DB728F1C10>	0.0	38026142.0	3t3	8436
O=C(CCC1=CC2=CC=CC=C2NC1=O)NCCCN1CCCC1=O	<rdkit.DataStructs.cDataStructs.ExplicitBitVect object at 0x000001DB728F1CF0>	0.0	53174561.0	3t3	1203
CC1=C(CN2CCOC3=CC=C(C(=O)NCC4=CC=CC=C4F)C=C3C2)SC=N1	<rdkit.DataStructs.cDataStructs.ExplicitBitVect object at 0x000001DB728F1DD0>	0.0	91913439.0	3t3	1172
COC1=CC(Cl)=CC=C1C(=O)NCC1=C(C)N=CC2=C1CCNC2	<rdkit.DataStructs.cDataStructs.ExplicitBitVect object at 0x000001DB728F1EB0>	0.0	56915867.0	3t3	2364
O=C(CN1CCC2(CC1)NC(=O)CC2C(=O)O)NCC1=CC=CO1	<rdkit.DataStructs.cDataStructs.ExplicitBitVect object at 0x000001DB728F1F90>	0.0	72850896.0	3t3	14404
CC1=NC(NCCC2CCOC2)=C2C(C)=NN(C)C2=N1	<rdkit.DataStructs.cDataStructs.ExplicitBitVect object at 0x000001DB728F20B0>	0.0	70708152.0	3t3	8248
CC(C)=CCC1(CO)CCCN(C(=O)CCN2CCCCCC2=O)C1	<rdkit.DataStructs.cDataStructs.ExplicitBitVect object at 0x000001DB728F2190>	0.0	72918571.0	3t3	14653
CCCS(=O)(=O)N1CCC2(CCCN(CC3=CC=CC(F)=C3F)C2=O)C1	<rdkit.DataStructs.cDataStructs.ExplicitBitVect object at 0x000001DB728F2270>	0.0	45190107.0	3t3	14609
O=C(NCCN1C=CN=C1)C1=CN(CC2=CC=CC=C2C(F)(F)F)N=N1	<rdkit.DataStructs.cDataStructs.ExplicitBitVect object at 0x000001DB728F2350>	0.0	56915220.0	3t3	1204
O=C(CN1CCCC2=NC(C3CC3)=NC=C2C1=O)NCCC1=CNC2=CC=CC=C12	<rdkit.DataStructs.cDataStructs.ExplicitBitVect object at 0x000001DB728F2430>	0.0	91909053.0	3t3	7564
COCC(=O)NC1CCC12CCN(S(=O)(=O)C1=C(C)N(C)N=C1C)CC2	<rdkit.DataStructs.cDataStructs.ExplicitBitVect object at 0x000001DB728F2510>	0.0	91923488.0	3t3	14654
COC1=CC=C(N2C(=O)C3(CCCCC3)C2C(=O)NCCCN2CCCC2=O)C=C1	<rdkit.DataStructs.cDataStructs.ExplicitBitVect object at 0x000001DB728F25F0>	0.0	124053866.0	3t3	8481
CC1=NN(C)C(C)=C1S(=O)(=O)N1CCOC2=CC=C(CN3CCOCC3)C=C2C1	<rdkit.DataStructs.cDataStructs.ExplicitBitVect object at 0x000001DB728F26D0>	0.0	124079188.0	3t3	1172
CC1=NN(C)C(C)=C1CCC(=O)NCCC1=NC=C(C)N1C1CC1	<rdkit.DataStructs.cDataStructs.ExplicitBitVect object at 0x000001DB728F27B0>	0.0	91923838.0	3t3	2309
COC1=CC=CC(S(=O)(=O)N2CC(N3C=C(C(=O)NCC4=CC=NC=C4)N=N3)C2)=C1	<rdkit.DataStructs.cDataStructs.ExplicitBitVect object at 0x000001DB728F2890>	0.0	91911470.0	3t3	2484
O=C(CN1C(=O)C(C2=CC=CC=C2)=NC12CCCCCC2)NCC1CCCO1	<rdkit.DataStructs.cDataStructs.ExplicitBitVect object at 0x000001DB728F2970>	0.0	91891083.0	3t3	14404
CNC1=NC2=C(CN(C(=O)CN3CCOC3=O)CC2)C(C(=O)N2CCCC2)=N1	<rdkit.DataStructs.cDataStructs.ExplicitBitVect object at 0x000001DB728F2A50>	0.0	72918863.0	3t3	7741
COCCN(C)CC1CC(CO)CN(C(=O)CC2=CC=C(C)C(C)=C2)C1	<rdkit.DataStructs.cDataStructs.ExplicitBitVect object at 0x000001DB728F2B30>	0.0	70716009.0	3t3	7500
CC1=NON=C1CC(=O)NC1CC(C2=CC(=O)NC(C3CC3)=N2)C1	<rdkit.DataStructs.cDataStructs.ExplicitBitVect object at 0x000001DB728F2C10>	0.0	136662440.0	3t3	7565
CN(C)C(=O)N1CCN2N=C(CNC(=O)C3=CC4=CC=CC=C4N3C)C=C2C1	<rdkit.DataStructs.cDataStructs.ExplicitBitVect object at 0x000001DB728F2CF0>	0.0	72885110.0	3t3	8320
O=C(NC1=CC=C2NC=CC2=C1)C1=NOC2CN(C3=CC=CC=N3)CC12	<rdkit.DataStructs.cDataStructs.ExplicitBitVect object at 0x000001DB728F2DD0>	0.0	134809311.0	3t3	2368
CN(CC1=CC=CN=C1)C1=NC2=C(CCN(CC3=CC=C4NC=CC4=C3)CC2)C(=O)N1	<rdkit.DataStructs.cDataStructs.ExplicitBitVect object at 0x000001DB728F2EB0>	0.0	136665875.0	3t3	55
CC(=O)NC1=CC=C(S(=O)(=O)NC2COC3C2OCC3N2N=NN=C2OC2=CC=C3OCOC3=C2)C=C1	<rdkit.DataStructs.cDataStructs.ExplicitBitVect object at 0x000001DB728F2F90>	0.0	11886227.0	3t3	7342
CC(=O)N1CCC(=O)N(CC2CC2)CC2=CC3=C(C=C21)OCO3	<rdkit.DataStructs.cDataStructs.ExplicitBitVect object at 0x000001DB728F30B0>	0.0	132460550.0	3t3	7565
CN1CC2(CCN(C(=O)C3=NNC4=CC=CC=C34)CC2)CC1C(=O)N1CCOCC1	<rdkit.DataStructs.cDataStructs.ExplicitBitVect object at 0x000001DB728F3190>	0.0	91911299.0	3t3	9210
COC1=CC=C(C)C=C1C(C(=O)O)N1CCN(CC2=CSC(C)=N2)CC1	<rdkit.DataStructs.cDataStructs.ExplicitBitVect object at 0x000001DB728F3270>	0.0	72924475.0	3t3	24
CC1=NC(CCC(=O)N(C)CC2CCN(CCC3=CC=CC(F)=C3)CC2)=NN1	<rdkit.DataStructs.cDataStructs.ExplicitBitVect object at 0x000001DB728F3350>	0.0	72905447.0	3t3	7
O=S(=O)(NCC1(COC2=CC=C(C(F)(F)F)C=N2)CC(O)C(O)C1)C1=CC=C(F)C=C1	<rdkit.DataStructs.cDataStructs.ExplicitBitVect object at 0x000001DB728F3430>	0.0	75367853.0	3t3	3953
COC1=CC=C(OCC(O)CN2CCC(O)CC2)C(CN(C)CC2=CSC(C)=N2)=C1	<rdkit.DataStructs.cDataStructs.ExplicitBitVect object at 0x000001DB728F3510>	0.0	45232435.0	3t3	7466
COCC1=NN=C2CCC(NC(=O)CCC3=C(C)ON=C3C)CCN21	<rdkit.DataStructs.cDataStructs.ExplicitBitVect object at 0x000001DB728F35F0>	0.0	91922619.0	3t3	7561
CN(CCN1CCOCC1)C(=O)C1=NNC(COC2=CC=CC(F)=C2)=C1	<rdkit.DataStructs.cDataStructs.ExplicitBitVect object at 0x000001DB728F36D0>	0.0	28824013.0	3t3	7528
CN(CC1=CC=CC=C1)CC1=CN(C2COC3C(NS(=O)(=O)C4=CC=CC5=CC=CN=C45)COC32)N=N1	<rdkit.DataStructs.cDataStructs.ExplicitBitVect object at 0x000001DB728F37B0>	0.0	11911863.0	3t3	8320
O=C(C1=CNC2=CC=CC=C12)N1CCC2(CC1)CN(C1=CC=NC=N1)CC2CO	<rdkit.DataStructs.cDataStructs.ExplicitBitVect object at 0x000001DB728F3890>	0.0	91921908.0	3t3	14655
CCCNS(=O)(=O)C1=CC=C(C(=O)NCC2=NN3CCNCC3=C2)C=C1	<rdkit.DataStructs.cDataStructs.ExplicitBitVect object at 0x000001DB728F3970>	0.0	70713595.0	3t3	8348
COCC1=NNC(CNC(=O)C2COC3=CC=CC=C3C2)=C1	<rdkit.DataStructs.cDataStructs.ExplicitBitVect object at 0x000001DB728F3A50>	0.0	72840531.0	3t3	8434
CC1=CC(C(F)(F)F)=NN1CCNC(=O)C1COC2=CC=CC=C2C1	<rdkit.DataStructs.cDataStructs.ExplicitBitVect object at 0x000001DB728F3B30>	0.0	72887177.0	3t3	1172
CC1=NOC(C)=C1S(=O)(=O)N1CCCC2(C1)NC1=CC=CN=C1NC2=NC1CCCC1	<rdkit.DataStructs.cDataStructs.ExplicitBitVect object at 0x000001DB728F3C10>	0.0	136251361.0	3t3	14608
O=C(NC1=CC=C(F)C=C1F)N1CC(F)C(OCC2=NC3=CC=CC=C3O2)C1	<rdkit.DataStructs.cDataStructs.ExplicitBitVect object at 0x000001DB728F3CF0>	0.0	75410421.0	3t3	8482
COCCC(=O)NC1CCC2(C)CCC(C(C)C(=O)NCC3=CC(F)=CC(F)=C3)C(O)C2C1C	<rdkit.DataStructs.cDataStructs.ExplicitBitVect object at 0x000001DB728F3DD0>	0.0	45361599.0	3t3	7499
CCN1C=NN=C1CC1CCN(C(=O)C2=C3N=C(C)C(CC4=CC=CC=C4Cl)=C(C)N3N=C2)CC1	<rdkit.DataStructs.cDataStructs.ExplicitBitVect object at 0x000001DB728F3EB0>	0.0	91908963.0	3t3	109
COCC(=O)NCC1=NN2CCCN(CC3=C(C)N(C)N=C3)CC2=C1	<rdkit.DataStructs.cDataStructs.ExplicitBitVect object at 0x000001DB728F3F90>	0.0	72841141.0	3t3	1239
CCN1N=C(C)C(C(C)NCC2=CC=CC(OC)=C2OCCN2CCOCC2)=C1C	<rdkit.DataStructs.cDataStructs.ExplicitBitVect object at 0x000001DB728F40B0>	0.0	50966216.0	3t3	25
O=[S+]([O-])(C1=CC=C(Br)C=C1)C1=C2N=C(N3CCC(F)CC3)C3=CC=CC=C3N2N=N1	<rdkit.DataStructs.cDataStructs.ExplicitBitVect object at 0x000001DB728F4190>	0.0	134789037.0	3t3	1085
CC(C(=O)NCC1=CC=C(F)C=C1)C1CCC2(C)CCC(NC(=O)C3=CN=CC=N3)C(C)C2C1O	<rdkit.DataStructs.cDataStructs.ExplicitBitVect object at 0x000001DB728F4270>	0.0	45361542.0	3t3	14656
CN1CCC2=C(NC3=CC=CC=C23)C12CCN(C(=O)C1=CC=C(CN3C=CN=C3)O1)CC2	<rdkit.DataStructs.cDataStructs.ExplicitBitVect object at 0x000001DB728F4350>	0.0	110197593.0	3t3	14355
COC(=O)C(CC1=CC=CN=C1)NC(=O)C1CN(C(C)=O)CCN1C(=O)N1CCOCC1	<rdkit.DataStructs.cDataStructs.ExplicitBitVect object at 0x000001DB728F4430>	0.0	7113403.0	3t3	12352
CCNC1=CC(N2CCC(CCC(=O)NCC3=C(C)N(C)N=C3C)CC2)=NC=N1	<rdkit.DataStructs.cDataStructs.ExplicitBitVect object at 0x000001DB728F4510>	0.0	53188563.0	3t3	2180
CN1CC(NCC2=CC=C(F)C=C2)CCCC(C(=O)N(C)CC2=CC=CN=C2)CC1=O	<rdkit.DataStructs.cDataStructs.ExplicitBitVect object at 0x000001DB728F45F0>	0.0	75411859.0	3t3	2335
CN1CCC(NC2CC(C)(C)C3CC(C)(O)CCC23CCC(=O)NCC2=CC=CN=C2)CC1	<rdkit.DataStructs.cDataStructs.ExplicitBitVect object at 0x000001DB728F46D0>	0.0	45783865.0	3t3	9524
CC(=O)N1CCC2(CC1)CN(C(=O)C1=CC=CC3=C1C=CN3)CC1=CC=CC=C1O2	<rdkit.DataStructs.cDataStructs.ExplicitBitVect object at 0x000001DB728F47B0>	0.0	134788800.0	3t3	14648
N#CC1=CC=CC=C1CN1CCC2=C(CC1)C(=O)NC(N1CCOCC1)=N2	<rdkit.DataStructs.cDataStructs.ExplicitBitVect object at 0x000001DB728F4890>	0.0	136665815.0	3t3	55
CC1=C(CN2CCC3=C(CC2)C(=O)NC(N2CCN(C)CC2)=N3)SC=C1	<rdkit.DataStructs.cDataStructs.ExplicitBitVect object at 0x000001DB728F4970>	0.0	136665476.0	3t3	55
CCN1N=CC(CN2CCC3CN(S(C)(=O)=O)C3C2)=C1C	<rdkit.DataStructs.cDataStructs.ExplicitBitVect object at 0x000001DB728F4A50>	0.0	124044316.0	3t3	26
COC1=CC=CC=C1OCCNC(=O)CCC1=CC2=CC(C)=CC=C2NC1=O	<rdkit.DataStructs.cDataStructs.ExplicitBitVect object at 0x000001DB728F4B30>	0.0	53174704.0	3t3	2363
COCC1=NN=C2CCC(NC(=O)C3=NN(C)C4=CC=CC=C34)CCN21	<rdkit.DataStructs.cDataStructs.ExplicitBitVect object at 0x000001DB728F4C10>	0.0	91910766.0	3t3	8
COCC1CN(CC2=C(C)ON=C2C)CC1C(=O)NC1CC1	<rdkit.DataStructs.cDataStructs.ExplicitBitVect object at 0x000001DB728F4CF0>	0.0	124052309.0	3t3	7262
COCC1CN(C2=CN=CC=N2)CC1C(=O)NCCC1=CC=CC=N1	<rdkit.DataStructs.cDataStructs.ExplicitBitVect object at 0x000001DB728F4DD0>	0.0	124052016.0	3t3	2336
CC1=NOC(C)=C1C(C(=O)O)N(C)CC1=NC(C2=CC=CC=N2)=NO1	<rdkit.DataStructs.cDataStructs.ExplicitBitVect object at 0x000001DB728F4EB0>	0.0	72872051.0	3t3	7468
CCN(CC1CCCN(CCC2=CC=CC(OC)=C2)C1)C(=O)CN1CCCC1=O	<rdkit.DataStructs.cDataStructs.ExplicitBitVect object at 0x000001DB728F4F90>	0.0	45216762.0	3t3	2484
CC1=CC=CN2C(CNC3CCC4(CCNCC4)CC3)=CN=C12	<rdkit.DataStructs.cDataStructs.ExplicitBitVect object at 0x000001DB728F50B0>	0.0	56707910.0	3t3	2335
CC1=C(C(=O)N2CCC3(CCC(=O)N(CC(C)O)C3)CC2)N=CO1	<rdkit.DataStructs.cDataStructs.ExplicitBitVect object at 0x000001DB728F5190>	0.0	72893919.0	3t3	14561
CC1=CC2=NC(C)=C(C(=O)NCC3=CC=CN=C3N3CCN(C)CC3)N2C=C1	<rdkit.DataStructs.cDataStructs.ExplicitBitVect object at 0x000001DB728F5270>	0.0	56717432.0	3t3	2369
O=C(NCCN1C=CC=N1)C1=COC(COC2=CC=CC(C(F)(F)F)=C2)=N1	<rdkit.DataStructs.cDataStructs.ExplicitBitVect object at 0x000001DB728F5350>	0.0	26323500.0	3t3	4166
CC1CCCN(C(=O)C2=COC(COC3=CC=CC(F)=C3F)=N2)C1	<rdkit.DataStructs.cDataStructs.ExplicitBitVect object at 0x000001DB728F5430>	0.0	45198511.0	3t3	7658
CN1N=C(C(=O)N2CCOC3=CC=C(CCC(N)=O)C=C3C2)C2=CC=CC=C21	<rdkit.DataStructs.cDataStructs.ExplicitBitVect object at 0x000001DB728F5510>	0.0	91910068.0	3t3	8371
CCOC1CN(C(=O)C(C)(C)OC2=CC=C3CCCC3=C2)CC1O	<rdkit.DataStructs.cDataStructs.ExplicitBitVect object at 0x000001DB728F55F0>	0.0	91777097.0	3t3	2435
O=C(CCC1=CC=C2OCOC2=C1)NC1CC(=O)N(CC2CCCCC2)C1	<rdkit.DataStructs.cDataStructs.ExplicitBitVect object at 0x000001DB728F56D0>	0.0	45201949.0	3t3	2436
CC1=C(C(=O)O)SC2=NC=NC(NCC3(O)CCCCC3)=C12	<rdkit.DataStructs.cDataStructs.ExplicitBitVect object at 0x000001DB728F57B0>	0.0	46994564.0	3t3	14256
CC(C)(C)NS(=O)(=O)C1=CC=CC=C1C1=CC=C(CN2C=CN=C2)C=N1	<rdkit.DataStructs.cDataStructs.ExplicitBitVect object at 0x000001DB728F5890>	0.0	77091743.0	3t3	1303
CN1C=CN=C1CNC(=O)CC(C1=CC=CC(O)=C1)C1=CC=CC=C1Cl	<rdkit.DataStructs.cDataStructs.ExplicitBitVect object at 0x000001DB728F5970>	0.0	45187450.0	3t3	2369
CCCN(CC1CCOC1)S(=O)(=O)C1=CC=CS1	<rdkit.DataStructs.cDataStructs.ExplicitBitVect object at 0x000001DB728F5A50>	0.0	91915420.0	3t3	7502
O=C(NCC1=CC=CC=C1F)C1=CC=C2OCCN(C3CCSCC3)CC2=C1	<rdkit.DataStructs.cDataStructs.ExplicitBitVect object at 0x000001DB728F5B30>	0.0	91913447.0	3t3	3881
CCN1N=CC(CN2CCC3(CCC3OC)CC2)=C1C	<rdkit.DataStructs.cDataStructs.ExplicitBitVect object at 0x000001DB728F5C10>	0.0	110197982.0	3t3	14654
CS(=O)(=O)N1CC2CCN(C(=O)C3=CC=CC4=C3C=CN4)CC21	<rdkit.DataStructs.cDataStructs.ExplicitBitVect object at 0x000001DB728F5CF0>	0.0	124044345.0	3t3	26
CCN(CC)CC1=CN2N=CC(C(=O)NC3=CC=C(OC)C(OC)=C3)=C2N=C1	<rdkit.DataStructs.cDataStructs.ExplicitBitVect object at 0x000001DB728F5DD0>	0.0	56716538.0	3t3	2586
CC(=O)NCCC(=O)N1CCCCC1C(=O)NC1=CC=C(N2N=C(C)C=C2C)C=C1	<rdkit.DataStructs.cDataStructs.ExplicitBitVect object at 0x000001DB728F5EB0>	0.0	45190366.0	3t3	4255
CC1=CC=CC(N2N=CC3=C2CCCC3NC(=O)CCC(F)(F)F)=C1C	<rdkit.DataStructs.cDataStructs.ExplicitBitVect object at 0x000001DB728F5F90>	0.0	45202954.0	3t3	2307
CN(C)C(=O)N1CCCN2N=C(CNC(=O)C3=CC=C4NC=CC4=C3)C=C2C1	<rdkit.DataStructs.cDataStructs.ExplicitBitVect object at 0x000001DB728F60B0>	0.0	72893583.0	3t3	8348
CC1=CC=CC(CCNC(=O)C2=COC(COC3=CC=CC(F)=C3F)=N2)=N1	<rdkit.DataStructs.cDataStructs.ExplicitBitVect object at 0x000001DB728F6190>	0.0	42096075.0	3t3	4166
CC(C)(C)OCC1CN(CCC2=CC=CC=C2)[S+](=O)([O-])C2=CC=CN=C2O1	<rdkit.DataStructs.cDataStructs.ExplicitBitVect object at 0x000001DB728F6270>	0.0	134786357.0	3t3	2435
CC1=NOC(C)=C1CC(=O)NC1CN(C2=CC=NC=N2)CC1CN(C)C	<rdkit.DataStructs.cDataStructs.ExplicitBitVect object at 0x000001DB728F6350>	0.0	91923175.0	3t3	7530
CN1CCCC(CN(C)C(=O)C2=CC(C3=CN(CCO)N=C3)=NC3=CC=CC=C23)C1	<rdkit.DataStructs.cDataStructs.ExplicitBitVect object at 0x000001DB728F6430>	0.0	46996906.0	3t3	1240
CCN(CC)C(=O)C(C)C1CCC2(C)CCC(NC(=O)C3=CC=CC(F)=C3)C(C)C2C1O	<rdkit.DataStructs.cDataStructs.ExplicitBitVect object at 0x000001DB728F6510>	0.0	134787186.0	3t3	2370
CC1(NC(=O)C2CC2)CN(CC2=NC(C3=CC=CC(N4CCOCC4)=C3)=CS2)C1	<rdkit.DataStructs.cDataStructs.ExplicitBitVect object at 0x000001DB728F65F0>	0.0	134805973.0	3t3	8543
CC(NC(=O)C1=CC(NC(=O)C2=CC=CS2)C(O)C(O)C1)C(N)=O	<rdkit.DataStructs.cDataStructs.ExplicitBitVect object at 0x000001DB728F66D0>	0.0	7049274.0	3t3	2370
CNC(=O)C1=CC(C2CC2)=NC2=C1C(C1CCCN(C(=O)C3=CC=NC=C3)C1)=NN2C	<rdkit.DataStructs.cDataStructs.ExplicitBitVect object at 0x000001DB728F67B0>	0.0	134803206.0	3t3	7656
O=C(O)C1=CC=CC(C2CCCN(C(=O)CCCN3C=CN=C3)C2)=C1	<rdkit.DataStructs.cDataStructs.ExplicitBitVect object at 0x000001DB728F6890>	0.0	72879737.0	3t3	110
COC1=CC=CC2=C1OCC(CNC(=O)CCC1=C(C)ON=C1C)C2	<rdkit.DataStructs.cDataStructs.ExplicitBitVect object at 0x000001DB728F6970>	0.0	72864227.0	3t3	7530
CCOC(=O)C1=C(CN2CCCC(CC3=CC=C(F)C=C3F)(C(=O)OCC)C2)C=NN1	<rdkit.DataStructs.cDataStructs.ExplicitBitVect object at 0x000001DB728F6A50>	0.0	45252678.0	3t3	14515
NC(=O)CNC(=O)C1=CC(NC(=O)CC2=CC=CS2)C(O)C(O)C1	<rdkit.DataStructs.cDataStructs.ExplicitBitVect object at 0x000001DB728F6B30>	0.0	11866286.0	3t3	8434
COCCN1C=CC2=C(NC(=O)CN3N=C4CCCCC4=CC3=O)C=CC=C21	<rdkit.DataStructs.cDataStructs.ExplicitBitVect object at 0x000001DB728F6C10>	0.0	56761817.0	3t3	1239
O=C(C1=NNC2=CC=CC=C12)N1CCC2(CC1)CC(N1CCOCC1)CCO2	<rdkit.DataStructs.cDataStructs.ExplicitBitVect object at 0x000001DB728F6CF0>	0.0	91919081.0	3t3	9210
CN(CCCC1=CN(C)N=C1)C(=O)C1CNCC(C(=O)N2CCOCC2)C1	<rdkit.DataStructs.cDataStructs.ExplicitBitVect object at 0x000001DB728F6DD0>	0.0	72849017.0	3t3	8321
CC(C(=O)N1CCCC1)C1CCC2(C)CC3=C(N=C(C4=CSC=C4)S3)C(C)C2C1O	<rdkit.DataStructs.cDataStructs.ExplicitBitVect object at 0x000001DB728F6EB0>	0.0	26763300.0	3t3	14657
CC1=NC2=NN=C(C(=O)N3CCCC(C4=C(C5=CC=CC=C5)C=NN4)C3)N2C=C1	<rdkit.DataStructs.cDataStructs.ExplicitBitVect object at 0x000001DB728F6F90>	0.0	56758201.0	3t3	110
COC1=CC=C2NC(C(=O)N(CC3CC3)CC3CCCO3)=C(C)C2=C1	<rdkit.DataStructs.cDataStructs.ExplicitBitVect object at 0x000001DB728F70B0>	0.0	50960578.0	3t3	7528
COC1=CC=C(C2=NN(C3=CC=CC=C3C)C=C2CN(C)CCN2CCOCC2)C=C1F	<rdkit.DataStructs.cDataStructs.ExplicitBitVect object at 0x000001DB728F7190>	0.0	45228187.0	3t3	2399
CC1=CC=C(C2=NN3CCCN(C(=O)C4=NOC(CN5CCOCC5)=C4)CC3=C2)O1	<rdkit.DataStructs.cDataStructs.ExplicitBitVect object at 0x000001DB728F7270>	0.0	124041073.0	3t3	7693
O=C(NCCC1=NC(C2=CC=CN=C2)=NO1)C1CC2(CCNCC2)CN1	<rdkit.DataStructs.cDataStructs.ExplicitBitVect object at 0x000001DB728F7350>	0.0	56898823.0	3t3	14167
CC1=CC=C(OC2(C(=O)N3CCCC3C3=NC=CS3)CCNCC2)C=C1	<rdkit.DataStructs.cDataStructs.ExplicitBitVect object at 0x000001DB728F7430>	0.0	70779669.0	3t3	9567
CC(C)CS(=O)(=O)NC1CC(CN2C=C(CN(C)C)N=N2)C(O)C1O	<rdkit.DataStructs.cDataStructs.ExplicitBitVect object at 0x000001DB728F7510>	0.0	75529595.0	3t3	7531
CC(=O)NC1CCC2(C)CCC(C(C)C(=O)N3CCC(C)CC3)C(O)C2C1C	<rdkit.DataStructs.cDataStructs.ExplicitBitVect object at 0x000001DB728F75F0>	0.0	45361366.0	3t3	14658
CC(C(=O)NCC1=CC=CO1)C1CCC2(C)CCC(NC(=O)CC(C)(C)C)C(C)C2C1O	<rdkit.DataStructs.cDataStructs.ExplicitBitVect object at 0x000001DB728F76D0>	0.0	45361418.0	3t3	14649
CC1=C(C2=NN(C3=CC=CC=C3F)C(C)=C2)C(=O)N2C(CC(=O)NC(C)C(C)C)=CSC2=N1	<rdkit.DataStructs.cDataStructs.ExplicitBitVect object at 0x000001DB728F77B0>	0.0	45966250.0	3t3	2371
CCCCN1CC2(CCCN(C(=O)C3=CC4=NN=NN4C=C3)C2)CCC1=O	<rdkit.DataStructs.cDataStructs.ExplicitBitVect object at 0x000001DB728F7890>	0.0	70764194.0	3t3	14652
COC1=CC=C(OCC2CN(CC3=CC=CS3)[S+](=O)([O-])C3=CN=CC=C3O2)C=C1	<rdkit.DataStructs.cDataStructs.ExplicitBitVect object at 0x000001DB728F7970>	0.0	134786584.0	3t3	7409
CC1=CN=C(C)C(C2=CC(O)=C3OCCN(C(=O)C4=NNC(C)=C4)CC3=C2)=N1	<rdkit.DataStructs.cDataStructs.ExplicitBitVect object at 0x000001DB728F7A50>	0.0	56708194.0	3t3	7737
CC(C1=CC=C(N2C=NC=N2)C=C1)N1C=CN=C1C1=NN2CCNCC2=C1	<rdkit.DataStructs.cDataStructs.ExplicitBitVect object at 0x000001DB728F7B30>	0.0	70744716.0	3t3	54
O=C(CCCC1NCC2CC1CN(CC1=CC=CC=C1)C2)NCCCN1CCCC2=CC=CC=C21	<rdkit.DataStructs.cDataStructs.ExplicitBitVect object at 0x000001DB728F7C10>	0.0	110195335.0	3t3	1057
CC(=O)NC1CCN(C(=O)CC2C(O)CCC3C(C)(CO)C(OC(=O)NC4=CC=CC(C(F)(F)F)=C4)CCC23C)C1	<rdkit.DataStructs.cDataStructs.ExplicitBitVect object at 0x000001DB728F7CF0>	0.0	23843931.0	3t3	11995
CC1=NC=CN1CCNC(=O)CCCC1NCC2CC1CN(CC1=CC=CC=C1)C2	<rdkit.DataStructs.cDataStructs.ExplicitBitVect object at 0x000001DB728F7DD0>	0.0	110195329.0	3t3	2372
O=S(=O)(CC1=CC=CC=C1)NC1COC2C1OCC2N1N=NN=C1OC1=CC=C(N2C=CN=C2)C=C1	<rdkit.DataStructs.cDataStructs.ExplicitBitVect object at 0x000001DB728F7EB0>	0.0	40474972.0	3t3	7342
CC(C)NC(=O)N1CCN(C(=O)C2=CC=CS2)C(C(=O)NC(CC2=CC=CN=C2)C(N)=O)C1	<rdkit.DataStructs.cDataStructs.ExplicitBitVect object at 0x000001DB728F7F90>	0.0	7113375.0	3t3	7659
CC1(O)CCC2(CCC(=O)NCCN3CCOCC3)C(NC(=O)C3=CC=CC=C3)CC(C)(C)C2C1	<rdkit.DataStructs.cDataStructs.ExplicitBitVect object at 0x000001DB728F80B0>	0.0	25339567.0	3t3	9524
COCCN1C(=O)CS(=O)(=O)C12CCN(C(=O)C1=CC(F)=CC=C1Cl)CC2	<rdkit.DataStructs.cDataStructs.ExplicitBitVect object at 0x000001DB728F8190>	0.0	91911631.0	3t3	14659
COC1=CC=C(C(=O)N2CCOC3=CC=C(CCC(N)=O)C=C3C2)C=C1F	<rdkit.DataStructs.cDataStructs.ExplicitBitVect object at 0x000001DB728F8270>	0.0	91910067.0	3t3	3881
CN1CCN(C2=NC3=C(CCN(CC4=CC=CC=C4C#N)CC3)C(=O)N2)CC1	<rdkit.DataStructs.cDataStructs.ExplicitBitVect object at 0x000001DB728F8350>	0.0	136665832.0	3t3	55
O=C(C1=CC=NN1)N1CC(COCC2CC2)C(C2=CC=CC=N2)C1	<rdkit.DataStructs.cDataStructs.ExplicitBitVect object at 0x000001DB728F8430>	0.0	124051452.0	3t3	2336
COC1=CC=C(S(=O)(=O)NCCNC2=NC=NC3=C2C(C)=NN3C)C=C1	<rdkit.DataStructs.cDataStructs.ExplicitBitVect object at 0x000001DB728F8510>	0.0	70753438.0	3t3	3953
O=C(C1=NNC2=C1CCC2)N1CCC(C2=NC=CN2CC2=CC=CC=N2)CC1	<rdkit.DataStructs.cDataStructs.ExplicitBitVect object at 0x000001DB728F85F0>	0.0	72858835.0	3t3	9
CC(=O)N1CCC2=C(C1)N=C(C1=CC=CC=N1)N=C2N(C)CCCN(C)C	<rdkit.DataStructs.cDataStructs.ExplicitBitVect object at 0x000001DB728F86D0>	0.0	56861088.0	3t3	9
CN(CCN1C=C(C2=NC=CN2C)N=N1)S(C)(=O)=O	<rdkit.DataStructs.cDataStructs.ExplicitBitVect object at 0x000001DB728F87B0>	0.0	72932662.0	3t3	7534
COC1=CC=C(NC(=O)C2(CC3=CC=CC=C3)CCCCC(=O)N2)C=C1F	<rdkit.DataStructs.cDataStructs.ExplicitBitVect object at 0x000001DB728F8890>	0.0	91919472.0	3t3	2373
O=C(CC1=CNC2=CC=CC=C12)NCC12CCC=C1N(CC1CC1)C(=O)CC2	<rdkit.DataStructs.cDataStructs.ExplicitBitVect object at 0x000001DB728F8970>	0.0	91909540.0	3t3	14254
COC(=O)C1=CN(CC(=O)NCC2=CC=CC=C2F)S(=O)(=O)N=C1C	<rdkit.DataStructs.cDataStructs.ExplicitBitVect object at 0x000001DB728F8A50>	0.0	91906639.0	3t3	1202
CC1=CC=CC=C1CN1CCN2C(=NN(CC3COC4=CC=CC=C4O3)C2=O)C1=O	<rdkit.DataStructs.cDataStructs.ExplicitBitVect object at 0x000001DB728F8B30>	0.0	91908438.0	3t3	27
COCC(=O)N1CCC2=C(C1)SC1=NC=NC(N3CCN(C)CC3)=C21	<rdkit.DataStructs.cDataStructs.ExplicitBitVect object at 0x000001DB728F8C10>	0.0	91916128.0	3t3	8105
COC1=CC=C(CCNC(=O)CN2C=CN3N=C(C4=CC=CC=C4)C(CO)=C3C2=O)C=C1OC	<rdkit.DataStructs.cDataStructs.ExplicitBitVect object at 0x000001DB728F8CF0>	0.0	91887316.0	3t3	7342
CC(C)=CCC1(C(=O)O)CCCN(C(=O)C2=CN(C)N=C2C)C1	<rdkit.DataStructs.cDataStructs.ExplicitBitVect object at 0x000001DB728F8DD0>	0.0	72883546.0	3t3	14436
COC1=NC=CN=C1NC1CCN(C(=O)CCC2=C(C)ON=C2C)CC1	<rdkit.DataStructs.cDataStructs.ExplicitBitVect object at 0x000001DB728F8EB0>	0.0	53185565.0	3t3	7660
COCC1=NC=C(C)N1CCNC(=O)C1=CC=C(C)NC1=O	<rdkit.DataStructs.cDataStructs.ExplicitBitVect object at 0x000001DB728F8F90>	0.0	124039608.0	3t3	7529
CCN1C=C(CN2CCOC3=CC=C(C(=O)NCC4=CC=CC=C4F)C=C3C2)C=N1	<rdkit.DataStructs.cDataStructs.ExplicitBitVect object at 0x000001DB728F90B0>	0.0	124040846.0	3t3	3881
CC1=CC(C(F)(F)F)=NC(CCNC2=CC(C3CC(N)C3)=NC(N)=N2)=N1	<rdkit.DataStructs.cDataStructs.ExplicitBitVect object at 0x000001DB728F9190>	0.0	91760808.0	3t3	2374
CCOC1=CC=C(C2=CC=NC(NCC3CCCO3)=N2)C=C1C(=O)O	<rdkit.DataStructs.cDataStructs.ExplicitBitVect object at 0x000001DB728F9270>	0.0	70708425.0	3t3	7469
CC1=CC=C(C2CC(=O)NC3=C2C(C2CC2)=NN3C)C(C)=C1F	<rdkit.DataStructs.cDataStructs.ExplicitBitVect object at 0x000001DB728F9350>	0.0	136086549.0	3t3	7
CC1=CC(C(=O)NCCCOC(C)C)=C2C(C3CCCN3)=NOC2=N1	<rdkit.DataStructs.cDataStructs.ExplicitBitVect object at 0x000001DB728F9430>	0.0	134787270.0	3t3	2669
CCN1C(=O)C2CC3(CCN(C(=O)C4=CNC5=CC=CC=C45)CC3)CN2C1=O	<rdkit.DataStructs.cDataStructs.ExplicitBitVect object at 0x000001DB728F9510>	0.0	124045257.0	3t3	14655
CCCNC(=O)N1CCC2=C(C1)SC1=NC=NC(N3CCN(C)CC3)=C21	<rdkit.DataStructs.cDataStructs.ExplicitBitVect object at 0x000001DB728F95F0>	0.0	91906092.0	3t3	8105
CC1=C(CN2CCCC(COC3=CC=CC=C3C(=O)N3CCC(C)CC3)C2)C=NN1C	<rdkit.DataStructs.cDataStructs.ExplicitBitVect object at 0x000001DB728F96D0>	0.0	91913464.0	3t3	26
CN1C=C(C(NC(=O)CCC2=CNC3=CC=CC=C23)C2CC(O)C2)C=N1	<rdkit.DataStructs.cDataStructs.ExplicitBitVect object at 0x000001DB728F97B0>	0.0	100026998.0	3t3	1327
COCCN1CCCC2(CCN(C(=O)C3=NNC(C)=C3)C2)C1=O	<rdkit.DataStructs.cDataStructs.ExplicitBitVect object at 0x000001DB728F9890>	0.0	45226429.0	3t3	14290
CC(C)NC(=O)NC1CCCC2=C1C=NN2C1=CC=C(F)C=C1F	<rdkit.DataStructs.cDataStructs.ExplicitBitVect object at 0x000001DB728F9970>	0.0	72838069.0	3t3	2307
O=C(CCC1=NN2CCCNCC2=C1)N1CCCC1C1=NC2=CC=CC=C2N1	<rdkit.DataStructs.cDataStructs.ExplicitBitVect object at 0x000001DB728F9A50>	0.0	70771873.0	3t3	111
CC1=C(CN(C)CC2=CC=CC(C(=O)NC3=CC=C(C#N)C=C3)=C2)C=NN1C	<rdkit.DataStructs.cDataStructs.ExplicitBitVect object at 0x000001DB728F9B30>	0.0	56705797.0	3t3	2375
COCCCN1CCC(CN2C=NC3=CN(C)N=C3C2=O)C1	<rdkit.DataStructs.cDataStructs.ExplicitBitVect object at 0x000001DB728F9C10>	0.0	56907954.0	3t3	7410
O=C(C1=COC(COC2=CC=CC(F)=C2)=N1)N1CCCCC1C1=NC=CS1	<rdkit.DataStructs.cDataStructs.ExplicitBitVect object at 0x000001DB728F9CF0>	0.0	45221388.0	3t3	7465
CC(C)(C)C1=CC=C(N2N=CC3=C2CCCC3NC(=O)CC2=NNC(=O)N2)C=C1	<rdkit.DataStructs.cDataStructs.ExplicitBitVect object at 0x000001DB728F9DD0>	0.0	136231768.0	3t3	2376
CC(C)CCN1CC(C(=O)NCC2=CC=NC=C2)C2(CCOCC2)C1	<rdkit.DataStructs.cDataStructs.ExplicitBitVect object at 0x000001DB728F9EB0>	0.0	91924878.0	3t3	14656
CC1=NOC(C)=C1CC(=O)N1CCN(C(=O)N(C)C)C2CS(=O)(=O)CC21	<rdkit.DataStructs.cDataStructs.ExplicitBitVect object at 0x000001DB728F9F90>	0.0	70783055.0	3t3	6
O=C(CC1=CC=C2OCOC2=C1)NC1CCOCC1OC1=CC=CC=N1	<rdkit.DataStructs.cDataStructs.ExplicitBitVect object at 0x000001DB728FA0B0>	0.0	91784316.0	3t3	2436
COC1=CC=C(C(C(=O)O)N2CCN(CC3=CSC(C)=N3)CC2)C=C1C	<rdkit.DataStructs.cDataStructs.ExplicitBitVect object at 0x000001DB728FA190>	0.0	72881400.0	3t3	24
CC(C)CN1C(=O)N(CC2=CC=CC=N2)C(=O)C12CCN(CC1=CC=C3OCCC3=C1)CC2	<rdkit.DataStructs.cDataStructs.ExplicitBitVect object at 0x000001DB728FA270>	0.0	26225364.0	3t3	14561
CN(C)C(=O)N1CC2=CC=CC=C2OC2(CCN(C(=O)C3=CNC4=CC=CC=C34)CC2)C1	<rdkit.DataStructs.cDataStructs.ExplicitBitVect object at 0x000001DB728FA350>	0.0	134788686.0	3t3	14648
CCNC1=NC2=C(S1)C(C1=CC=CN=C1)CC(=O)N2	<rdkit.DataStructs.cDataStructs.ExplicitBitVect object at 0x000001DB728FA430>	0.0	42647996.0	3t3	2204
O=C(C1=CC=CS1)N1CCC2=NC(OCC3CC3)=CC=C2C1	<rdkit.DataStructs.cDataStructs.ExplicitBitVect object at 0x000001DB728FA510>	0.0	91917925.0	3t3	28
COC1=CC(CNC(C)CN2N=C(C)C=C2C)=CC=C1OCCN1CCCC1	<rdkit.DataStructs.cDataStructs.ExplicitBitVect object at 0x000001DB728FA5F0>	0.0	50954388.0	3t3	2399
CN(C(=O)C1=NNC(COC2=CC=C3OCOC3=C2)=C1)C1CCOC1	<rdkit.DataStructs.cDataStructs.ExplicitBitVect object at 0x000001DB728FA6D0>	0.0	45197318.0	3t3	7465
COCCN(C)CC1CN(C(=O)C2=CC=C(Cl)S2)CC1CO	<rdkit.DataStructs.cDataStructs.ExplicitBitVect object at 0x000001DB728FA7B0>	0.0	72847719.0	3t3	7500
CCCCOC(=O)N1CC(C(=O)OCC)C2C3=CC=CC=C3NC(=O)C21C	<rdkit.DataStructs.cDataStructs.ExplicitBitVect object at 0x000001DB728FA890>	0.0	134786776.0	3t3	3
COCCNC(=O)CCC12CCC(C)(O)CC1C(C)(C)CC2NC1CCN(C(C)=O)CC1	<rdkit.DataStructs.cDataStructs.ExplicitBitVect object at 0x000001DB728FA970>	0.0	45783862.0	3t3	9524
CC(C)CCN1CC(C(=O)NCCN(C)C)C2(CCOCC2)C1	<rdkit.DataStructs.cDataStructs.ExplicitBitVect object at 0x000001DB728FAA50>	0.0	91924860.0	3t3	14656
O=C(C1=CC=C2NC=CC2=C1)N1CCC(N2CC(OCC3CC3)C23CCOCC3)CC1	<rdkit.DataStructs.cDataStructs.ExplicitBitVect object at 0x000001DB728FAB30>	0.0	124045004.0	3t3	12353
CCOCCN1C=C(C2CCN(S(=O)(=O)C3=CC=CC(Cl)=C3C)CC2)C2=CC=CC=C21	<rdkit.DataStructs.cDataStructs.ExplicitBitVect object at 0x000001DB728FAC10>	0.0	46090087.0	3t3	8
CC1=CN2C=C(C(=O)N3CCCC3C3=NOC(C(C)C)=C3)N=C2C=C1	<rdkit.DataStructs.cDataStructs.ExplicitBitVect object at 0x000001DB728FACF0>	0.0	70732439.0	3t3	10
CN1C=NC(S(=O)(=O)N2CCCCC2C2=NC(C3CC3)=NN2)=C1	<rdkit.DataStructs.cDataStructs.ExplicitBitVect object at 0x000001DB728FADD0>	0.0	91913572.0	3t3	10
CC1=NOC(C)=C1CC1=CC=C(C(=O)N2CCCCCCN(C)C(=O)C3CCCC32)O1	<rdkit.DataStructs.cDataStructs.ExplicitBitVect object at 0x000001DB728FAEB0>	0.0	110199398.0	3t3	1023
CCCOC1=CC=CC=C1CCNC(=O)CC1C(=O)N(C)C(=O)N1C	<rdkit.DataStructs.cDataStructs.ExplicitBitVect object at 0x000001DB728FAF90>	0.0	70723583.0	3t3	2363
CCNC(=O)NC1CCC2(C)CCC(C(C)C(=O)NCC3=CC=CO3)C(O)C2C1C	<rdkit.DataStructs.cDataStructs.ExplicitBitVect object at 0x000001DB728FB0B0>	0.0	28963147.0	3t3	14649
CCOC1=CC=CC=C1NC(=O)N1CCC(N2C(=O)C(OC)C23CCOCC3)CC1	<rdkit.DataStructs.cDataStructs.ExplicitBitVect object at 0x000001DB728FB190>	0.0	91912893.0	3t3	12353
CC12COC(CNS(C)(=O)=O)OC1CCC1(C)C(CC(=O)NCC3=CC=CO3)C(O)CCC21	<rdkit.DataStructs.cDataStructs.ExplicitBitVect object at 0x000001DB728FB270>	0.0	11884994.0	3t3	9568
CC1=C(CN2CC(C(=O)NCC3=CC=NC=C3)C3(CCOCC3)C2)SC=C1	<rdkit.DataStructs.cDataStructs.ExplicitBitVect object at 0x000001DB728FB350>	0.0	91912705.0	3t3	14656
CCOCCN1C(=O)N(CCCN(C)C)C2=CC(C(=O)O)=CN=C21	<rdkit.DataStructs.cDataStructs.ExplicitBitVect object at 0x000001DB728FB430>	0.0	50956979.0	3t3	7535
CC1=NOC(CN2CCCC23CCN(C2=NC4=CC=CC=C4O2)CC3)=C1	<rdkit.DataStructs.cDataStructs.ExplicitBitVect object at 0x000001DB728FB510>	0.0	70759920.0	3t3	8482
O=C(NCC1=CC=CO1)C1COC2(CCCCC2)N1C(=O)C1=CC=CC([N+](=O)[O-])=C1	<rdkit.DataStructs.cDataStructs.ExplicitBitVect object at 0x000001DB728FB5F0>	0.0	45982989.0	3t3	8483
CN(CC1=CC=CC=C1)C(=O)C1CC(O)C(O)C2N=C(NC3=CC=C(N4C=CC=N4)C=C3)SC12	<rdkit.DataStructs.cDataStructs.ExplicitBitVect object at 0x000001DB728FB6D0>	0.0	40780676.0	3t3	2372
COCCN1CC2(CCCN(C(=O)C3=NNC4=CC=C(C)C=C34)C2)CCC1=O	<rdkit.DataStructs.cDataStructs.ExplicitBitVect object at 0x000001DB728FB7B0>	0.0	72848340.0	3t3	14652
CCC1=CC=C([S+](=O)([O-])C2=C3N=C(N4CCC(F)CC4)C4=CC=CC=C4N3N=N2)C=C1	<rdkit.DataStructs.cDataStructs.ExplicitBitVect object at 0x000001DB728FB890>	0.0	134788092.0	3t3	1085
COC1=CC=C(NC(=O)N2C3=CC=CC=C3CC2C2=NC(C3CC3)=NO2)C(C)=C1	<rdkit.DataStructs.cDataStructs.ExplicitBitVect object at 0x000001DB728FB970>	0.0	91905806.0	3t3	8742
CC1=NOC(C)=C1CC(=O)N1CCC2(CC1)N(C1=CC=CC=C1)C(=O)C[S+]2[O-]	<rdkit.DataStructs.cDataStructs.ExplicitBitVect object at 0x000001DB728FBA50>	0.0	91909790.0	3t3	8782
CCN(CC)C1=CC(CCC(=O)N2CCC(COC)CC2)=CC=N1	<rdkit.DataStructs.cDataStructs.ExplicitBitVect object at 0x000001DB728FBB30>	0.0	53186119.0	3t3	7536
CN1N=CC=C1C(=O)N1CCC2(CCCN(CC3=CC=CC(F)=C3F)C2=O)C1	<rdkit.DataStructs.cDataStructs.ExplicitBitVect object at 0x000001DB728FBC10>	0.0	45206031.0	3t3	14609
CN(C)C1=NC(C2=CC=NC=C2)=NC2=C1CCN(C(=O)C1=CC=NN1)C2	<rdkit.DataStructs.cDataStructs.ExplicitBitVect object at 0x000001DB728FBCF0>	0.0	56898191.0	3t3	7656
COC(=O)C1CC(NC(=O)C2=NNC(C3=CC=C(C)O3)=C2)CN1C	<rdkit.DataStructs.cDataStructs.ExplicitBitVect object at 0x000001DB728FBDD0>	0.0	50964114.0	3t3	4428
CC(C)(C)OCC(O)CN1CCC(=O)N(CC2CC2)CC2=CC=CC=C21	<rdkit.DataStructs.cDataStructs.ExplicitBitVect object at 0x000001DB728FBEB0>	0.0	70656132.0	3t3	8481
CCN(CC)C(=O)C1CCCC(NCC2=CC=CN=C2)CN(C)C(=O)C1	<rdkit.DataStructs.cDataStructs.ExplicitBitVect object at 0x000001DB728FBF90>	0.0	75411820.0	3t3	2335
COCCNC(=O)C1CCCC(NCC2=CC=C(C(F)(F)F)C=C2)CN(C)C(=O)C1	<rdkit.DataStructs.cDataStructs.ExplicitBitVect object at 0x000001DB728FC0B0>	0.0	75411827.0	3t3	4255
CC1=NC=C2C(=N1)CC1CCC2N1C(=O)C1=CC=CN=C1	<rdkit.DataStructs.cDataStructs.ExplicitBitVect object at 0x000001DB728FC190>	0.0	92565565.0	3t3	2335
COC1=CC=CC=C1C(=O)NC1=CC=CC(C2OC(=O)N(CC3=CC=C(C)C=C3)C2C(N)=O)=C1	<rdkit.DataStructs.cDataStructs.ExplicitBitVect object at 0x000001DB728FC270>	0.0	46021527.0	3t3	2535
O=C1CCN(CC2=CC=NC=C2)CCCC(C(=O)NCCCN2CCCC2=O)CCN1	<rdkit.DataStructs.cDataStructs.ExplicitBitVect object at 0x000001DB728FC350>	0.0	110199483.0	3t3	8484
CCN1C=C(CN2CCN(C(=O)CC3=C(C)ON=C3C)CC2)C=CC1=O	<rdkit.DataStructs.cDataStructs.ExplicitBitVect object at 0x000001DB728FC430>	0.0	53191704.0	3t3	7660
CCCCNC(=O)CN1N=C2C(=O)N(CC3=CC=CC(Cl)=C3)CCN2C1=O	<rdkit.DataStructs.cDataStructs.ExplicitBitVect object at 0x000001DB728FC510>	0.0	91908445.0	3t3	27
CSCCC1NC(=O)C2=CC(NC(=O)C3=NNC4=C3CCC4)=CC=C2NC1=O	<rdkit.DataStructs.cDataStructs.ExplicitBitVect object at 0x000001DB728FC5F0>	0.0	75491587.0	3t3	8484
COC1=CC=C(CCNC(=O)CN2N=C3CCCCCN3C2=O)C=C1OC	<rdkit.DataStructs.cDataStructs.ExplicitBitVect object at 0x000001DB728FC6D0>	0.0	91906293.0	3t3	2587
CNC(=O)C1CC(OC2=CC=CN=C2)CN1S(=O)(=O)C1=CC=C(C#N)C=C1	<rdkit.DataStructs.cDataStructs.ExplicitBitVect object at 0x000001DB728FC7B0>	0.0	110198798.0	3t3	2377
O=C(COCC1CCCO1)N1CCC2=C(C1)C(C1=CC=C3OCOC3=C1)=NO2	<rdkit.DataStructs.cDataStructs.ExplicitBitVect object at 0x000001DB728FC890>	0.0	56743664.0	3t3	8677
CC1=NN(C)C(C)=C1C1=NN(C)C(C(=O)NC2CCC2NC(C)C)=C1	<rdkit.DataStructs.cDataStructs.ExplicitBitVect object at 0x000001DB728FC970>	0.0	56890582.0	3t3	8694
COCCN(C)CC1CC(CO)CN(C(=O)C2=CC=C(Cl)C(F)=C2)C1	<rdkit.DataStructs.cDataStructs.ExplicitBitVect object at 0x000001DB728FCA50>	0.0	72940857.0	3t3	7500
CCOC1=CC=C(C(=O)N2CCC3(CCCN(C)C3=O)C2)O1	<rdkit.DataStructs.cDataStructs.ExplicitBitVect object at 0x000001DB728FCB30>	0.0	72915282.0	3t3	14290
CC(C)CCCC1CN(C(=O)CN2CCCC2=O)CCO1	<rdkit.DataStructs.cDataStructs.ExplicitBitVect object at 0x000001DB728FCC10>	0.0	45237693.0	3t3	7738
COC1=CC=CC(OCC2=NC(C(=O)N(C)C(C)C3=NOC=C3)=CO2)=C1	<rdkit.DataStructs.cDataStructs.ExplicitBitVect object at 0x000001DB728FCCF0>	0.0	45178788.0	3t3	7503
CC1=NC(CC(=O)N2CCC3(CCCN(CC4=CC=CC=C4F)C3=O)C2)=CS1	<rdkit.DataStructs.cDataStructs.ExplicitBitVect object at 0x000001DB728FCDD0>	0.0	45249644.0	3t3	14609
N#CC1=CC=C(N2CCN(C(=O)CCC3=CC=NC=C3)CC2=O)C=C1	<rdkit.DataStructs.cDataStructs.ExplicitBitVect object at 0x000001DB728FCEB0>	0.0	70704404.0	3t3	14651
NC(=O)C1=CC=C(C2=NC3=C(CN(C(=O)CN4CCOCC4)CC3)N2)C=C1	<rdkit.DataStructs.cDataStructs.ExplicitBitVect object at 0x000001DB728FCF90>	0.0	91762950.0	3t3	7741
NC(=O)CNC(=O)C1=CC(NC(=O)C2=CC=CS2)C(O)C(O)C1	<rdkit.DataStructs.cDataStructs.ExplicitBitVect object at 0x000001DB728FD0B0>	0.0	40598583.0	3t3	2370
CC(=O)NC1=CC=C(S(=O)(=O)NC2COC3C2OCC3N2N=NN=C2C2=CC=C(N(C)C)C=C2)C=C1	<rdkit.DataStructs.cDataStructs.ExplicitBitVect object at 0x000001DB728FD190>	0.0	11879552.0	3t3	7342
CC(C(=O)N1CCCC1)C1CCC2(C)CCC(NC(=O)C3=CC=CC(F)=C3)C(C)C2C1O	<rdkit.DataStructs.cDataStructs.ExplicitBitVect object at 0x000001DB728FD270>	0.0	28962821.0	3t3	9525
COCC(=O)NC1CCC12CCN(C(=O)C1=CC=CC3=C1C=CN3)CC2	<rdkit.DataStructs.cDataStructs.ExplicitBitVect object at 0x000001DB728FD350>	0.0	91923485.0	3t3	12466
CN(CCN1C=CN=C1)C(C(=O)O)C1=CN(CC2=CC=CC=C2)N=C1	<rdkit.DataStructs.cDataStructs.ExplicitBitVect object at 0x000001DB728FD430>	0.0	72925801.0	3t3	1303
O=C1NCCCC2=C1N=C(C1=CN(C3=CC=CC(F)=C3)N=C1)N2	<rdkit.DataStructs.cDataStructs.ExplicitBitVect object at 0x000001DB728FD510>	0.0	72929574.0	3t3	2378
C#CCNC(=O)C1OC(CCN(C)CC#C)CCC1O	<rdkit.DataStructs.cDataStructs.ExplicitBitVect object at 0x000001DB728FD5F0>	0.0	38026097.0	3t3	7504
COC1=CC=C(C2=NOC(C(C)NCC3=CC=C(C#N)C=C3)=C2C(=O)O)C=C1	<rdkit.DataStructs.cDataStructs.ExplicitBitVect object at 0x000001DB728FD6D0>	0.0	75368397.0	3t3	8742
CC1=NN(CC(=O)NCC2=CC=CC=C2)C(=O)C2=C1SC(C(C)C)=N2	<rdkit.DataStructs.cDataStructs.ExplicitBitVect object at 0x000001DB728FD7B0>	0.0	71840093.0	3t3	11
CN(C)C1=NC(N2CCC(O)(C3=CC=CN=C3)CC2)=NC=C1F	<rdkit.DataStructs.cDataStructs.ExplicitBitVect object at 0x000001DB728FD890>	0.0	72862434.0	3t3	9525
CCC1=NOC(C)=C1C(=O)N1CCC(C2=C(C3=CC=CC=C3C)C=NN2)CC1	<rdkit.DataStructs.cDataStructs.ExplicitBitVect object at 0x000001DB728FD970>	0.0	70732297.0	3t3	8782
O=C(CN1N=NN=C1CN1CCOCC1)N1CCCC1C1=CC=C(F)C=C1	<rdkit.DataStructs.cDataStructs.ExplicitBitVect object at 0x000001DB728FDA50>	0.0	45198900.0	3t3	9210
COCCN1CC2(CCC1=O)CCN(C(=O)C(C)SC)CC2	<rdkit.DataStructs.cDataStructs.ExplicitBitVect object at 0x000001DB728FDB30>	0.0	72895987.0	3t3	14652
CC1(C)CN(C(=O)C2=COC(COC3=CC=C4OCOC4=C3)=N2)CCO1	<rdkit.DataStructs.cDataStructs.ExplicitBitVect object at 0x000001DB728FDC10>	0.0	56714695.0	3t3	7465
CCCNC(=O)N(C1CCOCC1)C1CCN(C(=O)CC2=CC=CN=C2)CC1	<rdkit.DataStructs.cDataStructs.ExplicitBitVect object at 0x000001DB728FDCF0>	0.0	91916271.0	3t3	12352
CCC1=C(C)N(CCNC2=NC=NC3=C2C(C)=NN3C)N=C1C	<rdkit.DataStructs.cDataStructs.ExplicitBitVect object at 0x000001DB728FDDD0>	0.0	70705673.0	3t3	2308
COCCN(C)CC1CN(C(=O)C2=CC3=CC=CC=C3N(C)C2=O)CC1CO	<rdkit.DataStructs.cDataStructs.ExplicitBitVect object at 0x000001DB728FDEB0>	0.0	72854247.0	3t3	7500
CC1=CC=CC=C1C1C(C(=O)N(C)CC2=NC=CC=C2C)CC(C)(C(=O)O)N1C	<rdkit.DataStructs.cDataStructs.ExplicitBitVect object at 0x000001DB728FDF90>	0.0	56743822.0	3t3	105
CC1=NC(CC(=O)N2CC(CO)C(CN3CCCCCC3)C2)=CS1	<rdkit.DataStructs.cDataStructs.ExplicitBitVect object at 0x000001DB728FE0B0>	0.0	70741487.0	3t3	24
COCC1CN(CC2=C(C3=CC=CC=C3)NN=C2)CC1C1=NC(C)=NO1	<rdkit.DataStructs.cDataStructs.ExplicitBitVect object at 0x000001DB728FE190>	0.0	124050498.0	3t3	11792
CC1=CC=C(C2=NOC=C2CCC(=O)NCC2CCCO2)C=C1	<rdkit.DataStructs.cDataStructs.ExplicitBitVect object at 0x000001DB728FE270>	0.0	53161730.0	3t3	7819
CC1=NOC(C2CN(CC3=CC=CC(Cl)=C3F)CC2CO)=N1	<rdkit.DataStructs.cDataStructs.ExplicitBitVect object at 0x000001DB728FE350>	0.0	110203003.0	3t3	112
CC1(C)CC2CC(O)C(N3CCN(C4=CC=C(C(F)(F)F)C=N4)CC3)C2(O)CO1	<rdkit.DataStructs.cDataStructs.ExplicitBitVect object at 0x000001DB728FE430>	0.0	134786645.0	3t3	8978
CC1=C(C(=O)N2CCC(O)(C3CCOCC3)C(C)C2)C=C(C(C)C)O1	<rdkit.DataStructs.cDataStructs.ExplicitBitVect object at 0x000001DB728FE510>	0.0	72889049.0	3t3	9383
NC(=O)CN1C(=O)C2CN(S(=O)(=O)C3=CC=CS3)CCN2C1=O	<rdkit.DataStructs.cDataStructs.ExplicitBitVect object at 0x000001DB728FE5F0>	0.0	7675143.0	3t3	29
CC1=CC(CNC(=O)C2CCCC(NC(=O)C3CCCC3)CN(C)C(=O)C2)=NO1	<rdkit.DataStructs.cDataStructs.ExplicitBitVect object at 0x000001DB728FE6D0>	0.0	75411732.0	3t3	4255
CN1C=NC(S(=O)(=O)N2CCCCC2C2=NC(C3=CC=CN=C3)=NN2)=C1	<rdkit.DataStructs.cDataStructs.ExplicitBitVect object at 0x000001DB728FE7B0>	0.0	91913591.0	3t3	1241
COC1=CC=CC(CNC(=O)CN2CCCC3=NC(C4CC4)=NC=C3C2=O)=C1OC	<rdkit.DataStructs.cDataStructs.ExplicitBitVect object at 0x000001DB728FE890>	0.0	91909048.0	3t3	8485
COCCN1CC2(CCCN(CC3=CC(C(C)(C)C)=NN3)C2)CCC1=O	<rdkit.DataStructs.cDataStructs.ExplicitBitVect object at 0x000001DB728FE970>	0.0	70770274.0	3t3	14652
COCCN(C)CC1CN(C(=O)CC2=CC=C3OCOC3=C2)CC1CO	<rdkit.DataStructs.cDataStructs.ExplicitBitVect object at 0x000001DB728FEA50>	0.0	70763443.0	3t3	7500
CCCCNC(=O)N1CC(C(=O)NCC2=CC=CO2)CC(C2=CC=C(OC)C(OC)=C2)C1	<rdkit.DataStructs.cDataStructs.ExplicitBitVect object at 0x000001DB728FEB30>	0.0	46065376.0	3t3	8483
O=C(C1CC(O)C(O)C2N=C(NC3=CC=CC(C(F)(F)F)=C3)SC12)N1CCOCC1	<rdkit.DataStructs.cDataStructs.ExplicitBitVect object at 0x000001DB728FEC10>	0.0	40780864.0	3t3	8543
O=C(NCCN1CCOCC1)C1CN(S(=O)(=O)C2=CC=CS2)CC12CCCCC2	<rdkit.DataStructs.cDataStructs.ExplicitBitVect object at 0x000001DB728FECF0>	0.0	53183550.0	3t3	8888
CC1=C(C)SC(CCNC2=CC(C3CC(O)C3)=NC=N2)=N1	<rdkit.DataStructs.cDataStructs.ExplicitBitVect object at 0x000001DB728FEDD0>	0.0	91761135.0	3t3	2374
CN(CC1CCN(CCC2=CC=CC(F)=C2)CC1)C(=O)C1=CN2C=CC=NC2=N1	<rdkit.DataStructs.cDataStructs.ExplicitBitVect object at 0x000001DB728FEEB0>	0.0	72921633.0	3t3	1240
O=C1OCCCN1CCNC1=CC=C(C2=NC(C3=CC=CC=C3F)=NO2)C=N1	<rdkit.DataStructs.cDataStructs.ExplicitBitVect object at 0x000001DB728FEF90>	0.0	28230710.0	3t3	8678
CC1=NN(CC(=O)N2CCCC3(C2)NC2=CC=CN=C2NC3=NC2CCCC2)C(C)=C1	<rdkit.DataStructs.cDataStructs.ExplicitBitVect object at 0x000001DB728FF0B0>	0.0	136251379.0	3t3	8679
COCC1CN(C(=O)C2=CC=C(CC3=C(C)ON=C3C)O2)CC12CCNCC2	<rdkit.DataStructs.cDataStructs.ExplicitBitVect object at 0x000001DB728FF190>	0.0	91922002.0	3t3	13971
O=C1NC(CC2=CC=CS2)C(=O)N2CCC(NS(=O)(=O)C3=CC=CS3)CC12	<rdkit.DataStructs.cDataStructs.ExplicitBitVect object at 0x000001DB728FF270>	0.0	40467480.0	3t3	8888
O=C(NCC1=CC=C(N2C=NC=N2)C=C1)C1NCCC2=C1N=CN2	<rdkit.DataStructs.cDataStructs.ExplicitBitVect object at 0x000001DB728FF350>	0.0	70746672.0	3t3	7661
OC1CN(CC2=CC=C(C3=CC=NN3)O2)CCC1C1=CC=C2OCOC2=C1	<rdkit.DataStructs.cDataStructs.ExplicitBitVect object at 0x000001DB728FF430>	0.0	50975848.0	3t3	7343
CC(C)NC(=O)N1CCN(C(=O)C2=CC=C(N(C)C)C=C2)CC1C(=O)NC(CC1CCCCC1)C(N)=O	<rdkit.DataStructs.cDataStructs.ExplicitBitVect object at 0x000001DB728FF510>	0.0	40778272.0	3t3	8508
O=C1CCC2(CCCN(C(=O)C3=CNC(=O)C=C3)C2)CN1CCC1=CN=CN1	<rdkit.DataStructs.cDataStructs.ExplicitBitVect object at 0x000001DB728FF5F0>	0.0	70744623.0	3t3	14652
CC1=NN(C)C(C)=C1CCC(=O)N1CCC(C)(O)C(O)C1	<rdkit.DataStructs.cDataStructs.ExplicitBitVect object at 0x000001DB728FF6D0>	0.0	72837276.0	3t3	8694
COC1=CC=CC(CC(=O)N2CCCCCCNC(=O)C3CC(C4=NC(C(C)C)=NO4)CC32)=C1	<rdkit.DataStructs.cDataStructs.ExplicitBitVect object at 0x000001DB728FF7B0>	0.0	110200646.0	3t3	9569
CC1=NC2=CC=C(C(=O)NC(C(=O)O)C3=C(C)NN=C3C)C=C2N1	<rdkit.DataStructs.cDataStructs.ExplicitBitVect object at 0x000001DB728FF890>	0.0	50983190.0	3t3	2379
CC(C)NC(=O)CCC1CNC(=O)C2CC(NCC3=CC=C(CO)O3)CN12	<rdkit.DataStructs.cDataStructs.ExplicitBitVect object at 0x000001DB728FF970>	0.0	45360622.0	3t3	7560
CN(C)C1=CC=C(C(=O)NC2CC(C)(C)C3CC(C)(O)CCC23CCC(=O)NC2CC2)C=C1	<rdkit.DataStructs.cDataStructs.ExplicitBitVect object at 0x000001DB728FFA50>	0.0	28961204.0	3t3	9524
CC1=CC(C)=C(C(=O)N(CC2CCN(C3CC4=CC=CC=C4C3)CC2)CC2CCCO2)O1	<rdkit.DataStructs.cDataStructs.ExplicitBitVect object at 0x000001DB728FFB30>	0.0	45183261.0	3t3	113
COCCC(=O)NC1CCC2(C)CCC(C(C)C(=O)NC3CCCCC3)C(O)C2C1C	<rdkit.DataStructs.cDataStructs.ExplicitBitVect object at 0x000001DB728FFC10>	0.0	134787197.0	3t3	9525
CC(=O)NCCCC(=O)N1CCC2(CC1)CC(N[S+](C)(=O)[O-])C1=CC=CC=C12	<rdkit.DataStructs.cDataStructs.ExplicitBitVect object at 0x000001DB728FFCF0>	0.0	134790665.0	3t3	8486
O=C(NC1CCN2C(=O)N(C3=CC=CC(C(F)(F)F)=C3)C(=O)C2C1)C1=CN=CC=N1	<rdkit.DataStructs.cDataStructs.ExplicitBitVect object at 0x000001DB728FFDD0>	0.0	9419193.0	3t3	2380
COCCNC1=NC2=C([S+](=O)([O-])C3=CC(OC)=CC=C3OC)N=NN2C2=CC=CC=C12	<rdkit.DataStructs.cDataStructs.ExplicitBitVect object at 0x000001DB728FFEB0>	0.0	134788797.0	3t3	1238
COCC1CCCN1C(=O)C(C)C1CCC2(C)CCC(NC(=O)C3=CC=C(C#N)C=C3)C(C)C2C1O	<rdkit.DataStructs.cDataStructs.ExplicitBitVect object at 0x000001DB728FFF90>	0.0	45361441.0	3t3	14121
COC(=O)C1=C2C(=NN1)NC(=O)CC2C1=CC=C(OC)C(OC)=C1Cl	<rdkit.DataStructs.cDataStructs.ExplicitBitVect object at 0x000001DB729000B0>	0.0	136083905.0	3t3	8485
CC1=CC=C(C2=NOC(CCCC(=O)N3CCC4=C(C3)C(=O)N3NC(C5=CC=CC=C5)=CC3=N4)=N2)C=C1	<rdkit.DataStructs.cDataStructs.ExplicitBitVect object at 0x000001DB72900190>	0.0	87052595.0	3t3	114
CC1=CC(C(F)(F)F)=NC(CCNC(=O)C2CC3(CCNCC3)CN2)=N1	<rdkit.DataStructs.cDataStructs.ExplicitBitVect object at 0x000001DB72900270>	0.0	56918316.0	3t3	8487
COC1=CC=CC=C1CNC(=O)C(C)C1CCC2(C)CCC(NC(=O)C3=CN=CN=C3)C(C)C2C1O	<rdkit.DataStructs.cDataStructs.ExplicitBitVect object at 0x000001DB72900350>	0.0	45361635.0	3t3	14122
CN(C)C1=CC=C(CNC2CC(C)(C)C3CC(C)(O)CCC23CCC(=O)N2CCOCC2)C=C1	<rdkit.DataStructs.cDataStructs.ExplicitBitVect object at 0x000001DB72900430>	0.0	25317938.0	3t3	9524
CCCCNC(=O)CC1=CSC2=NC(C)=C(C3=NN(C4=CC(F)=CC=C4C)C(C)=C3)C(=O)N12	<rdkit.DataStructs.cDataStructs.ExplicitBitVect object at 0x000001DB72900510>	0.0	45965357.0	3t3	4031
C1=CN(C2=CC=C(OCC3CCCO3)C=C2)C(C2=NN3CCNCC3=C2)=N1	<rdkit.DataStructs.cDataStructs.ExplicitBitVect object at 0x000001DB729005F0>	0.0	70788536.0	3t3	7537
CCCNC(=O)CC1=CSC2=NC(C)=C(C3=NN(C4=CC=CC(C)=C4C)C(C)=C3)C(=O)N12	<rdkit.DataStructs.cDataStructs.ExplicitBitVect object at 0x000001DB729006D0>	0.0	45964020.0	3t3	2371
CC(C)(C)NC(=O)N1CCC2(CC1)C(=O)N(CC(=O)NCC1CCCO1)CN2C1=CC=CC=C1	<rdkit.DataStructs.cDataStructs.ExplicitBitVect object at 0x000001DB729007B0>	0.0	4001257.0	3t3	8605
COC1=CC=CC(CN2CC(O)CN(C(=O)C3=CC=CC(C(F)(F)F)=C3)CC2=O)=C1OC	<rdkit.DataStructs.cDataStructs.ExplicitBitVect object at 0x000001DB72900890>	0.0	134786448.0	3t3	13972
COC1=CC=CC=C1N1CCN(C(=O)C2OC(CCN3CCN(C4=CC=CC=C4)CC3)CCC2O)CC1	<rdkit.DataStructs.cDataStructs.ExplicitBitVect object at 0x000001DB72900970>	0.0	38026010.0	3t3	11749
CC1=NOC(C)=C1CN1CC(N2CC(C(=O)NCC3=CC=CC=C3)CC2=O)C1	<rdkit.DataStructs.cDataStructs.ExplicitBitVect object at 0x000001DB72900A50>	0.0	124075736.0	3t3	1086
CC1=NOC(C)=C1CC(=O)NCC1CN2C=CC=C2C(=O)N1CC(C)C	<rdkit.DataStructs.cDataStructs.ExplicitBitVect object at 0x000001DB72900B30>	0.0	91920355.0	3t3	13971
COC1=CC=C(CCNC(=O)CN2N=C3CCCCN3C2=O)C=C1OC	<rdkit.DataStructs.cDataStructs.ExplicitBitVect object at 0x000001DB72900C10>	0.0	75526902.0	3t3	2587
CC1=CC=CC(N(C)C(=O)CN2C=CN3N=C(C4=CC=C(F)C=C4)C(CO)=C3C2=O)=C1	<rdkit.DataStructs.cDataStructs.ExplicitBitVect object at 0x000001DB72900CF0>	0.0	91887288.0	3t3	12
O=C(NCC1=CC=CO1)N1CCC2=NNC(=O)N2CC1	<rdkit.DataStructs.cDataStructs.ExplicitBitVect object at 0x000001DB72900DD0>	0.0	91910603.0	3t3	7662
CC(O)C(N)C(=O)N1CCC2=C(C1)C(C1=CC=CC3=CC=CC=C13)=NO2	<rdkit.DataStructs.cDataStructs.ExplicitBitVect object at 0x000001DB72900EB0>	0.0	56752258.0	3t3	7653
COCCN(C)CC1CC(CO)CN(C(=O)C2=CC=C(F)C=C2C)C1	<rdkit.DataStructs.cDataStructs.ExplicitBitVect object at 0x000001DB72900F90>	0.0	72881136.0	3t3	7500
CC(C)C1=NOC(CN(C)C(=O)C2=CC(C3=CN(C)N=C3)=NC3=CC=CC=C23)=N1	<rdkit.DataStructs.cDataStructs.ExplicitBitVect object at 0x000001DB729010B0>	0.0	46990431.0	3t3	1240
CCC1=NC=C(CN2CCCC23CCN(C2=CC=C(C(F)(F)F)C=N2)CC3)C=N1	<rdkit.DataStructs.cDataStructs.ExplicitBitVect object at 0x000001DB72901190>	0.0	70758671.0	3t3	14479
CN(C)C1=NC(C2=CC=NC=C2)=NC2=C1CCN(C(=O)C1=CNC(=O)C=C1)C2	<rdkit.DataStructs.cDataStructs.ExplicitBitVect object at 0x000001DB72901270>	0.0	56904404.0	3t3	14660
CN1CCC(CNC2=NC=C(C(C)(C)C(=O)O)C(N3CCOCC3)=N2)C1	<rdkit.DataStructs.cDataStructs.ExplicitBitVect object at 0x000001DB72901350>	0.0	72902789.0	3t3	8105
CC1=NN(CC(C)CNC2=NC=NC=N2)C(C(F)(F)F)=C1	<rdkit.DataStructs.cDataStructs.ExplicitBitVect object at 0x000001DB72901430>	0.0	91770284.0	3t3	2381
CC1=NOC(CN2CCC(C3=NN=C(CN4CCCC4)N3C3CC3)CC2)=C1	<rdkit.DataStructs.cDataStructs.ExplicitBitVect object at 0x000001DB72901510>	0.0	70705547.0	3t3	8783
C1=CC=C(C2=NOC(CCNC3CCC4(CCNCC4)CC3)=N2)N=C1	<rdkit.DataStructs.cDataStructs.ExplicitBitVect object at 0x000001DB729015F0>	0.0	56706096.0	3t3	8784
COC1=CC=CC=C1OCC1=CC(C(=O)NCC2=NNC3=C2CCC3)=NN1	<rdkit.DataStructs.cDataStructs.ExplicitBitVect object at 0x000001DB729016D0>	0.0	42517447.0	3t3	2364
CC1=CC=C(NC(=O)C2CNCC(C(=O)NCC3=C(C)N(C)N=C3)C2)C=N1	<rdkit.DataStructs.cDataStructs.ExplicitBitVect object at 0x000001DB729017B0>	0.0	72915993.0	3t3	2375
CCCOCCN1CCN(C2=NC(CCN)=NC3=CC=CC=C23)CC1	<rdkit.DataStructs.cDataStructs.ExplicitBitVect object at 0x000001DB72901890>	0.0	50968409.0	3t3	1024
C1=CC=C(C2=NOC(CN3C=C(C4=CN=CN=C4)N=N3)=C2)N=C1	<rdkit.DataStructs.cDataStructs.ExplicitBitVect object at 0x000001DB72901970>	0.0	72866664.0	3t3	1242
OCC1CN(CC2=CC=CC3=C2C=CN3)CC1C1=CC=NC=C1	<rdkit.DataStructs.cDataStructs.ExplicitBitVect object at 0x000001DB72901A50>	0.0	110202786.0	3t3	112
COCC1CN(CC2=CN(C)N=C2C)CC1C1=CC=NC=C1	<rdkit.DataStructs.cDataStructs.ExplicitBitVect object at 0x000001DB72901B30>	0.0	110202678.0	3t3	112
COCC1(O)CCN(C(=O)CSCC2=CC=CC=C2C)CC1(C)C	<rdkit.DataStructs.cDataStructs.ExplicitBitVect object at 0x000001DB72901C10>	0.0	70741096.0	3t3	14515
CC1=C(CN2CCN(C3=CC=CC=C3)CC2C)N=C(C2=CC(F)=CC=C2F)O1	<rdkit.DataStructs.cDataStructs.ExplicitBitVect object at 0x000001DB72901CF0>	0.0	45246253.0	3t3	1058
CC1CN(C(=O)C2=CC=C(CN3C=CC=N3)O2)CCC1(C)O	<rdkit.DataStructs.cDataStructs.ExplicitBitVect object at 0x000001DB72901DD0>	0.0	70749180.0	3t3	9383
CC1=NOC(C)=C1CCC(=O)N1CCOC(CC2=CC=CC(F)=C2)C1	<rdkit.DataStructs.cDataStructs.ExplicitBitVect object at 0x000001DB72901EB0>	0.0	45250636.0	3t3	11867
COC1=CC=CC(C2CN(CC3CCOCC3)CC2C(=O)O)=C1OC	<rdkit.DataStructs.cDataStructs.ExplicitBitVect object at 0x000001DB72901F90>	0.0	72844233.0	3t3	11749
CCOC(=O)C1=CC=CC(NC(=O)N2CCC(CC(=O)NCC3=CC=C(OC)C=C3)C(CC)C2)=C1	<rdkit.DataStructs.cDataStructs.ExplicitBitVect object at 0x000001DB729020B0>	0.0	11941197.0	3t3	11174
CNC(=O)C1=CC(C2CC2)=NC2=C1C(C1CCCN(C(=O)C3=CC=CC=C3F)C1)=NN2C	<rdkit.DataStructs.cDataStructs.ExplicitBitVect object at 0x000001DB72902190>	0.0	134802681.0	3t3	8815
COC1=CC2=C(C=C1OC)C(CNC(=O)C1CC1)N(C(=O)NC(C)C)CC2	<rdkit.DataStructs.cDataStructs.ExplicitBitVect object at 0x000001DB72902270>	0.0	45991626.0	3t3	9570
CC1=CC=C(CNC(=O)C2CN3C=CC=C3C(=O)N2)O1	<rdkit.DataStructs.cDataStructs.ExplicitBitVect object at 0x000001DB72902350>	0.0	110876468.0	3t3	14123
COCCNC(=O)C1CC(OC2=CC=CN=C2)CN1C(=O)C1=CC=C(F)C=C1	<rdkit.DataStructs.cDataStructs.ExplicitBitVect object at 0x000001DB72902430>	0.0	110197072.0	3t3	2377
CCC1=NC2=C(S1)C(C)=NN(CC(=O)NCC1=CC=C3OCOC3=C1)C2=O	<rdkit.DataStructs.cDataStructs.ExplicitBitVect object at 0x000001DB72902510>	0.0	71840116.0	3t3	2587
C=CCN1C(C2=CC=C(F)C=C2)=CN2C=C(C(=O)NC(C)CO)N=C2C1=O	<rdkit.DataStructs.cDataStructs.ExplicitBitVect object at 0x000001DB729025F0>	0.0	70767345.0	3t3	8680
CC1=NN(C)C(C(=O)N2CCCC3(CCC(=O)N(CC4=CC=CN=C4)C3)C2)=C1	<rdkit.DataStructs.cDataStructs.ExplicitBitVect object at 0x000001DB729026D0>	0.0	70788328.0	3t3	14257
CC(C)C1=CC(C(=O)N2CC(C)C(O)(C3CC3)C2)=NN1	<rdkit.DataStructs.cDataStructs.ExplicitBitVect object at 0x000001DB729027B0>	0.0	70780375.0	3t3	14650
NC(=O)C1=NC(CN2CCCC(C(=O)NC3=CC=CC(N4C=CC=N4)=C3)C2)=NO1	<rdkit.DataStructs.cDataStructs.ExplicitBitVect object at 0x000001DB72902890>	0.0	72845106.0	3t3	9569
CC1=CC=CC=C1N1N=CC(C(C)NC(=O)C2=CSC=C2)=C1C	<rdkit.DataStructs.cDataStructs.ExplicitBitVect object at 0x000001DB72902970>	0.0	45200151.0	3t3	1205
CN(C)S(=O)(=O)N1CCCC(C(=O)NC2=CC=CC(N3C=CC=N3)=C2)C1	<rdkit.DataStructs.cDataStructs.ExplicitBitVect object at 0x000001DB72902A50>	0.0	72891850.0	3t3	2382
CCN1N=C(C(=O)N2CCCC3(CN(C)C(=O)O3)C2)C=C1C	<rdkit.DataStructs.cDataStructs.ExplicitBitVect object at 0x000001DB72902B30>	0.0	56887213.0	3t3	14291
CCCC(O)CN1CCC(=O)N(CC2CC2)CC2=CC(OC)=CC=C21	<rdkit.DataStructs.cDataStructs.ExplicitBitVect object at 0x000001DB72902C10>	0.0	132454587.0	3t3	9570
COCCN1CC2(CCC1=O)CCN(CC(O)C(F)(F)F)CC2	<rdkit.DataStructs.cDataStructs.ExplicitBitVect object at 0x000001DB72902CF0>	0.0	72841844.0	3t3	14652
CC1=NC(C2CC(NC(=O)CN3C=C(Cl)C(C)=N3)C2)=CC(=O)N1	<rdkit.DataStructs.cDataStructs.ExplicitBitVect object at 0x000001DB72902DD0>	0.0	136662051.0	3t3	2376
CCN(CCN1C=CC=N1)C(=O)C1=CSC2=NC(C3=CC=CC(F)=C3)=CN12	<rdkit.DataStructs.cDataStructs.ExplicitBitVect object at 0x000001DB72902EB0>	0.0	42508898.0	3t3	1328
CC1=NN(C2=CC=CC=C2)C(=O)N1CC(=O)NCC1OCCC2=CC=CC=C21	<rdkit.DataStructs.cDataStructs.ExplicitBitVect object at 0x000001DB72902F90>	0.0	70709663.0	3t3	1119
CC(C)N1C=C2C=C(C(=O)NCC3=CC=C(N4CCOCC4)C=C3)SC2=C1	<rdkit.DataStructs.cDataStructs.ExplicitBitVect object at 0x000001DB729030B0>	0.0	53191455.0	3t3	13973
CN1CCOCC2CCN(C(=O)C3=CC=CC4=C3C=CN4)CC21	<rdkit.DataStructs.cDataStructs.ExplicitBitVect object at 0x000001DB72903190>	0.0	124041455.0	3t3	12466
CCOC1=CC=C2NC(=O)C(CN(C)CC3CCN(C)C3)=CC2=C1	<rdkit.DataStructs.cDataStructs.ExplicitBitVect object at 0x000001DB72903270>	0.0	56711319.0	3t3	7470
COCCN1CC2(CCCN(CC3=CC=C4C=CN(C)C4=C3)C2)CCC1=O	<rdkit.DataStructs.cDataStructs.ExplicitBitVect object at 0x000001DB72903350>	0.0	70727994.0	3t3	14652
O=C(COC1=CC=C(F)C(Cl)=C1)NC1CC2OCCC12	<rdkit.DataStructs.cDataStructs.ExplicitBitVect object at 0x000001DB72903430>	0.0	91780830.0	3t3	2398
CC1=NC=C(C(=O)N(C)CC2CCCN(CCC3=CC=C(Cl)C=C3)C2)C(=O)N1	<rdkit.DataStructs.cDataStructs.ExplicitBitVect object at 0x000001DB72903510>	0.0	72930098.0	3t3	14258
CN(CC1=CN(C)N=C1)CC1=CC=CC=C1OCC(O)CN1CCCCC1	<rdkit.DataStructs.cDataStructs.ExplicitBitVect object at 0x000001DB729035F0>	0.0	72928877.0	3t3	115
COCC1=CN(CC2CC(NC(C)=O)C(O)C2O)N=N1	<rdkit.DataStructs.cDataStructs.ExplicitBitVect object at 0x000001DB729036D0>	0.0	75529359.0	3t3	7531
COC1=CC=C(C(=O)N2CCCC3(C2)NC2=CC=CN=C2NC3=NCC2=CC=CC=C2)C=N1	<rdkit.DataStructs.cDataStructs.ExplicitBitVect object at 0x000001DB729037B0>	0.0	136112309.0	3t3	14608
CC(C)C1=CC(C(=O)N2CCC(O)(C3CCOCC3)C(C)C2)=NO1	<rdkit.DataStructs.cDataStructs.ExplicitBitVect object at 0x000001DB72903890>	0.0	70755014.0	3t3	9383
CNC(=O)C1=CC(C2CC2)=NC2=C1C(C1CCCN1C(=O)C1=CC=C(OC)C=C1)=NN2C	<rdkit.DataStructs.cDataStructs.ExplicitBitVect object at 0x000001DB72903970>	0.0	134802103.0	3t3	7538
CC1=C(CN2CCC3=C(CC2)C(=O)NC(N2CCOCC2)=N3)SC=C1	<rdkit.DataStructs.cDataStructs.ExplicitBitVect object at 0x000001DB72903A50>	0.0	136665472.0	3t3	55
O=C1CCC2(CCCN(C(=O)C3=CC=NC(N4C=NN=C4)=C3)C2)CN1CC1CC1	<rdkit.DataStructs.cDataStructs.ExplicitBitVect object at 0x000001DB72903B30>	0.0	70717082.0	3t3	14652
CCNC(=O)NC1COC2C1OCC2N1N=NN=C1OC1=CC=CC(N(C)C)=C1	<rdkit.DataStructs.cDataStructs.ExplicitBitVect object at 0x000001DB72903C10>	0.0	11879573.0	3t3	2485
CC1=CC=CC(=O)N1CCC(=O)N1CCCN2N=C(CO)C=C2C1	<rdkit.DataStructs.cDataStructs.ExplicitBitVect object at 0x000001DB72903CF0>	0.0	91767937.0	3t3	14291
COC1=CC=CN(CC(=O)N(C)CC2=CSC(C(C)C)=N2)C1=O	<rdkit.DataStructs.cDataStructs.ExplicitBitVect object at 0x000001DB72903DD0>	0.0	72905486.0	3t3	7471
CCCCNC(=O)N1CCC2(CC1)C(=O)N(CC(=O)NC(C)C1=CC=CC=C1)CN2C1=CC=CC=C1	<rdkit.DataStructs.cDataStructs.ExplicitBitVect object at 0x000001DB72903EB0>	0.0	3546473.0	3t3	13853
CCC1=CC=CC=C1NC(=O)N1CCC2(CC1)C(=O)N(CC(=O)N(C)C)CN2C1=CC=CC=C1	<rdkit.DataStructs.cDataStructs.ExplicitBitVect object at 0x000001DB72903F90>	0.0	5027600.0	3t3	13853
COC1=CC=CC(CN2CCC3(O)CCNCC3C2)=C1OCCCN1C=CN=C1	<rdkit.DataStructs.cDataStructs.ExplicitBitVect object at 0x000001DB729040B0>	0.0	72900168.0	3t3	9783
CC1=NOC(C)=C1CCC(=O)NC1CCOCC1OC1=CC=CC=N1	<rdkit.DataStructs.cDataStructs.ExplicitBitVect object at 0x000001DB72904190>	0.0	91794552.0	3t3	11867
CC1=CC=C2OCC(=O)N(CCCC(=O)N3CCC4=C(C3)N=C3C=C(C5=CC=CC=C5)NN3C4=O)C2=C1	<rdkit.DataStructs.cDataStructs.ExplicitBitVect object at 0x000001DB72904270>	0.0	87052511.0	3t3	114
CCOC1=CC=CC=C1NC(=O)N1CC(N2C=C(C(=O)N(C)C)N=N2)C1	<rdkit.DataStructs.cDataStructs.ExplicitBitVect object at 0x000001DB72904350>	0.0	124076788.0	3t3	1591
COC1=CC(CN2CC3C(=O)N(CCCN4CCCC4=O)C(=O)C3C2)=CC=C1OC(C)C	<rdkit.DataStructs.cDataStructs.ExplicitBitVect object at 0x000001DB72904430>	0.0	91906030.0	3t3	2587
CC1=NOC(C)=C1CCC(=O)NC1CC(=O)N(CC2CCCCC2)C1	<rdkit.DataStructs.cDataStructs.ExplicitBitVect object at 0x000001DB72904510>	0.0	45242609.0	3t3	8743
CCN1C(=O)C2CC3(CCN(C(=O)C4=CN=CC=N4)CC3)CN2C1=O	<rdkit.DataStructs.cDataStructs.ExplicitBitVect object at 0x000001DB729045F0>	0.0	124045250.0	3t3	14655
CC1=C(C2=NN(C3=CC=CC=C3F)C(C)=C2)C(=O)N2C(CC(=O)NCC3=CC=CO3)=CSC2=N1	<rdkit.DataStructs.cDataStructs.ExplicitBitVect object at 0x000001DB729046D0>	0.0	45966214.0	3t3	2371
CN(C)C1=CC=C(C(=O)N2CCN(C(=O)C3CCCCC3)C(C(=O)NC(CC3CCCCC3)C(N)=O)C2)C=C1	<rdkit.DataStructs.cDataStructs.ExplicitBitVect object at 0x000001DB729047B0>	0.0	45361700.0	3t3	12352
CC1=NOC(CN2CCC3(CC2)CC(C2=CC=CC=C2)C(=O)N(C2CC2)C3)=C1	<rdkit.DataStructs.cDataStructs.ExplicitBitVect object at 0x000001DB72904890>	0.0	72844215.0	3t3	9526
CCOC(=O)C1=C(C2CC(=O)NC3=NNC(C4=CC=CC=C4)=C32)C=NN1	<rdkit.DataStructs.cDataStructs.ExplicitBitVect object at 0x000001DB72904970>	0.0	136144212.0	3t3	1119
CCC(N)(CC)C1=CN(CC2CCCN(S(C)(=O)=O)C2)N=N1	<rdkit.DataStructs.cDataStructs.ExplicitBitVect object at 0x000001DB72904A50>	0.0	45216001.0	3t3	8889
C=CCN1C(C2=CC=CC=C2Cl)=CN2C=C(C(=O)N3CCCC(O)C3)N=C2C1=O	<rdkit.DataStructs.cDataStructs.ExplicitBitVect object at 0x000001DB72904B30>	0.0	70734746.0	3t3	14436
CN1CCN2CC(NC(=O)C3=CC=C(C#CC(C)(C)O)O3)CC2C1	<rdkit.DataStructs.cDataStructs.ExplicitBitVect object at 0x000001DB72904C10>	0.0	56747772.0	3t3	8116
CCOCCN1C(=O)N(CCC(O)C2=CC=CC=C2)C2=CC(C(=O)O)=CN=C21	<rdkit.DataStructs.cDataStructs.ExplicitBitVect object at 0x000001DB72904CF0>	0.0	50954379.0	3t3	2362
O=C(O)C1=CC=CC=C1C(=O)NC1COC2C1OCC2N1N=NN=C1OC1=CC=C2OCOC2=C1	<rdkit.DataStructs.cDataStructs.ExplicitBitVect object at 0x000001DB72904DD0>	0.0	11886305.0	3t3	7342
CN(CCC1=CC=CC=N1)C1C(CNC(=O)NC2=CC=C(OC(F)(F)F)C=C2)OC(CO)C1O	<rdkit.DataStructs.cDataStructs.ExplicitBitVect object at 0x000001DB72904EB0>	0.0	28962280.0	3t3	7539
CC1=CC=CC2=C1N=C(CCNC(=O)C1CCC(=O)N(C3CCCCCC3)C1)N2	<rdkit.DataStructs.cDataStructs.ExplicitBitVect object at 0x000001DB72904F90>	0.0	72842116.0	3t3	2337
CN(CCO)CC1CN(C(=O)C2=NC3=CC=CC=C3NC2=O)CC1CO	<rdkit.DataStructs.cDataStructs.ExplicitBitVect object at 0x000001DB729050B0>	0.0	70732255.0	3t3	111
COC(=O)C(CC1=CC=CN=C1)NC(=O)C1CN(S(=O)(=O)C2=CC=CC=C2)CCN1C(=O)N1CCOCC1	<rdkit.DataStructs.cDataStructs.ExplicitBitVect object at 0x000001DB72905190>	0.0	44717028.0	3t3	11821
CCC1=NC(NC(CCN2C=NC=N2)C2=CC=CC=C2)=C2C=NN(C)C2=N1	<rdkit.DataStructs.cDataStructs.ExplicitBitVect object at 0x000001DB72905270>	0.0	56909242.0	3t3	1243
C1=CN=CC(C2=NOC(C3CCCN(CC4=NN5CCNCC5=C4)C3)=N2)=C1	<rdkit.DataStructs.cDataStructs.ExplicitBitVect object at 0x000001DB72905350>	0.0	56887330.0	3t3	8783
CC(C)NC(=O)C(C)C1CCC2(C)CCC(NC(=O)C3=CN=CN=C3)C(C)C2C1O	<rdkit.DataStructs.cDataStructs.ExplicitBitVect object at 0x000001DB72905430>	0.0	134787169.0	3t3	8744
COC1=CC=CC(C2=NN(C3=CC=CC=C3)C(OC(C)=O)=C2C2=CC=C(NC(=O)C3=CC=CO3)C=C2)=C1	<rdkit.DataStructs.cDataStructs.ExplicitBitVect object at 0x000001DB72905510>	0.0	46013468.0	3t3	2535
O=C(C1CC2(CCNCC2)CN1)N(CCC1=CC=CC=C1)CC1=CC=CN=C1	<rdkit.DataStructs.cDataStructs.ExplicitBitVect object at 0x000001DB73679DD0>	0.0	56901126.0	3t3	105
COC1=CC=NC(CN2C(=O)N(CC(C)C)C3=NC=C(C(=O)O)C=C32)=C1OC	<rdkit.DataStructs.cDataStructs.ExplicitBitVect object at 0x000001DB73679F90>	0.0	50957501.0	3t3	7535
CCN1C(CO)=NN=C1C1CC(NC(=O)CC2=CC=C(N3C=NN=N3)C=C2)C1	<rdkit.DataStructs.cDataStructs.ExplicitBitVect object at 0x000001DB7368D190>	0.0	91772866.0	3t3	7661
CC1=CC=CC(N2N=C(C3=C(C)N=C4SC=C(CC(=O)NC(C)C(C)C)N4C3=O)C=C2C)=C1C	<rdkit.DataStructs.cDataStructs.ExplicitBitVect object at 0x000001DB7368D350>	0.0	45964044.0	3t3	2371
C1=CN=CC(C2=NC3=C(CNC3)C(NCC3=CC=CC=C3N3C=CN=C3)=N2)=C1	<rdkit.DataStructs.cDataStructs.ExplicitBitVect object at 0x000001DB7368D510>	0.0	56898448.0	3t3	1241
COC1=CC=C(CNC(=O)C(C)C2CCC3(C)CCC(NC(=O)C4=CN=CN=C4)C(C)C3C2O)C=C1OC	<rdkit.DataStructs.cDataStructs.ExplicitBitVect object at 0x000001DB7368D6D0>	0.0	45361643.0	3t3	14122
CCC1=C(C(=O)OC)C(C2=CC=CC(OC)=C2)N2C(CC(=O)NCC3CCCO3)=CSC2=N1	<rdkit.DataStructs.cDataStructs.ExplicitBitVect object at 0x000001DB7368D890>	0.0	45996907.0	3t3	2485
O=C(NCC1(COC2=CC=C(C(F)(F)F)C=N2)CC(O)C(O)C1)C1=CC=NO1	<rdkit.DataStructs.cDataStructs.ExplicitBitVect object at 0x000001DB7368DA50>	0.0	75367860.0	3t3	4167
O=C(NCC1=NC(C2=NC=CC=N2)=NO1)C1CC2(CCNCC2)CN1	<rdkit.DataStructs.cDataStructs.ExplicitBitVect object at 0x000001DB7368DC10>	0.0	56887749.0	3t3	14123
O=C(NCC1OCC(NCC2=CC=CS2)C1O)C1=CC=CS1	<rdkit.DataStructs.cDataStructs.ExplicitBitVect object at 0x000001DB7368DDD0>	0.0	75536611.0	3t3	13973
COCC1=CN(CC2CC(NC(=O)C3=CC=CC=C3)C(O)C2O)N=N1	<rdkit.DataStructs.cDataStructs.ExplicitBitVect object at 0x000001DB7368DF90>	0.0	75529364.0	3t3	1591
COC1C(=O)N(C2CCN(C(=O)CC3=CC=CN=C3)CC2)C12CCOCC2	<rdkit.DataStructs.cDataStructs.ExplicitBitVect object at 0x000001DB7368E0B0>	0.0	91925516.0	3t3	12353
COCCN1C(C)=CN=C1CCNC(=O)C1=CC=C(OC)N=C1OC	<rdkit.DataStructs.cDataStructs.ExplicitBitVect object at 0x000001DB7368E270>	0.0	91911700.0	3t3	4147
CC(C)NC(=O)CCC1=NN=C(C2=CC=CC(OC(C)C)=C2)NC1=O	<rdkit.DataStructs.cDataStructs.ExplicitBitVect object at 0x000001DB7368E430>	0.0	135868391.0	3t3	2383
COC1=CC=CC(CN2C(=O)C(C3=NOC(C)=N3)=C3CCCCCN3C2=O)=C1	<rdkit.DataStructs.cDataStructs.ExplicitBitVect object at 0x000001DB7368E5F0>	0.0	91890520.0	3t3	24
CC1=NN(CC(=O)N2CCCC2)C(=O)C2=C1SC(C(C)C)=N2	<rdkit.DataStructs.cDataStructs.ExplicitBitVect object at 0x000001DB7368E7B0>	0.0	53161595.0	3t3	14657
O=C(C1=CC=CC2=C1C=CN2)N1CC(CO)C(C2=CC=CC=N2)C1	<rdkit.DataStructs.cDataStructs.ExplicitBitVect object at 0x000001DB7368E970>	0.0	110203307.0	3t3	112
COC(=O)CNC(=O)N1CCC(OC2=NC=CC=C2C(=O)N2CCOCC2)C1	<rdkit.DataStructs.cDataStructs.ExplicitBitVect object at 0x000001DB7368EB30>	0.0	91914092.0	3t3	14124
CC1=NOC(C2CN(CC3=CC=CN3)CC2CO)=N1	<rdkit.DataStructs.cDataStructs.ExplicitBitVect object at 0x000001DB7368ECF0>	0.0	110202973.0	3t3	56
CC1=CN=C(CCNC(=O)C2=CC=CO2)N1C1CCC1	<rdkit.DataStructs.cDataStructs.ExplicitBitVect object at 0x000001DB7368EF20>	0.0	91911668.0	3t3	8488
CCNC(=O)NC1=CC=C(OCC(=O)N2CCN(C3=CC=CC=C3Cl)CC2)N=C1	<rdkit.DataStructs.cDataStructs.ExplicitBitVect object at 0x000001DB7368F120>	0.0	53175062.0	3t3	10041
O=C(NC1CC1)C1CN(CC2=CC=NC=C2F)CC1CO	<rdkit.DataStructs.cDataStructs.ExplicitBitVect object at 0x000001DB7368F2E0>	0.0	124052284.0	3t3	8890
CC1=NC(CC(=O)N2CCCC(C(=O)NCCCO)C2)=CS1	<rdkit.DataStructs.cDataStructs.ExplicitBitVect object at 0x000001DB7368F4A0>	0.0	50975278.0	3t3	8322
CC1=CC=C(C2=CC(O)=C3OCCN(C(=O)C(N)CC4=CN=CN4)CC3=C2)C=C1	<rdkit.DataStructs.cDataStructs.ExplicitBitVect object at 0x000001DB7368F660>	0.0	56722617.0	3t3	7737
COC1=CC=C(C2=NOC(CN3CCN(C4=CC=CC=C4)CC3C)=N2)C(OC)=C1OC	<rdkit.DataStructs.cDataStructs.ExplicitBitVect object at 0x000001DB7368F820>	0.0	45174707.0	3t3	1058
CC1=C(CN2CCN(C3CCCC3)CC(C(=O)O)C2)N=CN1	<rdkit.DataStructs.cDataStructs.ExplicitBitVect object at 0x000001DB7368F9E0>	0.0	74233822.0	3t3	171
C=CCN1CC2=CC(F)=CC=C2N(CC(O)CC2=CC=CC=C2)CCC1=O	<rdkit.DataStructs.cDataStructs.ExplicitBitVect object at 0x000001DB7368FBA0>	0.0	132461048.0	3t3	115
CCCCCC(=O)NC(CN1C=CC(=O)NC1=O)C(=O)O	<rdkit.DataStructs.cDataStructs.ExplicitBitVect object at 0x000001DB7368FD60>	0.0	56774522.0	3t3	2585
O=S(=O)(NCC1OCC(NCC2=CC=CS2)C1O)C1=CC=CC=C1	<rdkit.DataStructs.cDataStructs.ExplicitBitVect object at 0x000001DB7368FF20>	0.0	75536694.0	3t3	13973
COCCNC(=O)C1CCCC(NCC2=CC=CN=C2)CN(C)C(=O)C1	<rdkit.DataStructs.cDataStructs.ExplicitBitVect object at 0x000001DB728E0120>	0.0	75411832.0	3t3	14125
CN1CC(NCC2=NC=CN2C)CCCC(C(=O)NC2CC2)CC1=O	<rdkit.DataStructs.cDataStructs.ExplicitBitVect object at 0x000001DB728E02E0>	0.0	75411808.0	3t3	8890
CC1=NOC(C)=C1S(=O)(=O)N1CCC(N2CCOC2=O)CC1	<rdkit.DataStructs.cDataStructs.ExplicitBitVect object at 0x000001DB728E04A0>	0.0	5011455.0	3t3	8743
O=C(CC1=CC=C(F)C=C1)N1CCC(C(=O)N2CCCC2C2=NC3=CC=NC=C3N2)CC1	<rdkit.DataStructs.cDataStructs.ExplicitBitVect object at 0x000001DB728E0660>	0.0	134795859.0	3t3	7658
CC1=NN(CC2=CC=C(C(=O)NCCC3=NOC(C4=CC=CN=C4)=N3)O2)C(C)=C1	<rdkit.DataStructs.cDataStructs.ExplicitBitVect object at 0x000001DB728E0820>	0.0	91917680.0	3t3	57
CC(=O)N1CCOC2=CC=C(CCC(=O)N3CCN(C4CCCCC4)CC3)C=C2C1	<rdkit.DataStructs.cDataStructs.ExplicitBitVect object at 0x000001DB728E09E0>	0.0	91921091.0	3t3	11628
CC1=CC=CC=C1C1=C(NCCC(=O)N2CCCCC2)N2C=CN=CC2=N1	<rdkit.DataStructs.cDataStructs.ExplicitBitVect object at 0x000001DB728E0BA0>	0.0	53039884.0	3t3	57
O=C1C2=C(C3=NC(C4=CSC=C4)=NO3)N=NN2CCN1CC1=CC=CC(Cl)=C1	<rdkit.DataStructs.cDataStructs.ExplicitBitVect object at 0x000001DB728E0D60>	0.0	91891145.0	3t3	30
CC1=NC(NCC2=CC=C(S(=O)(=O)N(C)C)C=C2)=CC(C2CC(O)C2)=N1	<rdkit.DataStructs.cDataStructs.ExplicitBitVect object at 0x000001DB728E0F20>	0.0	91797069.0	3t3	2384
CCN(CC)S(=O)(=O)N(C)CC1CCCN(CCC2=CC=CC=C2OC)C1	<rdkit.DataStructs.cDataStructs.ExplicitBitVect object at 0x000001DB728E1120>	0.0	72860188.0	3t3	13974
O=C(NCC1=CC=CO1)N1CC(C2=CC=C(F)C=C2)C2C1C1CCN2CC1	<rdkit.DataStructs.cDataStructs.ExplicitBitVect object at 0x000001DB728E12E0>	0.0	56908400.0	3t3	9568
CC1=NOC(C)=C1CC(=O)N1CCC2=NC=NC(N3CCCC3)=C2CC1	<rdkit.DataStructs.cDataStructs.ExplicitBitVect object at 0x000001DB728E14A0>	0.0	56916696.0	3t3	7742
COC1=CC=CC(OCC2=NC(C(=O)N(C)CC3=CC=CN=C3)=CO2)=C1	<rdkit.DataStructs.cDataStructs.ExplicitBitVect object at 0x000001DB728E1660>	0.0	42292413.0	3t3	7503
COCC1(CNC2=CC(C3CC(O)C3)=NC(C)=N2)CCCC1	<rdkit.DataStructs.cDataStructs.ExplicitBitVect object at 0x000001DB728E1820>	0.0	91761732.0	3t3	4167
CC(=O)NCC1=NN=C2CCC(C(=O)NCCN3CCOCC3)N21	<rdkit.DataStructs.cDataStructs.ExplicitBitVect object at 0x000001DB728E19E0>	0.0	134796580.0	3t3	8745
O=C(C1=CC=NN1)N1C2CCC1C1=CN=C(C3=CC=CC=C3)N=C1C2	<rdkit.DataStructs.cDataStructs.ExplicitBitVect object at 0x000001DB728E1BA0>	0.0	110196700.0	3t3	1146
CC1=CC=C(CNC(=O)C2=CC=C3OCCN(C4CCN(CC(C)C)CC4)CC3=C2)C=C1	<rdkit.DataStructs.cDataStructs.ExplicitBitVect object at 0x000001DB728E1D60>	0.0	124040849.0	3t3	8347
CC1=NOC(C)=C1CN1CCCC(COC2=CC=CC=C2C(=O)N2CCOCC2)C1	<rdkit.DataStructs.cDataStructs.ExplicitBitVect object at 0x000001DB728E1F20>	0.0	91913532.0	3t3	14124
CC1=NOC(C)=C1CC(=O)N1CC(COC2=CC=CC=C2)C(C(N)=O)C1	<rdkit.DataStructs.cDataStructs.ExplicitBitVect object at 0x000001DB728E2120>	0.0	124051948.0	3t3	1147
CCN(CC1CCCO1)C(=O)C1=CN2C=C(C3=CC=C(F)C=C3)N=C2C=C1	<rdkit.DataStructs.cDataStructs.ExplicitBitVect object at 0x000001DB728E22E0>	0.0	72866273.0	3t3	7472
CC1=NN(CC2=CC(C(=O)N(C)CCOC3=CC=CC=C3)=NN2)C(C)=C1	<rdkit.DataStructs.cDataStructs.ExplicitBitVect object at 0x000001DB728E24A0>	0.0	42510788.0	3t3	7533
C1=CC=C2NC(CCCN3C=CN=C3C3=NN4CCCNCC4=C3)=NC2=C1	<rdkit.DataStructs.cDataStructs.ExplicitBitVect object at 0x000001DB728E2660>	0.0	56904039.0	3t3	54
COC1=NOC(CCC(=O)N2CCC3(CC2)NCC2=CC=CC=C2N2C=CN=C23)=C1	<rdkit.DataStructs.cDataStructs.ExplicitBitVect object at 0x000001DB728E2820>	0.0	91915539.0	3t3	9571
O=C(C1=CC=CC=C1F)N1CCCC(C(=O)N2CCCC2C2=NC3=CC=NC=C3N2)C1	<rdkit.DataStructs.cDataStructs.ExplicitBitVect object at 0x000001DB728E29E0>	0.0	134795210.0	3t3	962
CC1=NOC(C)=C1S(=O)(=O)N1CCOC2=CC=C(CN3CCOCC3)C=C2C1	<rdkit.DataStructs.cDataStructs.ExplicitBitVect object at 0x000001DB728E2BA0>	0.0	124079186.0	3t3	7473
CC1=NOC(C)=C1S(=O)(=O)N1CCCCCCNC(=O)CC1	<rdkit.DataStructs.cDataStructs.ExplicitBitVect object at 0x000001DB728E2D60>	0.0	110201421.0	3t3	14255
CN1C(CN2CCOCC2)=NN=C1C1CCN(C2=NC=CC=C2C#N)CC1	<rdkit.DataStructs.cDataStructs.ExplicitBitVect object at 0x000001DB728E2F20>	0.0	70704978.0	3t3	8891
CC(C)C1=NOC(CNC(=O)C2=CC=C(OC3CCN(C(=O)C4CC4)CC3)C=C2)=C1	<rdkit.DataStructs.cDataStructs.ExplicitBitVect object at 0x000001DB728E3120>	0.0	25375841.0	3t3	14126
CCN1N=CC(NC(=O)CN2N=CC3=CC(C4=CC=CC(F)=C4F)=CC=C32)=N1	<rdkit.DataStructs.cDataStructs.ExplicitBitVect object at 0x000001DB728E32E0>	0.0	46988835.0	3t3	1328
CC1=NOC(C)=C1CN1CCC2(CC1)CC(C(=O)N1CCOCC1)N(C)C2	<rdkit.DataStructs.cDataStructs.ExplicitBitVect object at 0x000001DB728E34A0>	0.0	124075215.0	3t3	14661
COC1=CC=C(F)C=C1S(=O)(=O)N1CCC2=NN(CC3CC3)C(=O)N2CC1	<rdkit.DataStructs.cDataStructs.ExplicitBitVect object at 0x000001DB728E3660>	0.0	91922479.0	3t3	2858
CN1N=CC2=C(NC3CC4C(=O)NCC(=O)N4C3)N=C(C3CCCC3)N=C21	<rdkit.DataStructs.cDataStructs.ExplicitBitVect object at 0x000001DB728E3820>	0.0	56888227.0	3t3	8815
COC1=CC=C(C(=O)N2CCCC3(CCC(=O)N(CC4=CC=NC=C4)C3)C2)O1	<rdkit.DataStructs.cDataStructs.ExplicitBitVect object at 0x000001DB728E39E0>	0.0	70767931.0	3t3	14652
CC(C)N1CCC(CCNC(=O)CCCC2NCC3CC2CN(CC2=CC=CC=C2)C3)CC1	<rdkit.DataStructs.cDataStructs.ExplicitBitVect object at 0x000001DB728E3BA0>	0.0	110195323.0	3t3	9808
COCC1CC(NCC2=CC=CC3=C2OCO3)C(O)C1O	<rdkit.DataStructs.cDataStructs.ExplicitBitVect object at 0x000001DB728E3D60>	0.0	75529569.0	3t3	9148
CCOC1=CC=C(NC(=O)C2(CC3=CC=CN=C3)CCCCC(=O)N2)C=C1	<rdkit.DataStructs.cDataStructs.ExplicitBitVect object at 0x000001DB728E3F20>	0.0	91919484.0	3t3	14257
O=C(NC1=CC=C2OC(C3=CC=CC=C3)=NC2=C1)C1CCN(C2=CC(=O)N(CC3=CC=CC=C3)N=C2)C1	<rdkit.DataStructs.cDataStructs.ExplicitBitVect object at 0x000001DB728E4120>	0.0	91909593.0	3t3	8816
CNC(=O)C1CN(C(=O)C2=CNC3=CC=CC=C23)CC1C1CCN(C)CC1	<rdkit.DataStructs.cDataStructs.ExplicitBitVect object at 0x000001DB728E42E0>	0.0	91910120.0	3t3	12227
COC1=CC=C(NC(=O)C2=NN3C=C(C)N=C(N4CCSCC4)C3=C2)C=C1OC	<rdkit.DataStructs.cDataStructs.ExplicitBitVect object at 0x000001DB728E44A0>	0.0	91908343.0	3t3	58
COC1=CC(CN2CCN(CC3=CN=C(SC)N=C3)CC2CCO)=CC(OC)=C1	<rdkit.DataStructs.cDataStructs.ExplicitBitVect object at 0x000001DB728E4660>	0.0	45175788.0	3t3	7409
O=C(NCC1=CN=C2CCCC2=C1)C1NCCC2=C1N=CN2	<rdkit.DataStructs.cDataStructs.ExplicitBitVect object at 0x000001DB728E4820>	0.0	70753149.0	3t3	2366
CCN1CCN(C(=O)CCN2C=CC(=O)NC2=O)C(C)C1=O	<rdkit.DataStructs.cDataStructs.ExplicitBitVect object at 0x000001DB728E49E0>	0.0	56716242.0	3t3	11087
CCOC1=CC=CC=C1C(C(=O)O)N1CCN(CC2=CSC(C)=N2)CC1	<rdkit.DataStructs.cDataStructs.ExplicitBitVect object at 0x000001DB728E4BA0>	0.0	72928247.0	3t3	24
C[S+](=O)([O-])N1CCC2(C1)OC(=O)NC1=CN=CC=C12	<rdkit.DataStructs.cDataStructs.ExplicitBitVect object at 0x000001DB728E4D60>	0.0	134793872.0	3t3	14168
CN(C)C1=CC=CC(OC2=NN=NN2C2COC3C(NC(=O)NC4=CC=CC5=CC=CC=C45)COC32)=C1	<rdkit.DataStructs.cDataStructs.ExplicitBitVect object at 0x000001DB728E4F20>	0.0	11879570.0	3t3	7342
O=C1CCN(CC(O)CC(F)(F)F)C2=CC=C(F)C=C2CN1C1CCCC1	<rdkit.DataStructs.cDataStructs.ExplicitBitVect object at 0x000001DB728E5120>	0.0	134786369.0	3t3	8817
COC1=CC(NC2=NC3C(O)C(O)CC(C(=O)N(C)CC4=CC=CC=C4)C3S2)=CC(OC)=C1	<rdkit.DataStructs.cDataStructs.ExplicitBitVect object at 0x000001DB728E52E0>	0.0	40780788.0	3t3	2372
O=C(O)CC1CCN(C(=O)COC2=CC=CC=C2)CC1CCN1CCN(C2=CC=CC(C(F)(F)F)=C2)CC1	<rdkit.DataStructs.cDataStructs.ExplicitBitVect object at 0x000001DB728E54A0>	0.0	45360508.0	3t3	8979
CC(=O)NC1COC2C1OCC2N1N=NN=C1OC1=CC=CC(N(C)C)=C1	<rdkit.DataStructs.cDataStructs.ExplicitBitVect object at 0x000001DB728E5660>	0.0	11867539.0	3t3	7342
CCOC1=CC=CC=C1NC(=O)N1CCC2(CC1)CC2C1=NOC(C)=N1	<rdkit.DataStructs.cDataStructs.ExplicitBitVect object at 0x000001DB728E5820>	0.0	124077971.0	3t3	13853
CCN(CC1=CC=NC=C1)C(=O)CC1=C2CCCCC2N(C)C1=O	<rdkit.DataStructs.cDataStructs.ExplicitBitVect object at 0x000001DB728E59E0>	0.0	91920283.0	3t3	8679
CC1=NOC(C)=C1CCC(=O)NC1CCC2=NN(CC3CC3)C(=O)N2CC1	<rdkit.DataStructs.cDataStructs.ExplicitBitVect object at 0x000001DB728E5BA0>	0.0	91910909.0	3t3	8743
COC1=CC=C(CCC(=O)N2CCCC(C3=NC(C4=CC=CN=C4)=NO3)CCNC(=O)CC2)C=C1	<rdkit.DataStructs.cDataStructs.ExplicitBitVect object at 0x000001DB728E5D60>	0.0	110200479.0	3t3	9571
COC1=CC=CC2=C1OCCCN(C(=O)CC1COCCN1)C2	<rdkit.DataStructs.cDataStructs.ExplicitBitVect object at 0x000001DB728E5F20>	0.0	56913385.0	3t3	13975
O=C1NC(C(=O)NCCCN2C=CC=N2)CN2C=CC=C12	<rdkit.DataStructs.cDataStructs.ExplicitBitVect object at 0x000001DB728E6120>	0.0	91909104.0	3t3	2337
COC1=CC=C(C(=O)N2CCC3(CC2)CC(CC2=NC(C4CC4)=NO2)CCO3)C(OC)=N1	<rdkit.DataStructs.cDataStructs.ExplicitBitVect object at 0x000001DB728E62E0>	0.0	124045753.0	3t3	14127
COCCNC(=O)C1=CC=C(OC2CCN(CC3CCOC3)CC2)C(Cl)=C1	<rdkit.DataStructs.cDataStructs.ExplicitBitVect object at 0x000001DB728E64A0>	0.0	45224990.0	3t3	14126
COCC1=NC(C2CC(N)C2)=CC(N2CC(C3=NC=CS3)C2)=N1	<rdkit.DataStructs.cDataStructs.ExplicitBitVect object at 0x000001DB728E6660>	0.0	91768169.0	3t3	7532
CCN1C=NN=C1CC1CCN(C(=O)C2CCN(CC3=C(C)OC(C4=CC=C(C)C=C4)=N3)CC2)CC1	<rdkit.DataStructs.cDataStructs.ExplicitBitVect object at 0x000001DB728E6820>	0.0	91919549.0	3t3	7663
COCCN1CC2CN(C(=O)C3=CC=C(CC4=C(C)ON=C4C)O3)CC(C1)O2	<rdkit.DataStructs.cDataStructs.ExplicitBitVect object at 0x000001DB728E69E0>	0.0	124072186.0	3t3	7561
CCOC(=O)CCNC(=O)N1C2=CC=CC=C2CC1C1=NC(C2CC2)=NO1	<rdkit.DataStructs.cDataStructs.ExplicitBitVect object at 0x000001DB728E6BA0>	0.0	91915653.0	3t3	14127
COCCN1CC2(CCCN(C(=O)CNC(N)=O)C2)CCC1=O	<rdkit.DataStructs.cDataStructs.ExplicitBitVect object at 0x000001DB728E6D60>	0.0	72856514.0	3t3	14652
COCCN1C=NN=C1CN(C)C1=CC(C2CC(O)C2)=NC=N1	<rdkit.DataStructs.cDataStructs.ExplicitBitVect object at 0x000001DB728E6F20>	0.0	91777521.0	3t3	7532
CC(C)NC(=O)N1CCN(C(=O)C2=CC=CN=C2)CC1C(=O)NC(CC1CCCCC1)C(N)=O	<rdkit.DataStructs.cDataStructs.ExplicitBitVect object at 0x000001DB728E7120>	0.0	11887599.0	3t3	12352
CC1=C(C2CCN(CC3=CC=C(C4=CC=NN4)O3)CC2O)SC=C1	<rdkit.DataStructs.cDataStructs.ExplicitBitVect object at 0x000001DB728E72E0>	0.0	56702590.0	3t3	8785
O=[S+]([O-])(C1=CC=CN=C1)C1=C2N=C(N3CCCCC3)C3=CC=CC=C3N2N=N1	<rdkit.DataStructs.cDataStructs.ExplicitBitVect object at 0x000001DB728E74A0>	0.0	134787943.0	3t3	22
CC1=CC(=O)N(CC(=O)N2CC(CO)CC(CN(C)C)C2)N=C1C	<rdkit.DataStructs.cDataStructs.ExplicitBitVect object at 0x000001DB728E7660>	0.0	72880868.0	3t3	7500
CCOC(=O)N1CCN(C2CCCN(CC3=CC(C)=CC=C3N3C=CC=N3)C2)CC1	<rdkit.DataStructs.cDataStructs.ExplicitBitVect object at 0x000001DB728E7820>	0.0	45199511.0	3t3	10686
COCCCN1C(C)=CN=C1C1CCN(C(=O)NC2=CC=C3OCCOC3=C2)C1	<rdkit.DataStructs.cDataStructs.ExplicitBitVect object at 0x000001DB728E79E0>	0.0	91923893.0	3t3	11174
CC(C(=O)N1CCCC1)C1CCC2(C)CC3=C(N=C(CS(=O)(=O)C(C)(C)C)S3)C(C)C2C1O	<rdkit.DataStructs.cDataStructs.ExplicitBitVect object at 0x000001DB728E7BA0>	0.0	45361319.0	3t3	14657
COC1=C(C)C=NC(CN2CCC3(C2)C(=O)N(C)C(=O)N3C)=C1C	<rdkit.DataStructs.cDataStructs.ExplicitBitVect object at 0x000001DB728E7D60>	0.0	124041601.0	3t3	14292
CN1N=CC2=C(NCCC3=CN4C=CC=CC4=N3)N=C(C3CCCC3)N=C21	<rdkit.DataStructs.cDataStructs.ExplicitBitVect object at 0x000001DB728E7F20>	0.0	70733041.0	3t3	1243
COC1C(NC(=O)CN2CCOC2=O)C2=CC=CC=C2C12CCNCC2	<rdkit.DataStructs.cDataStructs.ExplicitBitVect object at 0x000001DB728E8120>	0.0	70772284.0	3t3	10978
CC1=NOC(C)=C1CC(=O)N1CCCC2(C1)NC1=CC=CN=C1NC2=NC1CCCC1	<rdkit.DataStructs.cDataStructs.ExplicitBitVect object at 0x000001DB728E82E0>	0.0	136260867.0	3t3	14608
CN(CCC1=CC=CC=N1)C1C2OCC(O2)C(N(CC2CC2)CC2CC2)C1O	<rdkit.DataStructs.cDataStructs.ExplicitBitVect object at 0x000001DB728E84A0>	0.0	28960269.0	3t3	113
O=C(NCC1=NN=C2CCCCCN21)C1CC2(CCNCC2)CN1	<rdkit.DataStructs.cDataStructs.ExplicitBitVect object at 0x000001DB728E8660>	0.0	56908250.0	3t3	8509
O=C(CCN1C=NC=N1)N1CCC2=C(C1)C(C1=CC=CC3=CC=CC=C13)=NN2	<rdkit.DataStructs.cDataStructs.ExplicitBitVect object at 0x000001DB728E8820>	0.0	56745636.0	3t3	13
C1=CN=C(OC2=CC=CC(CN(CC3=CSC=C3)CC3CCCO3)=C2)N=C1	<rdkit.DataStructs.cDataStructs.ExplicitBitVect object at 0x000001DB728E89E0>	0.0	46987228.0	3t3	7540
CC(C)NC(=O)N1CCN(S(=O)(=O)C2=CC=CC=C2)C(C(=O)NC(CC2=CNC3=CC=CC=C23)C(N)=O)C1	<rdkit.DataStructs.cDataStructs.ExplicitBitVect object at 0x000001DB728E8BA0>	0.0	7165031.0	3t3	12352
CC(=O)NC1CCC2(C)CCC(C(C)C(=O)NC(C)(C)C)C(O)C2C1C	<rdkit.DataStructs.cDataStructs.ExplicitBitVect object at 0x000001DB728E8D60>	0.0	28962425.0	3t3	8744
COCCC(=O)NC1CCC2(C)CCC(C(C)C(=O)NC3CC3)C(O)C2C1C	<rdkit.DataStructs.cDataStructs.ExplicitBitVect object at 0x000001DB728E8F20>	0.0	134787183.0	3t3	8744
O=C(NC1COC2C1OCC2N1N=NN=C1OC1=CC=C(N2C=CN=C2)C=C1)N1CCOCC1	<rdkit.DataStructs.cDataStructs.ExplicitBitVect object at 0x000001DB728E9120>	0.0	11879644.0	3t3	14120
COC1=CC(NC(=O)OC2CCC3(C)C(CC(=O)N4CCC(NC(C)=O)C4)C(O)CCC3C2(C)CO)=CC(OC)=C1	<rdkit.DataStructs.cDataStructs.ExplicitBitVect object at 0x000001DB728E92E0>	0.0	44716950.0	3t3	11995
CC(C)=CCN1C(C2=CC=CC=C2Cl)=CN2C=C(C(=O)NCC(C)O)N=C2C1=O	<rdkit.DataStructs.cDataStructs.ExplicitBitVect object at 0x000001DB728E94A0>	0.0	70750776.0	3t3	0
CC1=CC=C(F)C=C1N1N=C(C2=C(C)N=C3SC=C(CC(=O)N4CCOCC4)N3C2=O)C=C1C	<rdkit.DataStructs.cDataStructs.ExplicitBitVect object at 0x000001DB728E9660>	0.0	45965347.0	3t3	59
CC1=NC(CC(=O)N2CCCC3(CCC(=O)N(CCC(C)C)C3)C2)=CS1	<rdkit.DataStructs.cDataStructs.ExplicitBitVect object at 0x000001DB728E9820>	0.0	70715267.0	3t3	14652
COCCNC(=O)C1CCCC(N(C)C)CN(C)C(=O)C1	<rdkit.DataStructs.cDataStructs.ExplicitBitVect object at 0x000001DB728E99E0>	0.0	75411829.0	3t3	8322
CCC1(C(=O)NC2=CC=C(OC)C(F)=C2)CCCCC(=O)N1	<rdkit.DataStructs.cDataStructs.ExplicitBitVect object at 0x000001DB728E9BA0>	0.0	91908928.0	3t3	14257
CC1=CN=C(C(=O)NC2CC3CCC(C2)N3C(=O)CCC2=CNC3=CC=CC=C23)C=N1	<rdkit.DataStructs.cDataStructs.ExplicitBitVect object at 0x000001DB728E9D60>	0.0	91912211.0	3t3	1206
CC1=NN(C)C(C(=O)N2CCC(OCC3CC3)C2)=C1	<rdkit.DataStructs.cDataStructs.ExplicitBitVect object at 0x000001DB728E9F20>	0.0	91908885.0	3t3	11037
CCN1C(=O)C2CC3(CCN(CC4=CC=C5NC=CC5=C4)CC3)CN2C1=O	<rdkit.DataStructs.cDataStructs.ExplicitBitVect object at 0x000001DB728EA120>	0.0	124045281.0	3t3	14655
COCC1(O)CCN(C(=O)C2=CC=CC=C2C(F)(F)F)CC1(C)C	<rdkit.DataStructs.cDataStructs.ExplicitBitVect object at 0x000001DB728EA2E0>	0.0	70751552.0	3t3	14562
CC1=CC=CC=C1C1=CC(O)=C2OCCN(CC3=NC=CN3C)CC2=C1	<rdkit.DataStructs.cDataStructs.ExplicitBitVect object at 0x000001DB728EA4A0>	0.0	56740763.0	3t3	1174
CCOCCN1C(=O)N(CC2=C(C)ON=C2C)C2=CC(C(=O)O)=CN=C21	<rdkit.DataStructs.cDataStructs.ExplicitBitVect object at 0x000001DB728EA660>	0.0	50979003.0	3t3	7262
CN1CCN(C2=NC=NC3=C2C2=C(CN(CC4=CC=CO4)CC2)S3)CC1	<rdkit.DataStructs.cDataStructs.ExplicitBitVect object at 0x000001DB728EA820>	0.0	91916140.0	3t3	31
CCC(=O)N1CCC2=C(C1)SC1=NC=NC(NCC3=CC=CC=N3)=C21	<rdkit.DataStructs.cDataStructs.ExplicitBitVect object at 0x000001DB728EA9E0>	0.0	91906073.0	3t3	116
CCN1N=C(C)C(CN2CCC(N3N=CC=C3NC(=O)CCCC3=CC=CC=C3)CC2)=C1C	<rdkit.DataStructs.cDataStructs.ExplicitBitVect object at 0x000001DB728EABA0>	0.0	24790074.0	3t3	1057
COC1=CC(OC)=CC(N2C(=O)C3CC(NC(=O)NC(C)C)CCN3C2=O)=C1	<rdkit.DataStructs.cDataStructs.ExplicitBitVect object at 0x000001DB728EAD60>	0.0	7050243.0	3t3	11529
CC1=CC=C([S+](=O)([O-])N2CCN(CCCN3N=C4CCCCN4C3=O)CC2)C=C1	<rdkit.DataStructs.cDataStructs.ExplicitBitVect object at 0x000001DB728EAF20>	0.0	134802604.0	3t3	14168
CC(=O)N1CCC(C(NC(=O)C2=CC=CC=C2)C(=O)NCC2=CC=CO2)CC1	<rdkit.DataStructs.cDataStructs.ExplicitBitVect object at 0x000001DB728EB120>	0.0	46020291.0	3t3	8932
COCCN1C(=O)N(C)C(=O)C12CCN(CC1=C(C)ON=C1C)C2	<rdkit.DataStructs.cDataStructs.ExplicitBitVect object at 0x000001DB728EB2E0>	0.0	124041603.0	3t3	14661
O=C(NC1CC1)C1CC(OC2=CC=CN=C2)CN1C(=O)C1=CC2=CC=CC=C2N1	<rdkit.DataStructs.cDataStructs.ExplicitBitVect object at 0x000001DB728EB4A0>	0.0	110198986.0	3t3	2377
CCN1N=CC=C1C(=O)N1CCC(CCN2C(C)=CN=C2C)CC1	<rdkit.DataStructs.cDataStructs.ExplicitBitVect object at 0x000001DB728EB660>	0.0	124077658.0	3t3	7663
CC1=C(C(=O)N2CCCC(C3=NN=NN3C)C2)OC=N1	<rdkit.DataStructs.cDataStructs.ExplicitBitVect object at 0x000001DB728EB820>	0.0	110196516.0	3t3	7664
COC1=CC=C(CN2C(=O)COCC2C(=O)N2CCC(C)CC2)C(OC)=C1	<rdkit.DataStructs.cDataStructs.ExplicitBitVect object at 0x000001DB728EB9E0>	0.0	91919581.0	3t3	11629
COCCNC(=O)C1CC(O)CN1C1CCN(C(=O)C2=CC=C(C(C)C)C=C2)CC1	<rdkit.DataStructs.cDataStructs.ExplicitBitVect object at 0x000001DB728EBBA0>	0.0	110197440.0	3t3	14125
COC1=CC(OC)=C(OC)C=C1CN1CCC2=C(CC1)C(=O)NC(N1CCOCC1)=N2	<rdkit.DataStructs.cDataStructs.ExplicitBitVect object at 0x000001DB728EBD60>	0.0	136816259.0	3t3	2400
CCCN1C(C)=CN=C1CCNC(=O)C1=NN(C)C2=CC=CC=C12	<rdkit.DataStructs.cDataStructs.ExplicitBitVect object at 0x000001DB728EBF20>	0.0	91923967.0	3t3	1206
COC(=O)C1=CN(CC(=O)NC2=CC=CC(F)=C2)S(=O)(=O)N=C1C	<rdkit.DataStructs.cDataStructs.ExplicitBitVect object at 0x000001DB728EC120>	0.0	91906636.0	3t3	2373
COC1=CC=C(NC(=O)C2CN(S(=O)(=O)C3=CC=CN=C3)CC23CCCCC3)C=C1	<rdkit.DataStructs.cDataStructs.ExplicitBitVect object at 0x000001DB728EC2E0>	0.0	53183501.0	3t3	14216
CC1=C(CN2CC(COC3=CC=CC=C3)C(C(N)=O)C2)C=NN1C	<rdkit.DataStructs.cDataStructs.ExplicitBitVect object at 0x000001DB728EC4A0>	0.0	132435858.0	3t3	1147
NC1CCCCN(C(=O)C2=CC=C(CN3C=CC=N3)O2)C1	<rdkit.DataStructs.cDataStructs.ExplicitBitVect object at 0x000001DB728EC660>	0.0	70706912.0	3t3	9383
NC(=O)NCCC(=O)N1CCC2=C(C1)C(C1=CC=CC3=CC=CC=C13)=NO2	<rdkit.DataStructs.cDataStructs.ExplicitBitVect object at 0x000001DB728EC820>	0.0	56750640.0	3t3	8323
CC1=CSC(C(C)N(C)C(=O)C2=CC=C(CCC(C)(C)O)C=C2)=N1	<rdkit.DataStructs.cDataStructs.ExplicitBitVect object at 0x000001DB728EC9E0>	0.0	56885491.0	3t3	60
CC1=NC(CN2CCN(C(C(=O)O)C3=CC4=CC=CC=C4O3)CC2)=CS1	<rdkit.DataStructs.cDataStructs.ExplicitBitVect object at 0x000001DB728ECBA0>	0.0	72905438.0	3t3	24
CCC1=NN=C(CN(CC)C(=O)COC2=CC=C(Cl)C=C2Cl)O1	<rdkit.DataStructs.cDataStructs.ExplicitBitVect object at 0x000001DB728ECD60>	0.0	72866743.0	3t3	7469
CC1=C(CN2C=C(C3=CN=CN=C3)N=N2)OC2=CC=CC=C12	<rdkit.DataStructs.cDataStructs.ExplicitBitVect object at 0x000001DB728ECF20>	0.0	72838267.0	3t3	1204
CN1CCC(NC2=NC=C(C(C)(C)C(=O)O)C(N3CCOCC3)=N2)CC1	<rdkit.DataStructs.cDataStructs.ExplicitBitVect object at 0x000001DB728ED120>	0.0	72891892.0	3t3	8891
O=C1NC(=O)C2CN(C(=O)C3=COC(COC4=CC=C5OCOC5=C4)=N3)CC12	<rdkit.DataStructs.cDataStructs.ExplicitBitVect object at 0x000001DB728ED2E0>	0.0	56716374.0	3t3	7465
O=C(NC1=CC=CC(N2C=CC=N2)=C1)C1CCCN(C(=O)N2CCOCC2)C1	<rdkit.DataStructs.cDataStructs.ExplicitBitVect object at 0x000001DB728ED4A0>	0.0	72851561.0	3t3	9569
CC1=NC=CN1C1=CC=CC=C1CN1C=C(C2=CN=CN=C2)N=N1	<rdkit.DataStructs.cDataStructs.ExplicitBitVect object at 0x000001DB728ED660>	0.0	72890007.0	3t3	1204
CN(CCCN1CCOCC1)CC1=NC(C2=CC=CS2)=NO1	<rdkit.DataStructs.cDataStructs.ExplicitBitVect object at 0x000001DB728ED820>	0.0	29256328.0	3t3	55
COC1=CC(C(=O)NCC2=C(C)ON=C2C)=CC=C1OC1CCN(C(C)=O)CC1	<rdkit.DataStructs.cDataStructs.ExplicitBitVect object at 0x000001DB728ED9E0>	0.0	72846232.0	3t3	14126
CC1=NNC(C)=C1C(N)C(=O)N(C)CC1=CC=NC2=CC=CC=C12	<rdkit.DataStructs.cDataStructs.ExplicitBitVect object at 0x000001DB728EDBA0>	0.0	70761058.0	3t3	1175
CC1=NC(CCNC2=CC(C3CC(O)C3)=NC(N)=N2)=NC2=C1CCC2	<rdkit.DataStructs.cDataStructs.ExplicitBitVect object at 0x000001DB728EDD60>	0.0	91766054.0	3t3	2374
CCCN(CC1CC1)C(=O)C1CCC(=O)N(CCC2=CC=C(Cl)C=C2)C1	<rdkit.DataStructs.cDataStructs.ExplicitBitVect object at 0x000001DB728EDF20>	0.0	72868853.0	3t3	8695
COCCOC1CCN(C(C(=O)O)C2=CC=C(OC)C(F)=C2)CC1	<rdkit.DataStructs.cDataStructs.ExplicitBitVect object at 0x000001DB728EE120>	0.0	72872485.0	3t3	11701
COC1=CC=C(CC(=O)N2CC(N(C3CCOCC3)S(C)(=O)=O)C2)C=C1OC	<rdkit.DataStructs.cDataStructs.ExplicitBitVect object at 0x000001DB728EE2E0>	0.0	91920610.0	3t3	11721
O=C1COC2=CC(C(=O)NCC3CCOC4=CC=CC=C4C3)=CC=C2N1	<rdkit.DataStructs.cDataStructs.ExplicitBitVect object at 0x000001DB728EE4A0>	0.0	74251023.0	3t3	8932
CN1CC2(CCN(C(=O)NCC3=CC=CO3)CC2)CC(C2=CC=CC=C2)C1=O	<rdkit.DataStructs.cDataStructs.ExplicitBitVect object at 0x000001DB728EE660>	0.0	72852848.0	3t3	9526
COCC1=NNC(CNC(=O)CC(C2=CC=CC=C2)C2=CC=CC=C2Cl)=C1	<rdkit.DataStructs.cDataStructs.ExplicitBitVect object at 0x000001DB728EE820>	0.0	72884271.0	3t3	10041
O=C(NCC1=NC(C2=CC=CC=N2)=NO1)C1COC2=CC=CC=C2C1	<rdkit.DataStructs.cDataStructs.ExplicitBitVect object at 0x000001DB728EE9E0>	0.0	72839001.0	3t3	8434
O=C1CC2CCN(C(=O)NC3=CC=CC=C3)CC2CCN1CCC1=CN=CN1	<rdkit.DataStructs.cDataStructs.ExplicitBitVect object at 0x000001DB728EEBA0>	0.0	38343983.0	3t3	8814
CNC(=O)C1=CC(C2CC2)=NC2=C1C(C1CCN(C(=O)C3=CC=NC=C3)C1)=NN2C	<rdkit.DataStructs.cDataStructs.ExplicitBitVect object at 0x000001DB728EED60>	0.0	134801186.0	3t3	8815
CC(C)C1=NN=CN1C1CCN(S(=O)(=O)C2=CC=CS2)CC1	<rdkit.DataStructs.cDataStructs.ExplicitBitVect object at 0x000001DB728EEF20>	0.0	91904953.0	3t3	11107
CC(C)C1CN(C(=O)C2=CC=CN=C2N2CCOCC2)CCC(=O)N1CC1CC1	<rdkit.DataStructs.cDataStructs.ExplicitBitVect object at 0x000001DB728EF120>	0.0	56875558.0	3t3	14124
COCCC1(CO)CCCN(C(=O)C2=NNC(C3CC3)=C2)C1	<rdkit.DataStructs.cDataStructs.ExplicitBitVect object at 0x000001DB728EF2E0>	0.0	72882470.0	3t3	14652
CC(C)CN(C)C(=O)C1=CC(C2=CN(C(C)C)N=C2)=NC2=CC=C(F)C=C12	<rdkit.DataStructs.cDataStructs.ExplicitBitVect object at 0x000001DB728EF4A0>	0.0	46997833.0	3t3	7472
CC(C)N(CC1=CN(C)N=C1)CC1=CN(CC2=CC=CC=C2)N=C1C1=CC=C2OCOC2=C1	<rdkit.DataStructs.cDataStructs.ExplicitBitVect object at 0x000001DB728EF660>	0.0	42474022.0	3t3	7420
O=C(CCC1=CC=C2OCOC2=C1)N1CC2=CC=CC=C2C(O)C1	<rdkit.DataStructs.cDataStructs.ExplicitBitVect object at 0x000001DB728EF820>	0.0	70778465.0	3t3	7421
CS(=O)(=O)N1CCN(C(=O)N2CCOCC2)C(C(=O)NC(CC2CCCCC2)C(N)=O)C1	<rdkit.DataStructs.cDataStructs.ExplicitBitVect object at 0x000001DB728EF9E0>	0.0	7164961.0	3t3	12352
CN1C(=O)C2=CC=CN2CC1CNC(=O)CCC1=CNC2=CC=CC=C12	<rdkit.DataStructs.cDataStructs.ExplicitBitVect object at 0x000001DB728EFBA0>	0.0	91909655.0	3t3	1327
CCC1=NC(C2=C3CCCCN3C(=O)N(CC3=CC=C(F)C(F)=C3)C2=O)=NO1	<rdkit.DataStructs.cDataStructs.ExplicitBitVect object at 0x000001DB728EFD60>	0.0	91890517.0	3t3	14609
CCNC(=O)NC1=CC=C(OCC(=O)NC(C)C2=CC=C(OC)C(OC)=C2)N=C1	<rdkit.DataStructs.cDataStructs.ExplicitBitVect object at 0x000001DB728EFF20>	0.0	53175095.0	3t3	4462
CC1=NOC(C)=C1CC1=C(C)ON=C1C(=O)N1CCC(C2CCNC2)CC1	<rdkit.DataStructs.cDataStructs.ExplicitBitVect object at 0x000001DB728F0120>	0.0	91921255.0	3t3	7561
CN1N=CC=C1C(=O)N1CCC2(CC1)CC(OCC1CC1)CCO2	<rdkit.DataStructs.cDataStructs.ExplicitBitVect object at 0x000001DB728F02E0>	0.0	91907700.0	3t3	9527
O=C(C1CCCO1)N1CCN(C2=NC(C3=CC=CN=C3)=NC3=C2CNC3)CC1	<rdkit.DataStructs.cDataStructs.ExplicitBitVect object at 0x000001DB728F04A0>	0.0	56884781.0	3t3	11291
CC1=CC=CN=C1CN(C(=O)C1=NNC(COC2=CC=CC=C2)=C1)C(C)C	<rdkit.DataStructs.cDataStructs.ExplicitBitVect object at 0x000001DB728F0660>	0.0	56749143.0	3t3	7533
CC1=CC(CNC(=O)C2CC(=O)N(C3=CC=C(C(C)C)C=C3)C2)=NO1	<rdkit.DataStructs.cDataStructs.ExplicitBitVect object at 0x000001DB728F0820>	0.0	72842724.0	3t3	4255
OC1(CN2CCN(C3=NC=CS3)CC2)CNCCOC1	<rdkit.DataStructs.cDataStructs.ExplicitBitVect object at 0x000001DB728F09E0>	0.0	70786168.0	3t3	8785
CC1=NC(N2CCC(C(O)C3=NC=CN3C)CC2)=C2SC=CC2=N1	<rdkit.DataStructs.cDataStructs.ExplicitBitVect object at 0x000001DB728F0BA0>	0.0	72920321.0	3t3	58
CCN1C(=O)CCC2(C(=O)NCCN3CCOCC3)CCCC=C12	<rdkit.DataStructs.cDataStructs.ExplicitBitVect object at 0x000001DB728F0D60>	0.0	91925181.0	3t3	14254
CC1=NN(C)C(C)=C1C(=O)N1CCCN(CC2=CC=C(F)C=C2)C(C(C)C)C1	<rdkit.DataStructs.cDataStructs.ExplicitBitVect object at 0x000001DB728F0F20>	0.0	56886961.0	3t3	7654
O=C(CC1=CC=C(N2C=NN=N2)C=C1)NC1COCCC1OCC1=CC=CC=C1	<rdkit.DataStructs.cDataStructs.ExplicitBitVect object at 0x000001DB728F1120>	0.0	91774253.0	3t3	14120
COCCN1CC2(CCCN(C(=O)CCC3=CC=CC(F)=C3)C2)CCC1=O	<rdkit.DataStructs.cDataStructs.ExplicitBitVect object at 0x000001DB728F12E0>	0.0	72842840.0	3t3	14652
COCC(=O)N1CCN(C(=O)C2=CC=C(N(C)C)C=C2)CC1C(=O)NC(CC1CCCCC1)C(N)=O	<rdkit.DataStructs.cDataStructs.ExplicitBitVect object at 0x000001DB728F14A0>	0.0	7662574.0	3t3	12352
COCCNC(=O)CCC12CCC(C)(O)CC1C(C)(C)CC2NC(=O)CC(C)(C)C	<rdkit.DataStructs.cDataStructs.ExplicitBitVect object at 0x000001DB728F1660>	0.0	25339674.0	3t3	9524
CC1=NC(C2=C3CCCCCN3C(=O)N(CC3=CC=C(F)C(F)=C3)C2=O)=NO1	<rdkit.DataStructs.cDataStructs.ExplicitBitVect object at 0x000001DB728F1820>	0.0	91906932.0	3t3	30
COCCC(=O)NC1=CC=CN=C1OC1CCN(C)C1	<rdkit.DataStructs.cDataStructs.ExplicitBitVect object at 0x000001DB728F19E0>	0.0	91904237.0	3t3	14124
CC1=CC=CC=C1C1=CC=C(C(=O)NCCCN2C=CN=C2C(C)C)C=N1	<rdkit.DataStructs.cDataStructs.ExplicitBitVect object at 0x000001DB728F1BA0>	0.0	56760300.0	3t3	1205
CCN1CCC2(CCC1=O)CN(C(=O)CCC1=CC=CN=C1)CCN2C	<rdkit.DataStructs.cDataStructs.ExplicitBitVect object at 0x000001DB728F1D60>	0.0	72838889.0	3t3	14257
NC(=O)C1=CC=NC(C2=CC(NCC3=CC=CC=N3)=NC3=C2C=CN3)=C1	<rdkit.DataStructs.cDataStructs.ExplicitBitVect object at 0x000001DB728F1F20>	0.0	56895300.0	3t3	2367
CN(C)C1=NC(C2CC(N)C2)=CC(N(C)CC2=CN(C)N=C2)=N1	<rdkit.DataStructs.cDataStructs.ExplicitBitVect object at 0x000001DB728F2120>	0.0	91779117.0	3t3	7532
CC1=CC=CC(CN2CCN(C)C3(CCC(=O)N(CC(=O)O)CC3)C2)=N1	<rdkit.DataStructs.cDataStructs.ExplicitBitVect object at 0x000001DB728F22E0>	0.0	70771651.0	3t3	14437
CN(CC1=CN=CC=N1)C(=O)CC(C1=CC=CC=C1)C1=CC=C2OCOC2=C1	<rdkit.DataStructs.cDataStructs.ExplicitBitVect object at 0x000001DB728F24A0>	0.0	45217509.0	3t3	7505
CCOCCN1N=C(C)C=C1C1=NC(C2=CC=C(C)N=N2)=NO1	<rdkit.DataStructs.cDataStructs.ExplicitBitVect object at 0x000001DB728F2660>	0.0	72890944.0	3t3	4636
COC1=NC=CC(N2CCC(CC(=O)NCCCN3CCCC3=O)CC2)=N1	<rdkit.DataStructs.cDataStructs.ExplicitBitVect object at 0x000001DB728F2820>	0.0	53189315.0	3t3	11530
COCC1CN(CC2=C(C)N(C)N=C2)CC1C(=O)NC1CC1	<rdkit.DataStructs.cDataStructs.ExplicitBitVect object at 0x000001DB728F29E0>	0.0	124052314.0	3t3	11792
CN(C)CC1CN(S(C)(=O)=O)CC1NC(=O)CCC1=CNC2=CC=CC=C12	<rdkit.DataStructs.cDataStructs.ExplicitBitVect object at 0x000001DB728F2BA0>	0.0	91910992.0	3t3	1327
CC1=CC=C(C)C(CC(=O)NCC2=NN3CCCN(CC(C)C)CC3=C2)=C1	<rdkit.DataStructs.cDataStructs.ExplicitBitVect object at 0x000001DB728F2D60>	0.0	70706106.0	3t3	8348
COCC1=NC(C2CC(N)C2)=CC(N2CCC3(CC2)CNC(=O)O3)=N1	<rdkit.DataStructs.cDataStructs.ExplicitBitVect object at 0x000001DB728F2F20>	0.0	91788546.0	3t3	10978
CC1=CC(=O)C(C(=O)N2CCCN3N=C(CO)C=C3C2)=CN1C	<rdkit.DataStructs.cDataStructs.ExplicitBitVect object at 0x000001DB728F3120>	0.0	91779447.0	3t3	14291
FC1CN(CC2=NC=CS2)CC1OCC1=NC2=CC=CC=C2O1	<rdkit.DataStructs.cDataStructs.ExplicitBitVect object at 0x000001DB728F32E0>	0.0	75410514.0	3t3	7474
COCCN1CCCC1C1=NC(C2CN(C(=O)C3=NC=CC=C3C)C2)=NO1	<rdkit.DataStructs.cDataStructs.ExplicitBitVect object at 0x000001DB728F34A0>	0.0	91921589.0	3t3	12124
CCOC(=O)C1=NN(CC2=CC=C(OC)C=C2)C2=C1CN(C(=O)C1=CN3C=CC=CC3=N1)CC2	<rdkit.DataStructs.cDataStructs.ExplicitBitVect object at 0x000001DB728F3660>	0.0	26142102.0	3t3	11292
CN(C)C(=O)N1CCCN2N=C(CNC(=O)NC3=CC=CC(C#N)=C3)C=C2C1	<rdkit.DataStructs.cDataStructs.ExplicitBitVect object at 0x000001DB728F3820>	0.0	72911614.0	3t3	8348
CC(C(=O)NC1CC1)C1CCC2(C)CCC(NC(=O)CC(C)(C)C)C(C)C2C1O	<rdkit.DataStructs.cDataStructs.ExplicitBitVect object at 0x000001DB728F39E0>	0.0	134787216.0	3t3	9528
CC(C)CCNC(=O)N1C2=CC=CC=C2CC1C1=NOC(C2CCOCC2)=N1	<rdkit.DataStructs.cDataStructs.ExplicitBitVect object at 0x000001DB728F3BA0>	0.0	91924558.0	3t3	14127
O=C(O)CCC(=O)NC1COC2C1OCC2N1N=NN=C1OC1=CC=C2OCOC2=C1	<rdkit.DataStructs.cDataStructs.ExplicitBitVect object at 0x000001DB728F3D60>	0.0	11886303.0	3t3	7342
CCOCCN1C=C(C2CCN(S(=O)(=O)C3=CC=C(Cl)C=C3Cl)CC2)C2=CC=CC=C21	<rdkit.DataStructs.cDataStructs.ExplicitBitVect object at 0x000001DB728F3F20>	0.0	46090007.0	3t3	11087
COC1=CC=C2C(=C1)C1(CCN(C(=O)NC3=CC=C4OCCOC4=C3)C1)C(=O)N2C	<rdkit.DataStructs.cDataStructs.ExplicitBitVect object at 0x000001DB728F4120>	0.0	53177321.0	3t3	14662
CCNC(=O)NC1CCC2(C)CCC(C(C)C(=O)NC3CCCCC3)C(O)C2C1C	<rdkit.DataStructs.cDataStructs.ExplicitBitVect object at 0x000001DB728F42E0>	0.0	134787172.0	3t3	9528
CNC(=O)C1=CC(C2CC2)=NC2=C1C(C1CCCN1C(=O)NC1=CC=C(C)C(F)=C1)=NO2	<rdkit.DataStructs.cDataStructs.ExplicitBitVect object at 0x000001DB728F44A0>	0.0	134802947.0	3t3	8815
CN1CC(NCC2=CN(C)N=C2)CCCC(C(=O)NC2CC2)CC1=O	<rdkit.DataStructs.cDataStructs.ExplicitBitVect object at 0x000001DB728F4660>	0.0	75411810.0	3t3	8890
COCC1=CN(CC2CC(NC(=O)C3=CC=CN=C3)C(O)C2O)N=N1	<rdkit.DataStructs.cDataStructs.ExplicitBitVect object at 0x000001DB728F4820>	0.0	75529370.0	3t3	14122
CC1=CC=C(C(=O)N2CCCC3(C2)NC2=CC=CN=C2NC3=NCC2=CC=CC=C2)C=N1	<rdkit.DataStructs.cDataStructs.ExplicitBitVect object at 0x000001DB728F49E0>	0.0	136112307.0	3t3	14608
COC1=CC=C(OCC2CN(CCOC3=CC=CC=C3)[S+](=O)([O-])C3=CC=CN=C3O2)C=C1	<rdkit.DataStructs.cDataStructs.ExplicitBitVect object at 0x000001DB728F4BA0>	0.0	134786861.0	3t3	12124
O=C1CC(C2=C(C(=O)O)NN=C2)C2=C(C3=CC=CS3)NN=C2N1	<rdkit.DataStructs.cDataStructs.ExplicitBitVect object at 0x000001DB728F4D60>	0.0	136083783.0	3t3	1120
CC(=O)N1CCN(C(=O)C2CCNCC2)CC1C(=O)NC(CC1CCCCC1)C(N)=O	<rdkit.DataStructs.cDataStructs.ExplicitBitVect object at 0x000001DB728F4F20>	0.0	11912128.0	3t3	12352
COC1=CC(NC(=O)NCC2OC(CO)C(O)C2N(C)CCN(C)C)=CC(OC)=C1	<rdkit.DataStructs.cDataStructs.ExplicitBitVect object at 0x000001DB728F5120>	0.0	28961493.0	3t3	4462
CCN1C(=O)CCN(C(=O)C2=NN(C)C(C)=C2)CC12CCOCC2	<rdkit.DataStructs.cDataStructs.ExplicitBitVect object at 0x000001DB728F52E0>	0.0	124075365.0	3t3	14663
CCN1N=C(CNC(=O)C2CC3(CCNCC3)CN2)C2=CC=CC=C21	<rdkit.DataStructs.cDataStructs.ExplicitBitVect object at 0x000001DB728F54A0>	0.0	56916835.0	3t3	9384
O=C(C1=CN=CC=N1)N1CCCC2(C1)NC1=CC=CN=C1NC2=NCC1=CC=CC=C1	<rdkit.DataStructs.cDataStructs.ExplicitBitVect object at 0x000001DB728F5660>	0.0	136112306.0	3t3	14608
O=C(NCCCN1CCCC1=O)C1CN(S(=O)(=O)C2=CC=CC=C2)CC12CCCCC2	<rdkit.DataStructs.cDataStructs.ExplicitBitVect object at 0x000001DB728F5820>	0.0	53183468.0	3t3	14216
O=C1CCC2(CCCN(C3=NC=C(Cl)C=C3F)C2)CN1CC1=CC=CN=C1	<rdkit.DataStructs.cDataStructs.ExplicitBitVect object at 0x000001DB728F59E0>	0.0	70722298.0	3t3	14169
COC1=CC=CC(SCC(=O)NCC2=NN3CCNCC3=C2)=C1	<rdkit.DataStructs.cDataStructs.ExplicitBitVect object at 0x000001DB728F5BA0>	0.0	70778383.0	3t3	13976
COC1=C(C)C=NC(CN2C=CN3N=C(C4=CC=C(F)C=C4)C(CO)=C3C2=O)=C1C	<rdkit.DataStructs.cDataStructs.ExplicitBitVect object at 0x000001DB728F5D60>	0.0	91887194.0	3t3	7411
CCCC1=NOC(CN(C)C(=O)C23CNCC2CN(CC2=CC=CC=C2)C3)=N1	<rdkit.DataStructs.cDataStructs.ExplicitBitVect object at 0x000001DB728F5F20>	0.0	72924197.0	3t3	1025
CC(=O)C1=CC=C(NC(=O)NC2COC3C2OCC3N2N=NN=C2OC2=CC=CC(N(C)C)=C2)C=C1	<rdkit.DataStructs.cDataStructs.ExplicitBitVect object at 0x000001DB728F6120>	0.0	11879575.0	3t3	14120
NC(=O)C(CC1CCCCC1)NC(=O)C1CN(C(=O)NC2=CC=CC=C2)CCN1C(=O)C1CCNCC1	<rdkit.DataStructs.cDataStructs.ExplicitBitVect object at 0x000001DB728F62E0>	0.0	7164926.0	3t3	12352
COCCNC(=O)CN1CN(C2=CC=CC=C2)C2(CCN(C(=O)C3CCCCC3)CC2)C1=O	<rdkit.DataStructs.cDataStructs.ExplicitBitVect object at 0x000001DB728F64A0>	0.0	24717205.0	3t3	13853
COC1=CC=CC(C(=O)NCC2CCCN(CC3=CC=CC4=NON=C34)C2)=C1OC	<rdkit.DataStructs.cDataStructs.ExplicitBitVect object at 0x000001DB728F6660>	0.0	45237142.0	3t3	13974
CC(C)(CC(=O)O)CC(=O)NC1COC2C1OCC2N1N=NN=C1OC1=CC=C(N2C=CN=C2)C=C1	<rdkit.DataStructs.cDataStructs.ExplicitBitVect object at 0x000001DB728F6820>	0.0	11879700.0	3t3	14120
COC1=CC=C(CC(=O)N2CC(C(N)=O)C(C3=NC(C)=NO3)C2)C=C1Cl	<rdkit.DataStructs.cDataStructs.ExplicitBitVect object at 0x000001DB728F69E0>	0.0	91923231.0	3t3	11721
CCOC1CC(O)C12CCN(C(=O)C1=NNC(C(F)(F)F)=C1)CC2	<rdkit.DataStructs.cDataStructs.ExplicitBitVect object at 0x000001DB728F6BA0>	0.0	70785911.0	3t3	14562
CCOC(=O)C1CCN(C(=O)C2CCC3=NN=C(C4CCN([S+](=O)([O-])C5=CC=CC=C5Cl)CC4)N32)CC1	<rdkit.DataStructs.cDataStructs.ExplicitBitVect object at 0x000001DB728F6D60>	0.0	134798776.0	3t3	11293
CC(=O)NCCC(=O)N1CCC2(CC1)CC(N[S+](C)(=O)[O-])C1=CC=CC=C12	<rdkit.DataStructs.cDataStructs.ExplicitBitVect object at 0x000001DB728F6F20>	0.0	134788435.0	3t3	9529
CC1=C(C2=NN(C3=CC=CC=C3F)C(C)=C2)C(=O)N2C(CC(=O)NCCC(C)C)=CSC2=N1	<rdkit.DataStructs.cDataStructs.ExplicitBitVect object at 0x000001DB728F7120>	0.0	45966251.0	3t3	59
COCCNC(=O)C1=CC=C(OC2CCN(CC3=NC=CN3)CC2)C(Cl)=C1	<rdkit.DataStructs.cDataStructs.ExplicitBitVect object at 0x000001DB728F72E0>	0.0	25284964.0	3t3	14126
CCN1N=C(C)C(CN2CCCC(CNC(=O)C3=CC=CC(OC)=C3OC)C2)=C1C	<rdkit.DataStructs.cDataStructs.ExplicitBitVect object at 0x000001DB728F74A0>	0.0	45211291.0	3t3	13974
COC1=CC(OC)=C(NC(=O)N2C3=CC=CC=C3CC2C2=NC(C3CC3)=NO2)C=C1Cl	<rdkit.DataStructs.cDataStructs.ExplicitBitVect object at 0x000001DB728F7660>	0.0	91905815.0	3t3	14127
COC(=O)C(CC1=CNC2=CC=CC=C12)NC(=O)C1CNCCN1S(=O)(=O)C1=CC=CC=C1	<rdkit.DataStructs.cDataStructs.ExplicitBitVect object at 0x000001DB728F7820>	0.0	25391162.0	3t3	11821
CCNC(=O)NC1C2COC(O2)C(N(C)CCN(C)C)C1O	<rdkit.DataStructs.cDataStructs.ExplicitBitVect object at 0x000001DB728F79E0>	0.0	45360586.0	3t3	8436
CNC(=O)C1=CC(C2CC2)=NC2=C1C(C1CCCN(C(=O)CC3=CC=CC=C3)C1)=NN2C	<rdkit.DataStructs.cDataStructs.ExplicitBitVect object at 0x000001DB728F7BA0>	0.0	134802366.0	3t3	13974
CNC(=O)C1=CC(C2CC2)=NC2=C1C(C1CCN(C(=O)C3=CC=CC=N3)CC1)=NN2C	<rdkit.DataStructs.cDataStructs.ExplicitBitVect object at 0x000001DB728F7D60>	0.0	134803146.0	3t3	10794
COCC1=NC=C(C)N1CCNC(=O)C1=CN=CC=N1	<rdkit.DataStructs.cDataStructs.ExplicitBitVect object at 0x000001DB728F7F20>	0.0	124077414.0	3t3	14128
CN(C)C1=CC=C2OCCN(C(=O)C3=CN=CC=N3)CC2=C1	<rdkit.DataStructs.cDataStructs.ExplicitBitVect object at 0x000001DB728F8120>	0.0	124073092.0	3t3	7505
CC1=CC=C(NC(=O)C2(CC3=CC=CN=C3)CCCCC(=O)N2)C=C1	<rdkit.DataStructs.cDataStructs.ExplicitBitVect object at 0x000001DB728F82E0>	0.0	91919481.0	3t3	14257
COC1=CC=CC=C1CNC(=O)CN1CCCC2=NC(C)=NC=C2C1=O	<rdkit.DataStructs.cDataStructs.ExplicitBitVect object at 0x000001DB728F84A0>	0.0	91919587.0	3t3	11530
CC1=CC=C(S(=O)(=O)NC2CN(C)CC2CN(C)C)C=C1F	<rdkit.DataStructs.cDataStructs.ExplicitBitVect object at 0x000001DB728F8660>	0.0	91922812.0	3t3	2384
CC1=NN=C2CCC(NC(=O)C3=NOC(CN4CCOCC4)=C3)CCN12	<rdkit.DataStructs.cDataStructs.ExplicitBitVect object at 0x000001DB728F8820>	0.0	91922575.0	3t3	8745
CC1=CC(C)=C(CNC(=O)C2=C(C)SC3=C2C(=O)N(C)C=C3)C(C)=C1	<rdkit.DataStructs.cDataStructs.ExplicitBitVect object at 0x000001DB728F89E0>	0.0	87051477.0	3t3	2385
CCC1C2=NC=CN2CCCN1C(=O)CCC1=CC=C(OC)C(OC)=C1	<rdkit.DataStructs.cDataStructs.ExplicitBitVect object at 0x000001DB728F8BA0>	0.0	124049426.0	3t3	7536
CN(CC1=CC=CN=C1)C1=NC2=C(CCN(CC3=CC(F)=CC(F)=C3)CC2)C(=O)N1	<rdkit.DataStructs.cDataStructs.ExplicitBitVect object at 0x000001DB728F8D60>	0.0	136665874.0	3t3	55
O=C(C1=CN=CC=N1)N1CCC2=NC(OCC3CC3)=CC=C2C1	<rdkit.DataStructs.cDataStructs.ExplicitBitVect object at 0x000001DB728F8F20>	0.0	91917929.0	3t3	11037
CN1CC2(CCN(CC3=CC=CC=C3C#N)CC2)CC1C(=O)N1CCOCC1	<rdkit.DataStructs.cDataStructs.ExplicitBitVect object at 0x000001DB728F9120>	0.0	124045065.0	3t3	9385
CC1=NOC(C)=C1CN1CCCC(COC2=CC=CC=C2C(=O)N2CCC(C)CC2)C1	<rdkit.DataStructs.cDataStructs.ExplicitBitVect object at 0x000001DB728F92E0>	0.0	91913465.0	3t3	12196
CCN1C=C(C2=NC3=C(CC(C)(C)CNC3=O)N2)C=N1	<rdkit.DataStructs.cDataStructs.ExplicitBitVect object at 0x000001DB728F94A0>	0.0	72849837.0	3t3	1304
CCN1C=CN=C1CN(C)C(=O)C1=CN(CC2=CC=CC=C2F)N=N1	<rdkit.DataStructs.cDataStructs.ExplicitBitVect object at 0x000001DB728F9660>	0.0	42596888.0	3t3	1204
COC1=CC=C(C2=NC3=CC(C)=CC=C3C=C2CN2CCCC(CO)C2)C=C1OC	<rdkit.DataStructs.cDataStructs.ExplicitBitVect object at 0x000001DB728F9820>	0.0	70765055.0	3t3	10686
CCOC(=O)N1CCN(CC2=NC=CN2CCOC)CC1	<rdkit.DataStructs.cDataStructs.ExplicitBitVect object at 0x000001DB728F99E0>	0.0	91768452.0	3t3	10979
CCN1CCCC2(CCN(C(=O)CN3C=CC=CC3=O)C2)C1=O	<rdkit.DataStructs.cDataStructs.ExplicitBitVect object at 0x000001DB728F9BA0>	0.0	72885939.0	3t3	14290
COC1=CC=CC2=C1OCC(C(=O)N1CC3C4CCC(O4)C3C1)C2	<rdkit.DataStructs.cDataStructs.ExplicitBitVect object at 0x000001DB728F9D60>	0.0	56870452.0	3t3	11629
CC1=C(CC(=O)NCC2=CC=CC=C2N2C=NC=N2)C2=CC=CC=C2N1	<rdkit.DataStructs.cDataStructs.ExplicitBitVect object at 0x000001DB728F9F20>	0.0	91763627.0	3t3	1176
O=C(C1=CC=C(F)C=C1)N1CC2OC(=O)N(CCCN3CCOCC3)C2C1	<rdkit.DataStructs.cDataStructs.ExplicitBitVect object at 0x000001DB728FA120>	0.0	56757065.0	3t3	7563
O=C(NCCC1=CN=CC=N1)C1=COC(COC2=CC=CC(C(F)(F)F)=C2)=N1	<rdkit.DataStructs.cDataStructs.ExplicitBitVect object at 0x000001DB728FA2E0>	0.0	25457403.0	3t3	4166
CN(C)C(CN1C=C(C2=CN=CN=C2)N=N1)C1=CC=CC=C1Cl	<rdkit.DataStructs.cDataStructs.ExplicitBitVect object at 0x000001DB728FA4A0>	0.0	72938356.0	3t3	1242
CC1=NC(CN2CCN(C(=O)C(C3=CC=CC=C3F)N(C)C)CC2)=CS1	<rdkit.DataStructs.cDataStructs.ExplicitBitVect object at 0x000001DB728FA660>	0.0	72847412.0	3t3	24
CC1=C(C(=O)N2CCC3(CC2)NC(=O)CC3C(=O)O)N=CN1	<rdkit.DataStructs.cDataStructs.ExplicitBitVect object at 0x000001DB728FA820>	0.0	72869315.0	3t3	14664
COCCC(=O)N1CCCC(N2CCN(C3=CC=CC(C(F)(F)F)=C3)CC2)C1	<rdkit.DataStructs.cDataStructs.ExplicitBitVect object at 0x000001DB728FA9E0>	0.0	45244204.0	3t3	11628
CC1=CC=C(NC(=O)OC2CCC3(C)C(CC(=O)N4CCCC4CO)C(O)CCC3C2(C)CO)C=C1	<rdkit.DataStructs.cDataStructs.ExplicitBitVect object at 0x000001DB728FABA0>	0.0	23983653.0	3t3	9530
CCC1(N2CCN(C(=O)C3=CC=CC=C3C(F)(F)F)CC2)CCN(C(=O)C(C)C)C1	<rdkit.DataStructs.cDataStructs.ExplicitBitVect object at 0x000001DB728FAD60>	0.0	91925131.0	3t3	14562
CC1=CC=CC=C1C1=C(NCCC(=O)N2CCC(C)CC2)N2C=CN=CC2=N1	<rdkit.DataStructs.cDataStructs.ExplicitBitVect object at 0x000001DB728FAF20>	0.0	53039864.0	3t3	12196
COC1=CC=C(CCNC(=O)CN2C(=O)C(C3=CC=CC=C3)=NC23CCCCC3)C=C1OC	<rdkit.DataStructs.cDataStructs.ExplicitBitVect object at 0x000001DB728FB120>	0.0	91891078.0	3t3	14404
CNC(=O)C1=C(C2CCCN(C(=O)C3=NNC(C4CC4)=C3)C2)NC=C1	<rdkit.DataStructs.cDataStructs.ExplicitBitVect object at 0x000001DB728FB2E0>	0.0	91921655.0	3t3	8818
CCOC(=O)C1=C(CN2CCOC(CC3=CC=C(OC)C=C3)C2)C=NN1	<rdkit.DataStructs.cDataStructs.ExplicitBitVect object at 0x000001DB728FB4A0>	0.0	45178991.0	3t3	14129
COC(=O)C1CC(NC(=O)C2=CC=CC(N3N=NN=C3C)=C2)CN1C	<rdkit.DataStructs.cDataStructs.ExplicitBitVect object at 0x000001DB728FB660>	0.0	50966376.0	3t3	14120
CC1=CC=CC=C1C1=NOC(CCC(=O)NC2CCC2N)=N1	<rdkit.DataStructs.cDataStructs.ExplicitBitVect object at 0x000001DB728FB820>	0.0	56904275.0	3t3	14002
CC1=NOC(C)=C1CCCNC(=O)C1=CC=C(N2CCCC2CO)N=C1	<rdkit.DataStructs.cDataStructs.ExplicitBitVect object at 0x000001DB728FB9E0>	0.0	28392708.0	3t3	8746
O=C(CC1COCCN1C(=O)C1=CC(F)=CC=C1F)NCC1=CC=CN=C1	<rdkit.DataStructs.cDataStructs.ExplicitBitVect object at 0x000001DB728FBBA0>	0.0	56911811.0	3t3	7983
CCC1(O)CCN(C(=O)C2=CC=C(CSC3=CC=CC=C3)O2)CC1O	<rdkit.DataStructs.cDataStructs.ExplicitBitVect object at 0x000001DB728FBD60>	0.0	70760939.0	3t3	8933
O=C(NCC1CCCO1)N1CCC2=C(C1)NC(C1=CC=CC=C1)=N2	<rdkit.DataStructs.cDataStructs.ExplicitBitVect object at 0x000001DB728FBF20>	0.0	124052843.0	3t3	9386
CNC(=O)C1CN(C(=O)CN2CCOCC2)CC1COC	<rdkit.DataStructs.cDataStructs.ExplicitBitVect object at 0x000001DB728FC120>	0.0	124052102.0	3t3	13929
CC1=NOC(C)=C1S(=O)(=O)N1CCC(CC2=NC(C3=CC=CN=C3)=NN2)C1	<rdkit.DataStructs.cDataStructs.ExplicitBitVect object at 0x000001DB728FC2E0>	0.0	91904940.0	3t3	6
CC(C)N1C=C2C=C(C(=O)N3CCN(CC4=CC=C5OCOC5=C4)CC3)SC2=C1	<rdkit.DataStructs.cDataStructs.ExplicitBitVect object at 0x000001DB728FC4A0>	0.0	87054440.0	3t3	9043
CNC(=O)C1=C(C2CCCN(C(=O)C3=CC=C(Br)O3)C2)NC=C1	<rdkit.DataStructs.cDataStructs.ExplicitBitVect object at 0x000001DB728FC660>	0.0	91910389.0	3t3	8933
CC1=C(C)OC(CN2CCCC(CCNC(=O)C3(N)CC3)C2)=C1	<rdkit.DataStructs.cDataStructs.ExplicitBitVect object at 0x000001DB728FC820>	0.0	56723609.0	3t3	9531
COC1=CC=C2C(=O)N(CC(=O)N3CCCOCC3)C=CC2=C1OC	<rdkit.DataStructs.cDataStructs.ExplicitBitVect object at 0x000001DB728FC9E0>	0.0	72920845.0	3t3	14293
CN(C)CCN(C)CC1CN(C(=O)C2=CN(C)C(=O)C=C2)CC1CO	<rdkit.DataStructs.cDataStructs.ExplicitBitVect object at 0x000001DB728FCBA0>	0.0	72934245.0	3t3	7783
CC1=CC=CC=C1C(=O)N1CCC2(CCN(CC3=CN=CN3)CC2)C(CO)C1	<rdkit.DataStructs.cDataStructs.ExplicitBitVect object at 0x000001DB728FCD60>	0.0	74243423.0	3t3	9385
CC(C)C1CN(CCS(C)(=O)=O)CC1NC(=O)C1=CC=CO1	<rdkit.DataStructs.cDataStructs.ExplicitBitVect object at 0x000001DB728FCF20>	0.0	72905959.0	3t3	14122
COC1=CC=C(OC)C(C2=NC3=CC4=C(C=C3C=C2CN2CCOCC2)OCO4)=C1	<rdkit.DataStructs.cDataStructs.ExplicitBitVect object at 0x000001DB728FD120>	0.0	70753106.0	3t3	7465
O=C(NCCC1=CN=CC=N1)C1CNCC(C(=O)N2CCOCC2)C1	<rdkit.DataStructs.cDataStructs.ExplicitBitVect object at 0x000001DB728FD2E0>	0.0	72867823.0	3t3	8321
CC1(CC2=CC=C3OCOC3=C2)CCC(=O)N(CCC2=CC=NC=C2)C1	<rdkit.DataStructs.cDataStructs.ExplicitBitVect object at 0x000001DB728FD4A0>	0.0	70718155.0	3t3	14652
CC(C)N1C(=O)C2(CCCC2)C1C(=O)NCCCN1CCCC1=O	<rdkit.DataStructs.cDataStructs.ExplicitBitVect object at 0x000001DB728FD660>	0.0	91925461.0	3t3	14216
CC1=NN(C2=CC=CC=C2Cl)C(=O)N1CC(=O)NCCC1=CC=CC=N1	<rdkit.DataStructs.cDataStructs.ExplicitBitVect object at 0x000001DB728FD820>	0.0	70743093.0	3t3	1207
O=C(NCC1(N2CCOCC2)CCCC1)C1=COC(COC2=CC=CC(F)=C2)=N1	<rdkit.DataStructs.cDataStructs.ExplicitBitVect object at 0x000001DB728FD9E0>	0.0	28822865.0	3t3	8934
CCOC(=O)C1(CC2=CC=CC=C2F)CCCN(C(=O)C2=CN(CC)N=C2)C1	<rdkit.DataStructs.cDataStructs.ExplicitBitVect object at 0x000001DB728FDBA0>	0.0	45198201.0	3t3	14515
CC1=C(C2CCN(C(=O)CCC3=CC=C(F)C=C3F)CC2O)SC=C1	<rdkit.DataStructs.cDataStructs.ExplicitBitVect object at 0x000001DB728FDD60>	0.0	50970406.0	3t3	11867
C1=CN(C2=CC=C(OC3=NNN=N3)C=C2)C(C2=NN3CCNCC3=C2)=N1	<rdkit.DataStructs.cDataStructs.ExplicitBitVect object at 0x000001DB728FDF20>	0.0	70760197.0	3t3	7537
CNC(=O)C1=CC(C2CC2)=NC2=C1C(C1CCN(C(=O)COC)CC1)=NN2C	<rdkit.DataStructs.cDataStructs.ExplicitBitVect object at 0x000001DB728FE120>	0.0	134803698.0	3t3	10794
O=C(CN1CCCC2=NC(C3=CC=NC=C3)=NC=C2C1=O)NCC1CC1	<rdkit.DataStructs.cDataStructs.ExplicitBitVect object at 0x000001DB728FE2E0>	0.0	91909070.0	3t3	11530
CNC(=O)C1=C(C2CCCN(C(=O)CC3=CC=CN=C3)C2)NC=C1	<rdkit.DataStructs.cDataStructs.ExplicitBitVect object at 0x000001DB728FE4A0>	0.0	91921640.0	3t3	11666
CCN1CCN(C2=NC3=C(CN(CC4=CC=CO4)CC3)S2)CC1	<rdkit.DataStructs.cDataStructs.ExplicitBitVect object at 0x000001DB728FE660>	0.0	91913682.0	3t3	31
CC(=O)C1=C(C)NC(=O)C(C(=O)N2CCC3=C(C2)N=CNC3=O)=C1	<rdkit.DataStructs.cDataStructs.ExplicitBitVect object at 0x000001DB728FE820>	0.0	135990845.0	3t3	14660
O=C(NCC1=CC=CO1)NC1CCOCC1OCC1=CC=CC=C1	<rdkit.DataStructs.cDataStructs.ExplicitBitVect object at 0x000001DB728FE9E0>	0.0	91791705.0	3t3	13970
CC1=CC=CC(C)=C1OC1=NC=CC=C1CNC1CCN(C(C)C)CC1	<rdkit.DataStructs.cDataStructs.ExplicitBitVect object at 0x000001DB728FEBA0>	0.0	25288182.0	3t3	9808
COC1=CC(NC(=O)OC2CCC3(C)C(CC(=O)N4CCCC4CO)C(O)CCC3C2(C)CO)=CC(OC)=C1	<rdkit.DataStructs.cDataStructs.ExplicitBitVect object at 0x000001DB728FED60>	0.0	44716951.0	3t3	11995
O=C1CN([S+](=O)([O-])C2=CC=C(F)C=C2)CC(O)CN1CC1=CC=CS1	<rdkit.DataStructs.cDataStructs.ExplicitBitVect object at 0x000001DB728FEF20>	0.0	134786597.0	3t3	13972
CC1=CC=CC=C1C1=NOC(CNC(C)C2=CC=C(N3C=NC=N3)C=C2)=N1	<rdkit.DataStructs.cDataStructs.ExplicitBitVect object at 0x000001DB728FF120>	0.0	56743406.0	3t3	13
NC1=NC(C2CC(NC(=O)C3=CN(CC4=CC=CC=C4)N=C3)C2)=CC(=O)N1	<rdkit.DataStructs.cDataStructs.ExplicitBitVect object at 0x000001DB728FF2E0>	0.0	136665216.0	3t3	1273
CC1=CC=CC2=C1N=C(C1CCN(C(=O)C3CC4(CCNCC4)CN3)CC1)N2	<rdkit.DataStructs.cDataStructs.ExplicitBitVect object at 0x000001DB728FF4A0>	0.0	56914258.0	3t3	9384
OCCNC1=CC(N2CCC3(O)CCNCC3C2)=NC=N1	<rdkit.DataStructs.cDataStructs.ExplicitBitVect object at 0x000001DB728FF660>	0.0	72859650.0	3t3	8489
O=C(NCC1=CC2=NON=C2C=C1)C12CNCC1CN(C1CCCC1)C2	<rdkit.DataStructs.cDataStructs.ExplicitBitVect object at 0x000001DB728FF820>	0.0	72847059.0	3t3	8488
COC1=CC(C)=CC(C(C(=O)O)N2CCN(C3=CN=CC=N3)CC2)=C1OC	<rdkit.DataStructs.cDataStructs.ExplicitBitVect object at 0x000001DB728FF9E0>	0.0	72878589.0	3t3	7535
COC1=CC=CC(C2=NN=NN2C2COC3C(NS(=O)(=O)C4=CC=C(NC(C)=O)C=C4)COC32)=C1	<rdkit.DataStructs.cDataStructs.ExplicitBitVect object at 0x000001DB728FFBA0>	0.0	11887300.0	3t3	14120
CC1=CC=C(NC(=O)OC2CCC3(C)C4CC(=O)OC4CCC3C2(C)CO)C=C1	<rdkit.DataStructs.cDataStructs.ExplicitBitVect object at 0x000001DB728FFD60>	0.0	11886336.0	3t3	9530
CC1=NC=C2CNCCC2=C1CNC(=O)C1=CC=CC(N2CCOCC2)=C1	<rdkit.DataStructs.cDataStructs.ExplicitBitVect object at 0x000001DB728FFF20>	0.0	56882113.0	3t3	8395
CC1=NC(CN2CCN(CC3(O)CNCCOC3)CC2)=CS1	<rdkit.DataStructs.cDataStructs.ExplicitBitVect object at 0x000001DB72900120>	0.0	70719857.0	3t3	24
COCC(=O)N1CCC2COCCN(CC3=CC=CN=C3)C2C1	<rdkit.DataStructs.cDataStructs.ExplicitBitVect object at 0x000001DB729002E0>	0.0	124072131.0	3t3	11666
COCCCN(CCC(=O)NCCC(C)C)C(=O)C1=COC=C1	<rdkit.DataStructs.cDataStructs.ExplicitBitVect object at 0x000001DB729004A0>	0.0	3667145.0	3t3	8437
CCOC1=NC=CN=C1NC1CCN(C(=O)C2CCCO2)CC1	<rdkit.DataStructs.cDataStructs.ExplicitBitVect object at 0x000001DB72900660>	0.0	87052998.0	3t3	11291
CC(C)=CCC1(CO)CCCN(C(=O)CN2CCCC2=O)C1	<rdkit.DataStructs.cDataStructs.ExplicitBitVect object at 0x000001DB72900820>	0.0	72864273.0	3t3	14653
CCCC(=O)NC1=CC=CC(C(=O)NCCN2N=C(C3=CC=CC=C3)CCC2=O)=C1	<rdkit.DataStructs.cDataStructs.ExplicitBitVect object at 0x000001DB729009E0>	0.0	46984808.0	3t3	2386
CC(C)[S+](=O)([O-])N1CCC2OCCN(CC3=CC=CC=C3F)C(=O)C2C1	<rdkit.DataStructs.cDataStructs.ExplicitBitVect object at 0x000001DB72900BA0>	0.0	134805913.0	3t3	9529
CC1=CC=C(S(=O)(=O)CC2=NOC(C3CC(O)CN3CC3=CC=CC(C#N)=C3)=N2)C=C1	<rdkit.DataStructs.cDataStructs.ExplicitBitVect object at 0x000001DB72900D60>	0.0	26744008.0	3t3	56
O=S(=O)(NCC1OC(CO)C(O)C1N1CCOCC1)C1=CC=CS1	<rdkit.DataStructs.cDataStructs.ExplicitBitVect object at 0x000001DB72900F20>	0.0	28961313.0	3t3	13973
CC1=NOC(C)=C1CC(=O)NC1CN(S(C)(=O)=O)CC1CN(C)C	<rdkit.DataStructs.cDataStructs.ExplicitBitVect object at 0x000001DB72901120>	0.0	91911098.0	3t3	8438
O=C(NCC1=CC=CC=C1N1C=NC=N1)C12CNCC1CNC2	<rdkit.DataStructs.cDataStructs.ExplicitBitVect object at 0x000001DB729012E0>	0.0	72920044.0	3t3	9532
NC(=O)C(CC1CCCCC1)NC(=O)C1CNCCN1C(=O)NC1CCCCC1	<rdkit.DataStructs.cDataStructs.ExplicitBitVect object at 0x000001DB729014A0>	0.0	7673767.0	3t3	8508
CC(C(=O)N(C)CC1=CC=CC=C1)C1CCC2(C)CCC(NC(=O)C3=CC=NC=C3)C(C)C2C1O	<rdkit.DataStructs.cDataStructs.ExplicitBitVect object at 0x000001DB72901660>	0.0	45361555.0	3t3	9525
COCCN(C)CC1CN(C(=O)C2=C(Cl)C=CS2)CC1CO	<rdkit.DataStructs.cDataStructs.ExplicitBitVect object at 0x000001DB72901820>	0.0	72924209.0	3t3	12467
CC1=CC(C2=CC3=C(CCN(C(=O)CCC4=CC=CC=C4)C3)N(CC3=CC=CN=C3)C2=O)=CC=C1F	<rdkit.DataStructs.cDataStructs.ExplicitBitVect object at 0x000001DB729019E0>	0.0	26136517.0	3t3	32
COC1=NC(C)=C(C(=O)N2CCN3N=C(CO)C=C3C2)S1	<rdkit.DataStructs.cDataStructs.ExplicitBitVect object at 0x000001DB72901BA0>	0.0	91769638.0	3t3	14
COCC1CN(C(C)=O)CC12CCN(CC1=CC=C3OCCC3=C1)CC2	<rdkit.DataStructs.cDataStructs.ExplicitBitVect object at 0x000001DB72901D60>	0.0	91922147.0	3t3	9043
CC1=CC=C2NC(CN(CC3=CN(C)N=C3)C3CC3)=CC(=O)C2=C1	<rdkit.DataStructs.cDataStructs.ExplicitBitVect object at 0x000001DB72901F20>	0.0	72902245.0	3t3	7420
C1=CC=C2C(=C1)C=NN2CCCN1C=CN=C1C1=NN2CCCNCC2=C1	<rdkit.DataStructs.cDataStructs.ExplicitBitVect object at 0x000001DB72902120>	0.0	70744328.0	3t3	54
CN(CCC1=CC=CC=C1)C1C(CNS(=O)(=O)C2=CC=CS2)OC(CO)C1O	<rdkit.DataStructs.cDataStructs.ExplicitBitVect object at 0x000001DB729022E0>	0.0	28962175.0	3t3	13977
CCOC1=CC=CC=C1CNC(=O)C1=CC2=C(N1)C(CN1CCOCC1)=C(C)S2	<rdkit.DataStructs.cDataStructs.ExplicitBitVect object at 0x000001DB729024A0>	0.0	53139717.0	3t3	3881
CCOC(=O)C1(CC2=CC=CC=C2F)CCCN(C(=O)C2=COC3=C2C(=O)CCC3)C1	<rdkit.DataStructs.cDataStructs.ExplicitBitVect object at 0x000001DB72902660>	0.0	45176050.0	3t3	14515
COC1=CC(O)=CC=C1CN1CCN2N=NC(CCC(=O)N3CCCC3)=C2C1	<rdkit.DataStructs.cDataStructs.ExplicitBitVect object at 0x000001DB72902820>	0.0	91909756.0	3t3	14293
CN1CC(O)CC1C1=NN=C2CCN(C(=O)CCCC3=CC=CC=C3)CCN21	<rdkit.DataStructs.cDataStructs.ExplicitBitVect object at 0x000001DB729029E0>	0.0	110203973.0	3t3	7665
CC1=C(CN2CC3C(=O)N(CCCN4CCCC4=O)C(=O)C3C2)C=NN1C	<rdkit.DataStructs.cDataStructs.ExplicitBitVect object at 0x000001DB72902BA0>	0.0	91906015.0	3t3	14216
CCS(=O)(=O)NC1=CC=C(C(=O)NCC2=NN3CCNCC3=C2)C=C1	<rdkit.DataStructs.cDataStructs.ExplicitBitVect object at 0x000001DB72902D60>	0.0	70785598.0	3t3	8348
COC1=CC(CN2CC3C(=O)N(CCCN4CCCC4=O)C(=O)C3C2)=CC(OC)=C1OC	<rdkit.DataStructs.cDataStructs.ExplicitBitVect object at 0x000001DB72902F20>	0.0	91916092.0	3t3	11530
CCNC(=O)NC1CCC2(C)CCC(C(C)C(=O)NC3CCCC3)C(O)C2C1C	<rdkit.DataStructs.cDataStructs.ExplicitBitVect object at 0x000001DB72903120>	0.0	134787176.0	3t3	9528
CC1=CC=C(S(=O)(=O)NCC2OC(CO)C(O)C2N2CCN(C3=CC=C(F)C=C3)CC2)C=C1	<rdkit.DataStructs.cDataStructs.ExplicitBitVect object at 0x000001DB729032E0>	0.0	28961865.0	3t3	8747
CC(C)CNC(=O)C1COC2(CCCCC2)N1C(=O)C1=CC=CC([N+](=O)[O-])=C1	<rdkit.DataStructs.cDataStructs.ExplicitBitVect object at 0x000001DB729034A0>	0.0	45982988.0	3t3	9533
CC1=NN(CCCN(C)C(=O)C2CC3(CCNCC3)CN2)C(C)=C1	<rdkit.DataStructs.cDataStructs.ExplicitBitVect object at 0x000001DB72903660>	0.0	56899871.0	3t3	7506
COC(=O)C(CC1=CC=C(OC)C=C1)NC(=O)C1CN(C(=O)C2=CC=CC(F)=C2)CCN1C(=O)N1CCOCC1	<rdkit.DataStructs.cDataStructs.ExplicitBitVect object at 0x000001DB72903820>	0.0	7164834.0	3t3	11821
CCC1=C(C(=O)OC)C(C2=CC=C(C)C=C2C)N2C(CC(=O)NCC3CCCO3)=CSC2=N1	<rdkit.DataStructs.cDataStructs.ExplicitBitVect object at 0x000001DB729039E0>	0.0	45997692.0	3t3	2485
COC1=CC=CC(NC(=O)NCC2OC(CO)C(O)C2N(C)CCN(C)C)=C1	<rdkit.DataStructs.cDataStructs.ExplicitBitVect object at 0x000001DB72903BA0>	0.0	28961490.0	3t3	13977
COC(=O)C1=NN2CCCN(C(=O)CCN3C=NN=N3)CC2=C1	<rdkit.DataStructs.cDataStructs.ExplicitBitVect object at 0x000001DB72903D60>	0.0	50956951.0	3t3	11292
COC1=CC(N2C=NN=N2)=CC(N2C=CN=C2C2=NN3CCNCC3=C2)=C1	<rdkit.DataStructs.cDataStructs.ExplicitBitVect object at 0x000001DB72903F20>	0.0	70782082.0	3t3	7537
CNCC1=CN(C2CCN(CC3=C(OC)C=CC(F)=C3F)CC2)N=N1	<rdkit.DataStructs.cDataStructs.ExplicitBitVect object at 0x000001DB72904120>	0.0	30937189.0	3t3	11701
CC(C)CN1C(=O)C2=CC=CN2CC1C(=O)NCCCN1CCOCC1	<rdkit.DataStructs.cDataStructs.ExplicitBitVect object at 0x000001DB729042E0>	0.0	91919719.0	3t3	8068
O=C(CCCC1NCC2CC1CN(CC1=CC=CC=C1)C2)NCCCN1C=CC=N1	<rdkit.DataStructs.cDataStructs.ExplicitBitVect object at 0x000001DB729044A0>	0.0	110195319.0	3t3	1273
CC(C)CCN1CC2(CCCN(S(=O)(=O)N3CCOCC3)C2)CCC1=O	<rdkit.DataStructs.cDataStructs.ExplicitBitVect object at 0x000001DB72904660>	0.0	72843486.0	3t3	14217
O=C(CCC1CCCN(C(=O)CC2=CNC(=O)NC2=O)C1)NC1=CC=CC=C1F	<rdkit.DataStructs.cDataStructs.ExplicitBitVect object at 0x000001DB72904820>	0.0	72887321.0	3t3	10362
C1=CC(CN2C=NC=N2)=CC(N2C=CN=C2C2=NN3CCCNCC3=C2)=C1	<rdkit.DataStructs.cDataStructs.ExplicitBitVect object at 0x000001DB729049E0>	0.0	56902684.0	3t3	54
CC1=NNC(C)=C1CNC(=O)CCCC1NCC2CC1CN(CC1=CC=CC=C1)C2	<rdkit.DataStructs.cDataStructs.ExplicitBitVect object at 0x000001DB72904BA0>	0.0	110195314.0	3t3	1057
CC1=C(CNC(=O)CCCC2NCC3CC2CN(CC2=CC=CC=C2)C3)C=NN1	<rdkit.DataStructs.cDataStructs.ExplicitBitVect object at 0x000001DB72904D60>	0.0	110195320.0	3t3	1273
CC1=C(C2=NN(C3=CC=CC=C3F)C(C)=C2)C(=O)N2C(CC(=O)NC3=CC=C(F)C=C3)=CSC2=N1	<rdkit.DataStructs.cDataStructs.ExplicitBitVect object at 0x000001DB72904F20>	0.0	45966220.0	3t3	2371
CC1=C(C2=NN(C3=CC=CC(Cl)=C3)C(C)=C2)C(=O)N2C(CC(=O)NC(C)C)=CSC2=N1	<rdkit.DataStructs.cDataStructs.ExplicitBitVect object at 0x000001DB72905040>	0.0	45963681.0	3t3	2371
N#CC1=CC(N2C=CN=C2C2=NN3CCCNCC3=C2)=CC=C1N1CCCC1	<rdkit.DataStructs.cDataStructs.ExplicitBitVect object at 0x000001DB72905200>	0.0	56913968.0	3t3	54
COC1=CC=C2C=C1NC1=CC=C(C=C1)CC(NCC1CC1)C(=O)N(C)C(C(=O)NCC1=CC=CC=C1)C2	<rdkit.DataStructs.cDataStructs.ExplicitBitVect object at 0x000001DB729053C0>	0.0	134809544.0	3t3	9881
CCOC(=O)N1CCC(=O)N(CC)CC2COC3=CC(OC)=CC=C3C21	<rdkit.DataStructs.cDataStructs.ExplicitBitVect object at 0x000001DB729055F0>	0.0	134786901.0	3t3	4205
CC1=CC(C(=O)N2C3=CC=CC=C3CC2C2=NC(C3CC3)=NO2)=NN1C	<rdkit.DataStructs.cDataStructs.ExplicitBitVect object at 0x000001DB729056D0>	0.0	91915635.0	3t3	1177
COC(=O)CC(NC(=O)N1CCC2=C(C1)N=C(C1=CC=CC=C1)NC2=O)C1=CC=CC=C1	<rdkit.DataStructs.cDataStructs.ExplicitBitVect object at 0x000001DB729057B0>	0.0	136112235.0	3t3	9591
CC1=C(C2=NN(C3=CC(F)=CC=C3F)C(C)=C2)C(=O)N2C(CC(=O)NCC3=CC=CO3)=CSC2=N1	<rdkit.DataStructs.cDataStructs.ExplicitBitVect object at 0x000001DB72905890>	0.0	45963944.0	3t3	2371
O=C1CC2CCC(CN1)N2C(=O)C1=CSC2=NC(C3=CC=CC=C3Cl)=CN12	<rdkit.DataStructs.cDataStructs.ExplicitBitVect object at 0x000001DB72905970>	0.0	56717189.0	3t3	1146
O=C(O)C1=CC=CC=C1C(=O)NC1COC2C1OCC2N1N=NN=C1OC1=CC=C(N2C=CN=C2)C=C1	<rdkit.DataStructs.cDataStructs.ExplicitBitVect object at 0x000001DB72905A50>	0.0	11879694.0	3t3	14120
CC1=C(CN2C=C(Cl)C=N2)C(C(=O)N2CCC(C)(C3=NOC(C4=CC=NC=C4)=N3)CC2)=NO1	<rdkit.DataStructs.cDataStructs.ExplicitBitVect object at 0x000001DB72905B30>	0.0	124072347.0	3t3	14651
COCC1=NC(CCNC(=O)C2CC(=O)N(C3=CC=C(F)C(Cl)=C3)C2)=NO1	<rdkit.DataStructs.cDataStructs.ExplicitBitVect object at 0x000001DB72905C10>	0.0	91907345.0	3t3	4255
COCCNC(=O)C1OC(CCN(CCOC)CCOC)CCC1O	<rdkit.DataStructs.cDataStructs.ExplicitBitVect object at 0x000001DB72905CF0>	0.0	38025827.0	3t3	2485
COC1=CC=C(NC(=O)NC2C3COC(O3)C(N(C)CCC3=CC=CC=N3)C2O)C=C1	<rdkit.DataStructs.cDataStructs.ExplicitBitVect object at 0x000001DB72905DD0>	0.0	25317588.0	3t3	13977
CC(=O)N1CCN([S+](=O)([O-])C2=CC=C(Cl)N=C2)C(=O)C1	<rdkit.DataStructs.cDataStructs.ExplicitBitVect object at 0x000001DB72905EB0>	0.0	134787711.0	3t3	14665
CC1=CC(CN2CCC3CC(=O)NCCC3C2)=NO1	<rdkit.DataStructs.cDataStructs.ExplicitBitVect object at 0x000001DB72905F90>	0.0	134790269.0	3t3	8819
C[S+](=O)([O-])N1CCCN(C2=NC3=NC=CC=C3O2)CC1	<rdkit.DataStructs.cDataStructs.ExplicitBitVect object at 0x000001DB729060B0>	0.0	134795277.0	3t3	33
CC1=NOC(C)=C1S(=O)(=O)N(C)C1CCOC2=CC=CC=C21	<rdkit.DataStructs.cDataStructs.ExplicitBitVect object at 0x000001DB72906190>	0.0	110751240.0	3t3	1086
O=C(C1=CC=CC=C1F)N1CCC(C(=O)N2CCCC2C2=NC3=CC=NC=C3N2)CC1	<rdkit.DataStructs.cDataStructs.ExplicitBitVect object at 0x000001DB72906270>	0.0	134798920.0	3t3	10858
CNC(=O)C1CC(OC2=CC=CC=C2)CN1C(=O)C1=CC=C(CC2=C(C)ON=C2C)O1	<rdkit.DataStructs.cDataStructs.ExplicitBitVect object at 0x000001DB72906350>	0.0	110196883.0	3t3	13971
CC1=CC(C(=O)N2CCCN3C=C(C4=CC=CC=C4F)N=C23)=NN1C	<rdkit.DataStructs.cDataStructs.ExplicitBitVect object at 0x000001DB72906430>	0.0	53183419.0	3t3	61
CC(C)CCN1CCC(OC2=NC=CC=C2C(N)=O)CC1	<rdkit.DataStructs.cDataStructs.ExplicitBitVect object at 0x000001DB72906510>	0.0	91904247.0	3t3	12354
COCC1CN(C(=O)CCC2=CC=CC(OC)=C2)CC12CCOCC2	<rdkit.DataStructs.cDataStructs.ExplicitBitVect object at 0x000001DB729065F0>	0.0	91915825.0	3t3	9043
COCC(=O)NC1CC(CO)N(CC2=CC=C(C)O2)C1	<rdkit.DataStructs.cDataStructs.ExplicitBitVect object at 0x000001DB729066D0>	0.0	71687097.0	3t3	4428
O=C1CCN(C(=O)C2CCN(C(=O)CN3CCCC3=O)CC2)CCCCCCN1	<rdkit.DataStructs.cDataStructs.ExplicitBitVect object at 0x000001DB729067B0>	0.0	110201715.0	3t3	14653
CC1=NC(C2CCCN(C(=O)CC3=CC=NC=C3)C2)=CC(N2CCOCC2)=N1	<rdkit.DataStructs.cDataStructs.ExplicitBitVect object at 0x000001DB72906890>	0.0	70712679.0	3t3	7658
OCC1=NN2CCCN(CC3=CC=CC(OCC4=CC=CC=N4)=C3)CC2=C1	<rdkit.DataStructs.cDataStructs.ExplicitBitVect object at 0x000001DB72906970>	0.0	90650749.0	3t3	7541
NCCC(=O)NC1CCCC2=C1C=NN2C1=CC=C(F)C=C1F	<rdkit.DataStructs.cDataStructs.ExplicitBitVect object at 0x000001DB72906A50>	0.0	72853443.0	3t3	2307
CCOC1=CC=C(C2=CC=NC(N3CCNC(C)C3)=N2)C=C1C(=O)O	<rdkit.DataStructs.cDataStructs.ExplicitBitVect object at 0x000001DB72906B30>	0.0	70778540.0	3t3	7469
CN(C1=NC=CC=C1CNC(=O)C1CCOCC1)C1CCCCC1	<rdkit.DataStructs.cDataStructs.ExplicitBitVect object at 0x000001DB72906C10>	0.0	25376642.0	3t3	8439
CCNC(=O)C1CC(N)CN1C(=O)CC1=CC=C(OC)C=C1OC	<rdkit.DataStructs.cDataStructs.ExplicitBitVect object at 0x000001DB72906CF0>	0.0	56713511.0	3t3	4205
CC(CC1=CN=CC=N1)NC(=O)CC1C2=CC=CC=C2CCC2=CC=CC=C21	<rdkit.DataStructs.cDataStructs.ExplicitBitVect object at 0x000001DB72906DD0>	0.0	45200381.0	3t3	1592
CC1=NOC(C)=C1CCC(=O)N1CC(C)C(C)(O)C1	<rdkit.DataStructs.cDataStructs.ExplicitBitVect object at 0x000001DB72906EB0>	0.0	70754765.0	3t3	9534
CN(CC1=CC=CN=C1)C1=CC=C(C(=O)NCCC2CCCCN2C)C=N1	<rdkit.DataStructs.cDataStructs.ExplicitBitVect object at 0x000001DB72906F90>	0.0	45228885.0	3t3	8324
COC1=CC=CC([S+](=O)([O-])N2CCNC3=CN=C(NC4=CC=C(N5CCOCC5)C=C4)N=C3C2)=C1	<rdkit.DataStructs.cDataStructs.ExplicitBitVect object at 0x000001DB729070B0>	0.0	134807956.0	3t3	2400
COC1=NC2=C(C=C1C1=CC=CC(NC(C)=O)=C1)N(C)C(CC1CC1)=N2	<rdkit.DataStructs.cDataStructs.ExplicitBitVect object at 0x000001DB72907190>	0.0	134809420.0	3t3	11038
CC(C)(C)CC(=O)N1CCC2CC(=O)N(CC3=CC=CN=C3)CCC2C1	<rdkit.DataStructs.cDataStructs.ExplicitBitVect object at 0x000001DB72907270>	0.0	26742813.0	3t3	11666
CCN(C1CCOCC1)C1CN(C(=O)C2=CC=NN2C)C1	<rdkit.DataStructs.cDataStructs.ExplicitBitVect object at 0x000001DB72907350>	0.0	110197182.0	3t3	7783
CCCS(=O)(=O)N1CCC(CC2=NC(C3=CC=NC=C3)=NN2)C1	<rdkit.DataStructs.cDataStructs.ExplicitBitVect object at 0x000001DB72907430>	0.0	91914628.0	3t3	8889
CC(=O)N1CCC(N2CCOC3=CC=C(C(=O)NCC4=CC=CC=C4F)C=C3C2)CC1	<rdkit.DataStructs.cDataStructs.ExplicitBitVect object at 0x000001DB72907510>	0.0	91913446.0	3t3	8935
CC1=C(CN2CCC3=C(C2)C(C(=O)N2CCOCC2)=NN3)SC=C1	<rdkit.DataStructs.cDataStructs.ExplicitBitVect object at 0x000001DB729075F0>	0.0	91904624.0	3t3	7693
CNC(=O)C1CN(CC2=CN(C)N=C2)CC1COC	<rdkit.DataStructs.cDataStructs.ExplicitBitVect object at 0x000001DB729076D0>	0.0	124052127.0	3t3	7262
CCCN1C=NC(NC(=O)NC2CC(C)(C)NC(C)(C)C2)=N1	<rdkit.DataStructs.cDataStructs.ExplicitBitVect object at 0x000001DB729077B0>	0.0	46992670.0	3t3	1304
CC1=NOC(C)=C1S(=O)(=O)N1CC(C(=O)O)C(C2=CC=CC=N2)C1	<rdkit.DataStructs.cDataStructs.ExplicitBitVect object at 0x000001DB72907890>	0.0	70704282.0	3t3	1178
O=C1CC2(CCN(C(=O)C3CCCN3)CC2)CN1CC1=CC=C(F)C(F)=C1	<rdkit.DataStructs.cDataStructs.ExplicitBitVect object at 0x000001DB72907970>	0.0	70705388.0	3t3	14169
CC(C1=NNC(=O)N1CCC1=CC=CC=C1F)N1C=CC=N1	<rdkit.DataStructs.cDataStructs.ExplicitBitVect object at 0x000001DB72907A50>	0.0	50972066.0	3t3	1208
COCCN1C=CN=C1C1CCN(C2=CN=C3C=CC=CC3=N2)CC1	<rdkit.DataStructs.cDataStructs.ExplicitBitVect object at 0x000001DB72907B30>	0.0	70710539.0	3t3	10979
CC1CN(C2=CC=C(Cl)C=C2)C(=O)CN1C(=O)CCN1C=CC=C1	<rdkit.DataStructs.cDataStructs.ExplicitBitVect object at 0x000001DB72907C10>	0.0	70704402.0	3t3	13978
CC1=CC=C(CN2CCN(C3=NC4=CC=CC=C4O3)CC2CCO)C=C1	<rdkit.DataStructs.cDataStructs.ExplicitBitVect object at 0x000001DB72907CF0>	0.0	56914934.0	3t3	117
COC1=CC=CC(NC(=O)CCC2CCN(S(=O)(=O)C3=C(C)ON=C3C)CC2)=C1	<rdkit.DataStructs.cDataStructs.ExplicitBitVect object at 0x000001DB72907DD0>	0.0	42593008.0	3t3	11088
CC1=C(C(=O)N2CCC3(CCCN(CCCC4=CC=CC=C4)C3=O)C2)N=CO1	<rdkit.DataStructs.cDataStructs.ExplicitBitVect object at 0x000001DB72907EB0>	0.0	45196618.0	3t3	14290
CN1CCN(C2=CC=C(C(=O)NC(C3=CC=CC=N3)C3CC(O)C3)C=C2)CC1	<rdkit.DataStructs.cDataStructs.ExplicitBitVect object at 0x000001DB72907F90>	0.0	100059884.0	3t3	116
O=C1NN=C(CNCC2(O)CCCNC2)C2=CC=CC=C12	<rdkit.DataStructs.cDataStructs.ExplicitBitVect object at 0x000001DB729080B0>	0.0	70747972.0	3t3	14256
CC1=C(C(=O)N(C)CC2CCCN(CCC3=CC=C(Cl)C=C3)C2)N=CO1	<rdkit.DataStructs.cDataStructs.ExplicitBitVect object at 0x000001DB72908190>	0.0	72855112.0	3t3	8325
CCC1=NC(N(C)CC2=NC=CN2CC2=CC=CC=C2)=C2C=NN(C)C2=N1	<rdkit.DataStructs.cDataStructs.ExplicitBitVect object at 0x000001DB72908270>	0.0	56883314.0	3t3	1174
CC(C)NC(=O)C1CCC2=NN=C(CNC(=O)NC3=CC=CN=C3)N21	<rdkit.DataStructs.cDataStructs.ExplicitBitVect object at 0x000001DB72908350>	0.0	134787526.0	3t3	1592
O=C(C1=CC(F)=CC=C1F)N1CCCCCC1C1=NN=C(C2=CC=CC=C2)O1	<rdkit.DataStructs.cDataStructs.ExplicitBitVect object at 0x000001DB72908430>	0.0	124043027.0	3t3	8816
COC1=CC(NC(=O)C2(CC3=CC=CN=C3)CCCCC(=O)N2)=CC(OC)=C1	<rdkit.DataStructs.cDataStructs.ExplicitBitVect object at 0x000001DB72908510>	0.0	91919483.0	3t3	7309
COC1=CC=C(C2=CN=C3CCC(C(=O)NCCCN4CCCC4=O)CN23)C=C1	<rdkit.DataStructs.cDataStructs.ExplicitBitVect object at 0x000001DB729085F0>	0.0	91924467.0	3t3	9784
CC(C)CCN(C1CCOCC1)C1CCN(CC2=CC=CN2)CC1	<rdkit.DataStructs.cDataStructs.ExplicitBitVect object at 0x000001DB729086D0>	0.0	91906101.0	3t3	9387
CC1=CN=C(CCNC(=O)C2=CC=CS2)N1CC1CC1	<rdkit.DataStructs.cDataStructs.ExplicitBitVect object at 0x000001DB729087B0>	0.0	91923952.0	3t3	2309
CC(C)N(C)C(=O)C1=CC(C2=CN=C(C(C)(C)C)N=C2)=NC2=CC(F)=CC=C12	<rdkit.DataStructs.cDataStructs.ExplicitBitVect object at 0x000001DB72908890>	0.0	46991046.0	3t3	7475
CC1=CSC(CN(C)C(=O)CC(C2=CC=CC=C2)C2=CC=C3OCOC3=C2)=N1	<rdkit.DataStructs.cDataStructs.ExplicitBitVect object at 0x000001DB72908970>	0.0	45199366.0	3t3	15
CCN(CC1=NOC(C)=N1)C(=O)COC1=CC=C(Cl)C=C1Cl	<rdkit.DataStructs.cDataStructs.ExplicitBitVect object at 0x000001DB72908A50>	0.0	72847611.0	3t3	7469
CC1=CC(=O)NC(CCNC2=NC(C3=CC=NC=C3)=NC3=C2C(C)=NN3C)=N1	<rdkit.DataStructs.cDataStructs.ExplicitBitVect object at 0x000001DB72908B30>	0.0	136232455.0	3t3	1179
CC1=C(C2=NC=CN2C2=CC=C(CCC(=O)NC3CC3)C=C2)N=CN1	<rdkit.DataStructs.cDataStructs.ExplicitBitVect object at 0x000001DB72908C10>	0.0	70709371.0	3t3	8892
COC1=CC=CC([S+](=O)([O-])N2CCCC3(CC(C4=CC=CN=C4)=NO3)C2)=C1	<rdkit.DataStructs.cDataStructs.ExplicitBitVect object at 0x000001DB72908CF0>	0.0	134787395.0	3t3	14218
COC1=CC=C(CN2CC3(CCN(S(=O)(=O)C4=C(C)ON=C4C)CC3)C2=O)C=C1	<rdkit.DataStructs.cDataStructs.ExplicitBitVect object at 0x000001DB72908DD0>	0.0	91909943.0	3t3	14294
CCC1=NC2=C(S1)C(C)=NN(CC(=O)N1CCN(C3=CC=CC=C3F)CC1)C2=O	<rdkit.DataStructs.cDataStructs.ExplicitBitVect object at 0x000001DB72908EB0>	0.0	71840148.0	3t3	11
CC1=NC(N2CCN(CC3=CSC(C)=N3)CC2)=C2SC=CC2=N1	<rdkit.DataStructs.cDataStructs.ExplicitBitVect object at 0x000001DB72908F90>	0.0	72863936.0	3t3	62
CCN1N=CC(NC(=O)CN2N=CC3=CC(C4=CC=C(C)C=C4F)=CC=C32)=N1	<rdkit.DataStructs.cDataStructs.ExplicitBitVect object at 0x000001DB729090B0>	0.0	46988522.0	3t3	2371
CN(C)C1=NC(NCCN2CCOC2=O)=NC=C1F	<rdkit.DataStructs.cDataStructs.ExplicitBitVect object at 0x000001DB72909190>	0.0	72906073.0	3t3	7820
C1=CC=C(C2=NC(C3CCOCC3)=NN2CC2COCCO2)C=C1	<rdkit.DataStructs.cDataStructs.ExplicitBitVect object at 0x000001DB72909270>	0.0	74246299.0	3t3	1026
COC1=CC=C(C2=NC3=CC(C)=CC=C3C=C2CN2CCN(C)C(CCO)C2)C=C1	<rdkit.DataStructs.cDataStructs.ExplicitBitVect object at 0x000001DB72909350>	0.0	70763217.0	3t3	2401
CCN1C=CN=C1CN(C)C(=O)C1=NNC(COC2=CC=CC=C2)=C1	<rdkit.DataStructs.cDataStructs.ExplicitBitVect object at 0x000001DB72909430>	0.0	56747078.0	3t3	7533
O=C(O)CN1N=C(C2CCOC2)N=C1C1(C2=CC=CC=C2)CC1	<rdkit.DataStructs.cDataStructs.ExplicitBitVect object at 0x000001DB72909510>	0.0	74241790.0	3t3	8936
COC1=CC=CC(OC2CN(C(=O)C3CC(=O)N(CC4=CC=CN=C4)C3)C2)=C1	<rdkit.DataStructs.cDataStructs.ExplicitBitVect object at 0x000001DB729095F0>	0.0	72856088.0	3t3	11666
CNC(=O)C1=CC(C2CC2)=NC2=C1C(C1CCN(C(=O)C3=CC=CC=C3C)C1)=NN2C	<rdkit.DataStructs.cDataStructs.ExplicitBitVect object at 0x000001DB729096D0>	0.0	134803745.0	3t3	10794
CC1=NOC(C2CN(CC3=CC=C4OCCC4=C3)CC2CO)=N1	<rdkit.DataStructs.cDataStructs.ExplicitBitVect object at 0x000001DB729097B0>	0.0	110202928.0	3t3	7473
CN(CC1=CC=CC2=CN=CC=C12)C(=O)C(C1=CC=CC=C1F)N(C)C	<rdkit.DataStructs.cDataStructs.ExplicitBitVect object at 0x000001DB72909890>	0.0	72931660.0	3t3	15
COCC(=O)N1CCC(OC2=CC=C(C(=O)NCCN3CCNC3=O)C=C2)CC1	<rdkit.DataStructs.cDataStructs.ExplicitBitVect object at 0x000001DB72909970>	0.0	72924458.0	3t3	11702
O=C1C=CC=C2C3CC(CN(CC4=NN5CCNCC5=C4)C3)CN21	<rdkit.DataStructs.cDataStructs.ExplicitBitVect object at 0x000001DB72909A50>	0.0	76440195.0	3t3	562
CC1=NC=CC=C1C(=O)N1CCC2(CCC(=O)N(CC3CC3)CC2)CC1	<rdkit.DataStructs.cDataStructs.ExplicitBitVect object at 0x000001DB72909B30>	0.0	124041976.0	3t3	9527
CCOCCN1CCN(C2C3=CC=CC=C3C3(CCNCC3)C2O)CC1	<rdkit.DataStructs.cDataStructs.ExplicitBitVect object at 0x000001DB72909C10>	0.0	31134750.0	3t3	9044
CN(C)CC1CC(CO)CN(C(=O)C2=CC=CC=C2OC(F)(F)C(F)F)C1	<rdkit.DataStructs.cDataStructs.ExplicitBitVect object at 0x000001DB72909CF0>	0.0	72848156.0	3t3	11951
CN1C(C2=CC=C(Cl)C=C2)C(C(=O)NCCC2=CN=CN2)CC1(C)C(=O)O	<rdkit.DataStructs.cDataStructs.ExplicitBitVect object at 0x000001DB72909DD0>	0.0	56751475.0	3t3	1366
CN1C=C(CN2CCCC23CCN(C2=NC=CC=N2)CC3)C(C2=CC=CC=C2)=N1	<rdkit.DataStructs.cDataStructs.ExplicitBitVect object at 0x000001DB72909EB0>	0.0	70784628.0	3t3	14479
CCCN1C=NN=C1CNC(=O)C1(OC2=CC=C(Cl)C=C2)CCNCC1	<rdkit.DataStructs.cDataStructs.ExplicitBitVect object at 0x000001DB72909F90>	0.0	70732811.0	3t3	1209
O=C(CCC1CCN(S(=O)(=O)C2=CC=CC(F)=C2)CC1)NCCCN1CCCC1=O	<rdkit.DataStructs.cDataStructs.ExplicitBitVect object at 0x000001DB7290A0B0>	0.0	91903791.0	3t3	8934
COCC1=NOC(CCNC2=NC(C)=NC3=C2C=NN3C)=N1	<rdkit.DataStructs.cDataStructs.ExplicitBitVect object at 0x000001DB7290A190>	0.0	72923021.0	3t3	7263
CC1=NOC(C)=C1CN1CCC2(CC1)C(C(=O)O)CC(=O)N2C	<rdkit.DataStructs.cDataStructs.ExplicitBitVect object at 0x000001DB7290A270>	0.0	72924565.0	3t3	14661
CC1=CC=C(Cl)C=C1N1N=C(C2=C(C)N=C3SC=C(CC(=O)N4CCOCC4)N3C2=O)C=C1C	<rdkit.DataStructs.cDataStructs.ExplicitBitVect object at 0x000001DB7290A350>	0.0	45963982.0	3t3	59
O=C1CN(CC2=NN3CCCNCC3=C2)CCN1CC1=CC=C2OCOC2=C1	<rdkit.DataStructs.cDataStructs.ExplicitBitVect object at 0x000001DB7290A430>	0.0	56894407.0	3t3	8348
COC1=CC=CC2=C1OCCCN(CC1(O)CNCCOC1)C2	<rdkit.DataStructs.cDataStructs.ExplicitBitVect object at 0x000001DB7290A510>	0.0	70775825.0	3t3	13975
CC1=CN=C(C(=O)NC2CC3CCC(C2)N3C(=O)CC2=C(C)ON=C2C)C=N1	<rdkit.DataStructs.cDataStructs.ExplicitBitVect object at 0x000001DB7290A5F0>	0.0	91912238.0	3t3	8748
C1=CC=C2OC(CCN3C=CN=C3C3=NN4CCNCC4=C3)COC2=C1	<rdkit.DataStructs.cDataStructs.ExplicitBitVect object at 0x000001DB7290A6D0>	0.0	70711936.0	3t3	562
CC(C)NC(=O)NCC1OCC(NCC2=CC=CS2)C1O	<rdkit.DataStructs.cDataStructs.ExplicitBitVect object at 0x000001DB7290A7B0>	0.0	75536741.0	3t3	8440
CCCN1C=CC2=C(C(C(=O)N3CCN(C4=CC=C(F)C=C4)CC3)=C(C)O2)C1=O	<rdkit.DataStructs.cDataStructs.ExplicitBitVect object at 0x000001DB7290A890>	0.0	53167358.0	3t3	7654
CN(CC1=NN2CCNCC2=C1)CC1=CN=C(C2=CC=CC=C2)S1	<rdkit.DataStructs.cDataStructs.ExplicitBitVect object at 0x000001DB7290A970>	0.0	56892149.0	3t3	563
COC(=O)C1=NN2CCCN(C(=O)C3=CC(C)=NC4=CC=C(C)C=C34)CC2=C1	<rdkit.DataStructs.cDataStructs.ExplicitBitVect object at 0x000001DB7290AA50>	0.0	56749577.0	3t3	11292
COC1=CC=C(C2=C(CN3CCN4N=NC(CCC(=O)N5CCCC5)=C4C3)C=NN2)C=C1	<rdkit.DataStructs.cDataStructs.ExplicitBitVect object at 0x000001DB7290AB30>	0.0	91909757.0	3t3	9784
CC1=CSC(NC(=O)C2CCCC(NC(=O)C3=CC=CN=C3)CN(C)C(=O)C2)=N1	<rdkit.DataStructs.cDataStructs.ExplicitBitVect object at 0x000001DB7290AC10>	0.0	75411717.0	3t3	1396
CC1=C(CN2C=C(Cl)C=N2)C(C(=O)NCCC2=NOC(C3=CC=NC=C3)=N2)=NO1	<rdkit.DataStructs.cDataStructs.ExplicitBitVect object at 0x000001DB7290ACF0>	0.0	91917709.0	3t3	8324
COCCNC(=O)C1COC2(CCN(C(=O)C3=CC=CC=C3F)CC2)N1C(=O)C1=CC=CC(C)=C1	<rdkit.DataStructs.cDataStructs.ExplicitBitVect object at 0x000001DB7290ADD0>	0.0	45983896.0	3t3	9533
NCCN1C=C(C(=O)N2CCCC(C3=C(CC4=CC=CC=C4)C=NN3)C2)N=N1	<rdkit.DataStructs.cDataStructs.ExplicitBitVect object at 0x000001DB7290AEB0>	0.0	70725419.0	3t3	10362
CC1=CC=CC=C1CN(CC1CCCO1)C(=O)C1=CC=CC(CCC(C)(C)O)=C1	<rdkit.DataStructs.cDataStructs.ExplicitBitVect object at 0x000001DB7290AF90>	0.0	70773046.0	3t3	1087
CCN(CC1=CC=CC=N1)C(=O)C1=CSC2=NC(C3=CC(C)=CC=C3C)=CN12	<rdkit.DataStructs.cDataStructs.ExplicitBitVect object at 0x000001DB7290B0B0>	0.0	56709864.0	3t3	16
OC1CC(C2=CC(NCC3(C4=CC=CC=C4)CCOCC3)=NC=N2)C1	<rdkit.DataStructs.cDataStructs.ExplicitBitVect object at 0x000001DB7290B190>	0.0	91765368.0	3t3	8936
CCN(CC)C(=O)C(C)C1CCC2(C)CCC(NC(C)=O)C(C)C2C1O	<rdkit.DataStructs.cDataStructs.ExplicitBitVect object at 0x000001DB7290B270>	0.0	134787193.0	3t3	9525
CC(C)NC(=O)C(C)C1CCC2(C)CCC(NC(=O)C3=CC=CC(F)=C3)C(C)C2C1O	<rdkit.DataStructs.cDataStructs.ExplicitBitVect object at 0x000001DB7290B350>	0.0	75536041.0	3t3	9525
CC(C)N1C=NN=C1CC1CCN(C(=O)NC2=CC=C3OCCOC3=C2)CC1	<rdkit.DataStructs.cDataStructs.ExplicitBitVect object at 0x000001DB7290B430>	0.0	91908951.0	3t3	8542
CCNC(=O)NC1CCC2(C)CCC(C(C)C(=O)NC3CC3)C(O)C2C1C	<rdkit.DataStructs.cDataStructs.ExplicitBitVect object at 0x000001DB7290B510>	0.0	45361649.0	3t3	9528
COCC1CN(CC2=CN(C(C)C)N=C2)CC1C(=O)NC1CC1	<rdkit.DataStructs.cDataStructs.ExplicitBitVect object at 0x000001DB7290B5F0>	0.0	110203742.0	3t3	10642
CCCC1CN(C2=CC(NCCO)=NC=N2)CC1C(=O)O	<rdkit.DataStructs.cDataStructs.ExplicitBitVect object at 0x000001DB7290B6D0>	0.0	72846552.0	3t3	7476
CC(C)NC(=O)NC1CC2(CCN(C(=O)CCCN(C)C)CC2)C2=CC=CC=C21	<rdkit.DataStructs.cDataStructs.ExplicitBitVect object at 0x000001DB7290B7B0>	0.0	134788787.0	3t3	9535
CCOC1=CC=CC=C1NC(=O)N1CCC(N2CC(OCCOC)C23CCCCC3)CC1	<rdkit.DataStructs.cDataStructs.ExplicitBitVect object at 0x000001DB7290B890>	0.0	124044992.0	3t3	13893
CS(=O)(=O)N1CCC(OC2=CC=C(C(=O)NCCC3=CN=CC=N3)C=C2Cl)CC1	<rdkit.DataStructs.cDataStructs.ExplicitBitVect object at 0x000001DB7290B970>	0.0	45168817.0	3t3	9734
CCCN1N=CC(N2CCC(C(=O)N(CCC3=CC=NC=C3)CC3CCCO3)CC2)=CC1=O	<rdkit.DataStructs.cDataStructs.ExplicitBitVect object at 0x000001DB7290BA50>	0.0	124041129.0	3t3	8695
COC1=CC=C(S(=O)(=O)N2CCC3=C(C(=O)NCCC4=CC=CS4)C=CC=C32)C=C1	<rdkit.DataStructs.cDataStructs.ExplicitBitVect object at 0x000001DB7290BB30>	0.0	53160215.0	3t3	13979
O=[S+]([O-])(C1=CC=C(Cl)C=C1)C1=C2N=C(N3CCC(F)CC3)C3=CC=CC=C3N2N=N1	<rdkit.DataStructs.cDataStructs.ExplicitBitVect object at 0x000001DB7290BC10>	0.0	134787418.0	3t3	1085
CC1=NC=C2C(=N1)CC1CCC2N1C(=O)NC1=CC=C(C)C(C)=C1	<rdkit.DataStructs.cDataStructs.ExplicitBitVect object at 0x000001DB7290BCF0>	0.0	110196649.0	3t3	1274
O=C(NC(C1=CC=CC=N1)C1CC(O)C1)C1=CC=CC(CN2C=CC=N2)=C1	<rdkit.DataStructs.cDataStructs.ExplicitBitVect object at 0x000001DB7290BDD0>	0.0	100016130.0	3t3	2387
O=C(NC1=CC=C2OCCOC2=C1)N1CCC(CC2=NC(C3=CC=CN=C3)=NN2)C1	<rdkit.DataStructs.cDataStructs.ExplicitBitVect object at 0x000001DB7290BEB0>	0.0	91904939.0	3t3	11174
COCC(=O)NC1=CC=C(C2=C(OC(C)=O)N(C3=CC=CC(F)=C3)N=C2C(C)C)C=C1	<rdkit.DataStructs.cDataStructs.ExplicitBitVect object at 0x000001DB7290BF90>	0.0	46013792.0	3t3	2670
COC1=CC(CNCC2CCOCC2)=CC=C1OCC(O)CN(C)C1CCCCC1	<rdkit.DataStructs.cDataStructs.ExplicitBitVect object at 0x000001DB7290C0B0>	0.0	45237348.0	3t3	2859
CCC(C)NC(=O)CN1CN(C2=CC=CC=C2)C2(CCN(C(=O)NC3=CC=CC=C3C)CC2)C1=O	<rdkit.DataStructs.cDataStructs.ExplicitBitVect object at 0x000001DB7290C190>	0.0	4329381.0	3t3	14666
O=C(C1CC2(CCNCC2)CN1)N1CCN(C2=NC3=CC=CC=C3O2)CC1	<rdkit.DataStructs.cDataStructs.ExplicitBitVect object at 0x000001DB7290C270>	0.0	56899383.0	3t3	9384
CCOC1=CC=CC=C1CN1CCNC(=O)C1CC(=O)NCC1=CC=CO1	<rdkit.DataStructs.cDataStructs.ExplicitBitVect object at 0x000001DB7290C350>	0.0	56887764.0	3t3	8326
CNC1=NC=C(C(=O)N2CCCC3(CCC(=O)N(CCOC)C3)C2)C=N1	<rdkit.DataStructs.cDataStructs.ExplicitBitVect object at 0x000001DB7290C430>	0.0	70705443.0	3t3	14652
COC1=CC=C(C2=NN(C3=CC(C)=CC=C3C)C(OC(C)=O)=C2C2=CC=C(NC(C)=O)C=C2)C(OC)=C1	<rdkit.DataStructs.cDataStructs.ExplicitBitVect object at 0x000001DB7290C510>	0.0	46013582.0	3t3	2535
CCN1CCC(OCCCNC(=O)CCCC2NCC3CC2CN(CC2=CC=CC=C2)C3)CC1	<rdkit.DataStructs.cDataStructs.ExplicitBitVect object at 0x000001DB7290C5F0>	0.0	110195322.0	3t3	11703
CC(C(=O)NC1CC1)C1CCC2(C)CCC(NC(=O)C3CC3)C(C)C2C1O	<rdkit.DataStructs.cDataStructs.ExplicitBitVect object at 0x000001DB7290C6D0>	0.0	134787212.0	3t3	9528
C1=CN(CC2CN(CC3=NN4CCNCC4=C3)CCCO2)N=C1	<rdkit.DataStructs.cDataStructs.ExplicitBitVect object at 0x000001DB7290C7B0>	0.0	56895342.0	3t3	7694
COC1=CC=C(NC(=O)N2C3=CC=CC=C3CC2C2=NC(C3CC3)=NO2)C(OC)=C1	<rdkit.DataStructs.cDataStructs.ExplicitBitVect object at 0x000001DB7290C890>	0.0	91905798.0	3t3	7310
CC1=NNC(C)=C1CCCNC(=O)C1CC2(CCNCC2)CN1	<rdkit.DataStructs.cDataStructs.ExplicitBitVect object at 0x000001DB7290C970>	0.0	56896062.0	3t3	8441
CC1=CC=C(N2N=C(C3=C(C)N=C4SC=C(CC(=O)NCC5=CC=CO5)N4C3=O)C=C2C)C=C1	<rdkit.DataStructs.cDataStructs.ExplicitBitVect object at 0x000001DB7290CA50>	0.0	45963576.0	3t3	2371
CCN(CC)C(=O)C1CCCC(NCC2=CC=CC(Cl)=C2)CN(C)C(=O)C1	<rdkit.DataStructs.cDataStructs.ExplicitBitVect object at 0x000001DB7290CB30>	0.0	75411811.0	3t3	11822
COC1=CC=CC=C1N1CCN(CCC2CCC(O)C(C(=O)NC3CC3)O2)CC1	<rdkit.DataStructs.cDataStructs.ExplicitBitVect object at 0x000001DB7290CC10>	0.0	38025562.0	3t3	9881
CCC(CC)NC(=O)C1=CN2N=C(C)C=C2N=C1	<rdkit.DataStructs.cDataStructs.ExplicitBitVect object at 0x000001DB7290CCF0>	0.0	134793074.0	3t3	2387
CNC(=O)C1CC(OC2=CC=CN=C2)CN1C(=O)NC1=CC=CC(F)=C1	<rdkit.DataStructs.cDataStructs.ExplicitBitVect object at 0x000001DB7290CDD0>	0.0	110197023.0	3t3	1573
COCC1CN(C(=O)CN2CCOCC2)CC1C1=CC=NC=C1	<rdkit.DataStructs.cDataStructs.ExplicitBitVect object at 0x000001DB7290CEB0>	0.0	124050379.0	3t3	9592
CC1=NN(C)C=C1CN1CCC2=NNC(=O)N2CC1	<rdkit.DataStructs.cDataStructs.ExplicitBitVect object at 0x000001DB7290CF90>	0.0	91910712.0	3t3	34
CNC(=O)C1CN(C(=O)CC2=CNC3=CC=CC=C23)CC1COC	<rdkit.DataStructs.cDataStructs.ExplicitBitVect object at 0x000001DB7290D0B0>	0.0	110203597.0	3t3	13929
CC1=NOC(C2CN(CC3=C(F)C=CC=C3F)CC2CO)=N1	<rdkit.DataStructs.cDataStructs.ExplicitBitVect object at 0x000001DB7290D190>	0.0	110203005.0	3t3	56
COCC(=O)NC1CC(CO)N(CC2=CNC3=CC=CC=C23)C1	<rdkit.DataStructs.cDataStructs.ExplicitBitVect object at 0x000001DB7290D270>	0.0	71687111.0	3t3	13929
COCC1=CC(=O)N(CC(=O)NCC2=CC=C(OC)C=C2)C(N2CCOCC2)=N1	<rdkit.DataStructs.cDataStructs.ExplicitBitVect object at 0x000001DB7290D350>	0.0	51363382.0	3t3	2711
CC1=CN=C(CCNC(=O)NC(C)C)N1C1CC1	<rdkit.DataStructs.cDataStructs.ExplicitBitVect object at 0x000001DB7290D430>	0.0	91923841.0	3t3	2309
CCC(=O)N(C1CCOCC1)C1CCN(CC2=CC=CN2)CC1	<rdkit.DataStructs.cDataStructs.ExplicitBitVect object at 0x000001DB7290D510>	0.0	91906093.0	3t3	9387
CCCN(CC1CCOC1)C(=O)NC1=CC=C(F)C(Cl)=C1	<rdkit.DataStructs.cDataStructs.ExplicitBitVect object at 0x000001DB7290D5F0>	0.0	91915426.0	3t3	8893
CSC1=CC=C(C(C(=O)O)N2CCN(CC3=CSC(C)=N3)CC2)C=C1	<rdkit.DataStructs.cDataStructs.ExplicitBitVect object at 0x000001DB7290D6D0>	0.0	72931720.0	3t3	24
COC(=O)C1CC(NC(=O)C2=C(C3=CC=CC=C3)C(N)=NN2)CN1C	<rdkit.DataStructs.cDataStructs.ExplicitBitVect object at 0x000001DB7290D7B0>	0.0	50948067.0	3t3	14130
NC(=O)NCC(=O)N1CCC2=C(C1)C(C1=CC=CC3=CC=CC=C13)=NO2	<rdkit.DataStructs.cDataStructs.ExplicitBitVect object at 0x000001DB7290D890>	0.0	56759573.0	3t3	8323
CC(NC1CCC2(CCNCC2)CC1)C1=NC(C2=CC=CC=N2)=NO1	<rdkit.DataStructs.cDataStructs.ExplicitBitVect object at 0x000001DB7290D970>	0.0	56715863.0	3t3	9384
O=C1NCCCC2=C1N=C(C1=CC(C3=CC=CC(F)=C3)=NO1)N2	<rdkit.DataStructs.cDataStructs.ExplicitBitVect object at 0x000001DB7290DA50>	0.0	136231772.0	3t3	2378
C1=CN(C2=CC=C(OC3=NNN=N3)C=C2)C(C2=NN3CCCNCC3=C2)=N1	<rdkit.DataStructs.cDataStructs.ExplicitBitVect object at 0x000001DB7290DB30>	0.0	70778915.0	3t3	7537
C1=CN(C2=CC=C3N=CSC3=C2)C(C2=NN3CCCNCC3=C2)=N1	<rdkit.DataStructs.cDataStructs.ExplicitBitVect object at 0x000001DB7290DC10>	0.0	56893829.0	3t3	54
CC1(O)CCC2(CCC(=O)NCC3=CC=CO3)C(NC(=O)C3=CC=CC=C3)CC(C)(C)C2C1	<rdkit.DataStructs.cDataStructs.ExplicitBitVect object at 0x000001DB7290DCF0>	0.0	25339708.0	3t3	9524
COCCNC(=O)C1=CC(C2=CC=CC=C2C(F)(F)F)=NC2=C1C(C1CCCN1)=NO2	<rdkit.DataStructs.cDataStructs.ExplicitBitVect object at 0x000001DB7290DDD0>	0.0	134787936.0	3t3	2669
CC1=CC(C(=O)NCC2=CC=CS2)=C2C(C3CCCN3)=NOC2=N1	<rdkit.DataStructs.cDataStructs.ExplicitBitVect object at 0x000001DB7290DEB0>	0.0	118740476.0	3t3	8855
CC1=NN2C=C(C(=O)NCC3=CC=C(C)O3)C=NC2=C1	<rdkit.DataStructs.cDataStructs.ExplicitBitVect object at 0x000001DB7290DF90>	0.0	134792306.0	3t3	4678
COC1=CC=C(N2N=C(C3CCN([S+](=O)([O-])C4=C(C)ON=C4C)CC3)NC2=O)C=C1	<rdkit.DataStructs.cDataStructs.ExplicitBitVect object at 0x000001DB7290E0B0>	0.0	137299452.0	3t3	11088
C[S+](=O)([O-])N1CCC2(C1)N=C(C1=CC=CN=C1)C(=O)N2	<rdkit.DataStructs.cDataStructs.ExplicitBitVect object at 0x000001DB7290E190>	0.0	134795456.0	3t3	14218
O=C(CC1=CC=CC=N1)N1CCCC1C(=O)N1CCCC1C1=NC2=CC=NC=C2N1	<rdkit.DataStructs.cDataStructs.ExplicitBitVect object at 0x000001DB7290E270>	0.0	134799778.0	3t3	962
CNC(=O)C1=CC(C2CC2)=NC2=C1C(C1CCN(C(=O)C3=CC=NC=C3)CC1)=NN2C	<rdkit.DataStructs.cDataStructs.ExplicitBitVect object at 0x000001DB7290E350>	0.0	134801078.0	3t3	10794
CC1=CC=C(CC(=O)NCC2=NN=C3C=C(C4=NC(C)=NO4)C=CN23)C=C1	<rdkit.DataStructs.cDataStructs.ExplicitBitVect object at 0x000001DB7290E430>	0.0	91893182.0	3t3	4678
CN(C)C(=O)C1CN(C(=O)NC2=CC=CC=C2Cl)CC12CCOCC2	<rdkit.DataStructs.cDataStructs.ExplicitBitVect object at 0x000001DB7290E510>	0.0	91912633.0	3t3	9485
COCC1CN(CC2=CC=CN2)CC1C1=CC=NC=C1	<rdkit.DataStructs.cDataStructs.ExplicitBitVect object at 0x000001DB7290E5F0>	0.0	132335091.0	3t3	14131
COCCOC1=CC=C2CN(C(=O)C3=CC=CC(OC)=C3OC)CCC2=N1	<rdkit.DataStructs.cDataStructs.ExplicitBitVect object at 0x000001DB7290E6D0>	0.0	91917882.0	3t3	11039
O=C(CN1CC2CC(C1)C1CCCC(=O)N1C2)NCCCN1CCCC1=O	<rdkit.DataStructs.cDataStructs.ExplicitBitVect object at 0x000001DB7290E7B0>	0.0	134804595.0	3t3	11321
CCOC(=O)C1=CC=C(NC(=O)N2CCC3=C(C2)N=C2C=CNN2C3=O)C=C1	<rdkit.DataStructs.cDataStructs.ExplicitBitVect object at 0x000001DB7290E890>	0.0	87052453.0	3t3	9591
CC1=NN(CC(=O)O)C(=O)C2=C1SC(C(C)C)=N2	<rdkit.DataStructs.cDataStructs.ExplicitBitVect object at 0x000001DB7290E970>	0.0	90488032.0	3t3	11
CNC(=O)CCNC1=C(C2=CC=CC(F)=C2)N=C2C=NC=CN12	<rdkit.DataStructs.cDataStructs.ExplicitBitVect object at 0x000001DB7290EA50>	0.0	53040021.0	3t3	2378
O=C(NCC1CCCO1)N1CCCCCCN2C(=NN=C2C2=CC=C(F)C=C2)CC1	<rdkit.DataStructs.cDataStructs.ExplicitBitVect object at 0x000001DB7290EB30>	0.0	110201180.0	3t3	8677
CNC(=O)CN(C)C(=O)C1=COC(COC2=CC=C3C=CC(OC)=CC3=C2)=N1	<rdkit.DataStructs.cDataStructs.ExplicitBitVect object at 0x000001DB7290EC10>	0.0	56719942.0	3t3	4166
COC1=CC=CC=C1N1CCN(C2=NC=CC=C2CNC(=O)C2COC(=O)N2)CC1	<rdkit.DataStructs.cDataStructs.ExplicitBitVect object at 0x000001DB7290ECF0>	0.0	56754578.0	3t3	10363
CC(C)CC(=O)C(=O)N1CCN(CC2=CC=CN=C2)C2CS(=O)(=O)CC21	<rdkit.DataStructs.cDataStructs.ExplicitBitVect object at 0x000001DB7290EDD0>	0.0	70705743.0	3t3	1275
CC1=CC=C(N2CC(CC3=CC=CC=C3)N(C(=O)C3=CC=NN3C)CC2=O)C=C1	<rdkit.DataStructs.cDataStructs.ExplicitBitVect object at 0x000001DB7290EEB0>	0.0	70748315.0	3t3	117
CC1=CC=C2NC(=O)C(CN3CCCN(C4=CC=NC=C4)CC3)=CC2=C1	<rdkit.DataStructs.cDataStructs.ExplicitBitVect object at 0x000001DB7290EF90>	0.0	56720953.0	3t3	35
CC1=C(CC(=O)N2CC3=CC=CC=C3C(O)C2)N=C(C2=CC=CC=C2)O1	<rdkit.DataStructs.cDataStructs.ExplicitBitVect object at 0x000001DB7290F0B0>	0.0	70720701.0	3t3	1147
COC1=CC=C(O)C(C2CC(=O)NC3=C2C(C)=NN3C2=CC=C(C)C=C2)=C1	<rdkit.DataStructs.cDataStructs.ExplicitBitVect object at 0x000001DB7290F190>	0.0	136144151.0	3t3	4405
CCSC1=NC=C(CN(CCOC)CC2=CC=CC=C2F)C=N1	<rdkit.DataStructs.cDataStructs.ExplicitBitVect object at 0x000001DB7290F270>	0.0	46983189.0	3t3	7477
CN1C=CN=C1CN1CCN(C(=O)C2CNCC(C(=O)N3CCOCC3)C2)CC1	<rdkit.DataStructs.cDataStructs.ExplicitBitVect object at 0x000001DB7290F350>	0.0	72847573.0	3t3	7666
CCN1C=CN=C1CN(C)C1=NC=CC(C2=CC=C(C)N=C2C)=N1	<rdkit.DataStructs.cDataStructs.ExplicitBitVect object at 0x000001DB7290F430>	0.0	56875463.0	3t3	16
FC1=CC=CC(CN2CCCC3(CCN(C4=CN=CC=N4)C3)C2)=C1F	<rdkit.DataStructs.cDataStructs.ExplicitBitVect object at 0x000001DB7290F510>	0.0	70720354.0	3t3	14590
CC1=NC(C2=CC=NC=C2)=NC=C1C(C)NC(=O)C1=NN(C)C(=O)CC1	<rdkit.DataStructs.cDataStructs.ExplicitBitVect object at 0x000001DB7290F5F0>	0.0	45171557.0	3t3	1180
COC1=CC=CC2=C1OCC(CNC(=O)C1=CC=CC=C1N1CCCC1)C2	<rdkit.DataStructs.cDataStructs.ExplicitBitVect object at 0x000001DB7290F6D0>	0.0	72850391.0	3t3	13980
C1=CC=C2CC(CC3=NC(C4CCOC4)=NN3)CC2=C1	<rdkit.DataStructs.cDataStructs.ExplicitBitVect object at 0x000001DB7290F7B0>	0.0	74240723.0	3t3	8786
CC(=O)NC1CCC2(C)CCC(C(C)C(=O)NCC3=CC=CO3)C(O)C2C1C	<rdkit.DataStructs.cDataStructs.ExplicitBitVect object at 0x000001DB7290F890>	0.0	28962448.0	3t3	9525
CN(CCC1=CC=CC=N1)C1C(CNS(=O)(=O)C2=CC=CS2)OC(CO)C1O	<rdkit.DataStructs.cDataStructs.ExplicitBitVect object at 0x000001DB7290F970>	0.0	28962257.0	3t3	13977
COCC1CN(C(=O)C2=CC=C3NC=CC3=C2)CC1C1=CC=NC=C1	<rdkit.DataStructs.cDataStructs.ExplicitBitVect object at 0x000001DB7290FA50>	0.0	124050412.0	3t3	7311
OC1=CC(C2=NC3=CC=CC=C3S2)=CC2=C1OCCN(CC1=NC=CC=N1)C2	<rdkit.DataStructs.cDataStructs.ExplicitBitVect object at 0x000001DB7290FB30>	0.0	56755397.0	3t3	21
CC1=CC=C(C#N)C(C2=CC(NCC3=CC=CN=C3)=NC3=C2C=CN3)=N1	<rdkit.DataStructs.cDataStructs.ExplicitBitVect object at 0x000001DB7290FC10>	0.0	70731044.0	3t3	2367
CNC(=O)C1=CC(C2CC2)=NC2=C1C(C1CCCN1C(=O)NC(C)C)=NN2C	<rdkit.DataStructs.cDataStructs.ExplicitBitVect object at 0x000001DB7290FCF0>	0.0	134803221.0	3t3	8815
COC1C(=O)N(C2CCN(C(=O)C3=CC=CN=C3)CC2)C12CCOCC2	<rdkit.DataStructs.cDataStructs.ExplicitBitVect object at 0x000001DB7290FDD0>	0.0	91925525.0	3t3	11175
COCCOC1=CC=C2CN(C(=O)NC3=CC=CC=C3C)CCC2=N1	<rdkit.DataStructs.cDataStructs.ExplicitBitVect object at 0x000001DB7290FEB0>	0.0	91917909.0	3t3	11039
COC(=O)C1=CN(CC(=O)NC2=CC=CC(Br)=C2)S(=O)(=O)N=C1C	<rdkit.DataStructs.cDataStructs.ExplicitBitVect object at 0x000001DB7290FF90>	0.0	91906633.0	3t3	1202
CCOC(=O)C1CCN(C(=O)C2=CC3=C(CCN(CC4=CC=CC=C4)C3)N2C)CC1	<rdkit.DataStructs.cDataStructs.ExplicitBitVect object at 0x000001DB729100B0>	0.0	53160680.0	3t3	11293
CCNC(=O)C1CC(N)CN1C(=O)C(C)C1=CC=C2C=C(OC)C=CC2=C1	<rdkit.DataStructs.cDataStructs.ExplicitBitVect object at 0x000001DB72910190>	0.0	56715559.0	3t3	4205
CN(CCO)CC1(O)CCCN(CC2=CC=CC(F)=C2F)C1=O	<rdkit.DataStructs.cDataStructs.ExplicitBitVect object at 0x000001DB72910270>	0.0	56711070.0	3t3	14609
COC1=CC=C(F)C=C1C(=O)NCC1=C(C)N=CC2=C1CCNC2	<rdkit.DataStructs.cDataStructs.ExplicitBitVect object at 0x000001DB72910350>	0.0	56916141.0	3t3	2671
C[S+](=O)([O-])N1CCC2(C1)N=C(C1=CC=CC=N1)C(=O)N2	<rdkit.DataStructs.cDataStructs.ExplicitBitVect object at 0x000001DB72910430>	0.0	134793952.0	3t3	14218
CNC(=O)C1CN(C(=O)C2=CC=C3NC=CC3=C2)CC1COC	<rdkit.DataStructs.cDataStructs.ExplicitBitVect object at 0x000001DB72910510>	0.0	110203625.0	3t3	13929
COCCNC(=O)C1CC(OC2=CC=CN=C2)CN1C(=O)NCC1=CC=CC=C1	<rdkit.DataStructs.cDataStructs.ExplicitBitVect object at 0x000001DB729105F0>	0.0	110197063.0	3t3	14125
CCC(=O)N1CCC2=C(C1)SC1=NC=NC(N3CCN(C)CC3)=C21	<rdkit.DataStructs.cDataStructs.ExplicitBitVect object at 0x000001DB729106D0>	0.0	91906071.0	3t3	7742
N#CC1=CC=CC(C2=CN3CCCN(C(=O)C4=CC=CC(F)=C4)C3=N2)=C1	<rdkit.DataStructs.cDataStructs.ExplicitBitVect object at 0x000001DB729107B0>	0.0	53183393.0	3t3	61
N#CC1=CC=C(S(=O)(=O)N2CC(OC3=CC=CN=C3)CC2C(N)=O)C=C1	<rdkit.DataStructs.cDataStructs.ExplicitBitVect object at 0x000001DB72910890>	0.0	110199112.0	3t3	1573
CC1=C(CN(C)CC2=C(C)N(C)N(C3=CC=CC=C3)C2=O)SC=C1	<rdkit.DataStructs.cDataStructs.ExplicitBitVect object at 0x000001DB72910970>	0.0	50984065.0	3t3	1208
CCC1=NOC(C)=C1C(=O)N1CCCC(CO)(CC=C(C)C)C1	<rdkit.DataStructs.cDataStructs.ExplicitBitVect object at 0x000001DB72910A50>	0.0	72916470.0	3t3	14653
CN1CC(NCC2=CC=CN=C2)CCCC(C(=O)NCC2=CC(F)=CC(F)=C2)CC1=O	<rdkit.DataStructs.cDataStructs.ExplicitBitVect object at 0x000001DB72910B30>	0.0	75411889.0	3t3	2335
CC1=NOC(C)=C1CC(=O)NCC1CN2C=CC=C2C(=O)N1C	<rdkit.DataStructs.cDataStructs.ExplicitBitVect object at 0x000001DB72910C10>	0.0	91920331.0	3t3	1200
CC1=NOC(C)=C1CC(=O)N1CC(CO)C(C2=CC=CC=N2)C1	<rdkit.DataStructs.cDataStructs.ExplicitBitVect object at 0x000001DB72910CF0>	0.0	110203354.0	3t3	1088
CC1=NOC(C)=C1CC(=O)N1CC2CC(C1)C1CCCC(=O)N1C2	<rdkit.DataStructs.cDataStructs.ExplicitBitVect object at 0x000001DB72910DD0>	0.0	134804450.0	3t3	7558
O=C1NCCCCCN(C(=O)CN2CCOCC2)C2CCCC12	<rdkit.DataStructs.cDataStructs.ExplicitBitVect object at 0x000001DB72910EB0>	0.0	110201560.0	3t3	8820
CCOC1=CC=C(C2CC(=O)NC3=C2C=NN3)C(OCC)=C1C	<rdkit.DataStructs.cDataStructs.ExplicitBitVect object at 0x000001DB72910F90>	0.0	136083834.0	3t3	7412
CC1=NC=CN1CC1CCN(C(=O)C2=CN(C3CCC(N)CC3)N=N2)CC1	<rdkit.DataStructs.cDataStructs.ExplicitBitVect object at 0x000001DB729110B0>	0.0	70746051.0	3t3	11294
O=C(NCC1=NN2CCNCC2=C1)C1=CC=C(CN2C=NN=N2)C=C1	<rdkit.DataStructs.cDataStructs.ExplicitBitVect object at 0x000001DB72911190>	0.0	70784537.0	3t3	8348
CC(C)(O)C1CCCN(C(=O)C2=NNC(COC3=CC=CC(F)=C3)=C2)C1	<rdkit.DataStructs.cDataStructs.ExplicitBitVect object at 0x000001DB72911270>	0.0	56741047.0	3t3	10687
CC1=NC=C(CC(=O)N2CCCC(C)(CC3=CC=C4OCOC4=C3)C2)C(=O)N1	<rdkit.DataStructs.cDataStructs.ExplicitBitVect object at 0x000001DB72911350>	0.0	72913378.0	3t3	14258
CCOC(=O)C1(CC2=CC=CC(OC)=C2)CCCN(CC2=CC=CC(C)=N2)C1	<rdkit.DataStructs.cDataStructs.ExplicitBitVect object at 0x000001DB72911430>	0.0	70709692.0	3t3	14438
CC1=NC2=CC(C)=NN2C(NCC2=CN=CN2CC(C)C)=C1	<rdkit.DataStructs.cDataStructs.ExplicitBitVect object at 0x000001DB72911510>	0.0	56892306.0	3t3	2381
COC1=CC=C(Cl)C=C1NC(=O)CCC1CCCN(S(=O)(=O)C2CC2)C1	<rdkit.DataStructs.cDataStructs.ExplicitBitVect object at 0x000001DB729115F0>	0.0	72860038.0	3t3	11531
CC(C)(C(=O)O)C1=CN=C(N2CCC(O)C2)N=C1N1CCOCC1	<rdkit.DataStructs.cDataStructs.ExplicitBitVect object at 0x000001DB729116D0>	0.0	72903289.0	3t3	8891
O=C(CCC1=NN2CCNCC2=C1)N1CCN(C(=O)C2=CC=CS2)CC1	<rdkit.DataStructs.cDataStructs.ExplicitBitVect object at 0x000001DB729117B0>	0.0	70707766.0	3t3	11295
CNC(=O)C1CN(C(=O)C2=NNC3=CC=CC=C23)CC1C1=NC(C)=NO1	<rdkit.DataStructs.cDataStructs.ExplicitBitVect object at 0x000001DB72911890>	0.0	91911123.0	3t3	1121
CCC1(C(=O)NCCCN2CCCC2=O)CCCCC(=O)N1	<rdkit.DataStructs.cDataStructs.ExplicitBitVect object at 0x000001DB72911970>	0.0	91908924.0	3t3	14257
COCCN=C1NC2=NC=CC=C2NC12CCCN(C(=O)C1=CC=CC(OC)=C1)C2	<rdkit.DataStructs.cDataStructs.ExplicitBitVect object at 0x000001DB72911A50>	0.0	136251398.0	3t3	14608
COCC1=NC(C2CC(N)C2)=CC(N2CCC(C3=C(C)C=NN3)CC2)=N1	<rdkit.DataStructs.cDataStructs.ExplicitBitVect object at 0x000001DB72911B30>	0.0	91768503.0	3t3	11040
CC(C)CCN1C(=O)CCC2(C(=O)NC3CC3)CCCCC12	<rdkit.DataStructs.cDataStructs.ExplicitBitVect object at 0x000001DB72911C10>	0.0	91925352.0	3t3	8606
COC1=CC=C2NC(CNC3=CC(C4CC(N)C4)=NC(C)=N3)=CC2=C1	<rdkit.DataStructs.cDataStructs.ExplicitBitVect object at 0x000001DB72911CF0>	0.0	91775837.0	3t3	7045
CC1=CN2N=CC(C(=O)NCC3=CC=CN=C3OC3=CC=CC=C3)=C2N=C1	<rdkit.DataStructs.cDataStructs.ExplicitBitVect object at 0x000001DB72911DD0>	0.0	56742076.0	3t3	1176
CC1=CC=C(CCNC(=O)CN2N=C(C)N(CCC3=CC=CC=C3)C2=O)O1	<rdkit.DataStructs.cDataStructs.ExplicitBitVect object at 0x000001DB72911EB0>	0.0	70778028.0	3t3	1207
COC1=CC=CC=C1OCC1=CC(C(=O)NCC2COCCO2)=NN1	<rdkit.DataStructs.cDataStructs.ExplicitBitVect object at 0x000001DB72911F90>	0.0	45216302.0	3t3	4165
CC(C)CC1=CC(CN2C=C(C3=CN=CN=C3)N=N2)=NO1	<rdkit.DataStructs.cDataStructs.ExplicitBitVect object at 0x000001DB729120B0>	0.0	72848233.0	3t3	4602
CC(C)N1CCC2(CC1)CN(C(=O)C1=CN=CC=N1)CC1=CC=CC=C1O2	<rdkit.DataStructs.cDataStructs.ExplicitBitVect object at 0x000001DB72912190>	0.0	124072869.0	3t3	14648
COCCNC(=O)C1=CC=C2OCC(CC(=O)NC3=CC=CN=C3)N(C)C2=C1	<rdkit.DataStructs.cDataStructs.ExplicitBitVect object at 0x000001DB72912270>	0.0	56875913.0	3t3	2669
O=C(O)CC1(CC(=O)NC2COC3C2OCC3N2N=NN=C2OC2=CC=CC=C2)CCCC1	<rdkit.DataStructs.cDataStructs.ExplicitBitVect object at 0x000001DB72912350>	0.0	11886295.0	3t3	14120
CCOC1=CC=CC=C1NC(=O)N1CCC2=NC(OCCOC)=CC=C2C1	<rdkit.DataStructs.cDataStructs.ExplicitBitVect object at 0x000001DB72912430>	0.0	91907677.0	3t3	11039
O=C(CC1=CC=C(N2C=NN=N2)C=C1)NC1CCOC2(CCOCC2)C1	<rdkit.DataStructs.cDataStructs.ExplicitBitVect object at 0x000001DB72912510>	0.0	70761991.0	3t3	8696
COC1=CC=C2CC(CNC(=O)CCC3=CC=CC=C3F)COC2=C1	<rdkit.DataStructs.cDataStructs.ExplicitBitVect object at 0x000001DB729125F0>	0.0	72917592.0	3t3	2502
COC1=CC=C(F)C(C2=NC(CN3CCN4C(=O)CNC(=O)C4C3)=C(C)O2)=C1	<rdkit.DataStructs.cDataStructs.ExplicitBitVect object at 0x000001DB729126D0>	0.0	56917945.0	3t3	2401
CC1(O)CCC2(CCC(=O)NCCN3CCOCC3)C(NCC3=CC=C(CO)O3)CC(C)(C)C2C1	<rdkit.DataStructs.cDataStructs.ExplicitBitVect object at 0x000001DB729127B0>	0.0	25339521.0	3t3	9524
CCOC(=O)C1=C(C)N=C2SC=C(CC(=O)NCC3CCCO3)N2C1C1=CC=CC=C1F	<rdkit.DataStructs.cDataStructs.ExplicitBitVect object at 0x000001DB72912890>	0.0	45993636.0	3t3	14129
CSCC(=O)NC1CCN2C(=O)N(C3=CC=C(C(C)C)C=C3)C(=O)C2C1	<rdkit.DataStructs.cDataStructs.ExplicitBitVect object at 0x000001DB72912970>	0.0	7050289.0	3t3	8892
COC1=CC(CN2CCC(C)(C3=NOC(C4CCOCC4)=N3)CC2)=CC=C1OC(C)C	<rdkit.DataStructs.cDataStructs.ExplicitBitVect object at 0x000001DB72912A50>	0.0	124038787.0	3t3	2859
CC1=NC(C2(C)CCN(S(=O)(=O)C3=C(C)ON=C3C)CC2)=NO1	<rdkit.DataStructs.cDataStructs.ExplicitBitVect object at 0x000001DB72912B30>	0.0	124038776.0	3t3	14294
C=CCSC(C)C(=O)N1CCCN2N=C(C(=O)OC)C=C2C1	<rdkit.DataStructs.cDataStructs.ExplicitBitVect object at 0x000001DB72912C10>	0.0	50970882.0	3t3	11292
CN(CC1=CN(C)N=C1)C1=CC=C(C2=NC(COC3=CC=CC=C3)=NO2)C=N1	<rdkit.DataStructs.cDataStructs.ExplicitBitVect object at 0x000001DB72912CF0>	0.0	28954889.0	3t3	7413
C1=CN(C2=CC=C(C3=NC=CN3CC3CCCO3)C=C2)C=N1	<rdkit.DataStructs.cDataStructs.ExplicitBitVect object at 0x000001DB72912DD0>	0.0	70767208.0	3t3	8696
O=C(NCC1=CSC(C2=NC=CC=N2)=N1)C1COC2=CC=CC=C2C1	<rdkit.DataStructs.cDataStructs.ExplicitBitVect object at 0x000001DB72912EB0>	0.0	72859289.0	3t3	8434
COCC1CCCN1C1C(CNCC2=CC=CC(Cl)=C2)OC(CO)C1O	<rdkit.DataStructs.cDataStructs.ExplicitBitVect object at 0x000001DB72912F90>	0.0	28961842.0	3t3	9572
CCC1C2=NC=CN2CCCN1C(=O)CC1=C(C)ON=C1C	<rdkit.DataStructs.cDataStructs.ExplicitBitVect object at 0x000001DB729130B0>	0.0	132335076.0	3t3	8748
CC1=CC=C(N2CCC(NS(=O)(=O)C3=CN(C)C(C)=N3)C2=O)C=C1C	<rdkit.DataStructs.cDataStructs.ExplicitBitVect object at 0x000001DB72913190>	0.0	91911257.0	3t3	8894
CCN1C(=O)C2CC3(CCN(C(=O)C4=CC=C(CC5=C(C)ON=C5C)O4)CC3)CN2C1=O	<rdkit.DataStructs.cDataStructs.ExplicitBitVect object at 0x000001DB72913270>	0.0	124075287.0	3t3	14655
CCCC1=NN(C2=CC=CC=C2)C(=O)N1CC(=O)N(C)CC1=C(C)N(C)N=C1	<rdkit.DataStructs.cDataStructs.ExplicitBitVect object at 0x000001DB72913350>	0.0	70771762.0	3t3	1210
C1=COC(CNC2COC3C2OCC3N2N=NN=C2OC2=CC=C(N3C=CN=C3)C=C2)=C1	<rdkit.DataStructs.cDataStructs.ExplicitBitVect object at 0x000001DB72913430>	0.0	11879660.0	3t3	14120
NC(=O)C(CC1CCCCC1)NC(=O)C1CN(C(=O)C2=CC=CN=C2)CCN1C(=O)C1CCCCC1	<rdkit.DataStructs.cDataStructs.ExplicitBitVect object at 0x000001DB72913510>	0.0	7164908.0	3t3	11175
O=C(C1=CC=CN=C1)N1CCC(N2C(=O)C(OCC3CC3)C23CCCCC3)CC1	<rdkit.DataStructs.cDataStructs.ExplicitBitVect object at 0x000001DB729135F0>	0.0	124053929.0	3t3	14356
CCN1C(=O)CCN(C(=O)C2=CC=CS2)CC12CCOCC2	<rdkit.DataStructs.cDataStructs.ExplicitBitVect object at 0x000001DB729136D0>	0.0	124045646.0	3t3	14663
CCN1C(=O)CCN(C(=O)C2=CN=C(C)C=N2)CC12CCOCC2	<rdkit.DataStructs.cDataStructs.ExplicitBitVect object at 0x000001DB729137B0>	0.0	124045657.0	3t3	14663
COC1=CC=C(C2=C(CNC(=O)C3CC4(CCNCC4)CN3)C=NN2)C=C1	<rdkit.DataStructs.cDataStructs.ExplicitBitVect object at 0x000001DB72913890>	0.0	56904942.0	3t3	4168
CCS(=O)(=O)NCC1(COC2=CC=C(C(F)(F)F)C=N2)CC(O)C(O)C1	<rdkit.DataStructs.cDataStructs.ExplicitBitVect object at 0x000001DB72913970>	0.0	75367848.0	3t3	1474
COCCNC(=O)C1COC2(CCN(C(=O)C3=CC=CC=C3F)CC2)N1C(=O)C1=CC=CO1	<rdkit.DataStructs.cDataStructs.ExplicitBitVect object at 0x000001DB72913A50>	0.0	71956072.0	3t3	9533
CC1=NOC(C)=C1CC(=O)N1CCCN2C=CN=C2C1C1=CC=CC=C1	<rdkit.DataStructs.cDataStructs.ExplicitBitVect object at 0x000001DB72913B30>	0.0	124049547.0	3t3	1088
CN1CCN(C2=NC3=C(CCN(CC4=C(C5=CC=CC=C5)NN=C4)CC3)C(=O)N2)CC1	<rdkit.DataStructs.cDataStructs.ExplicitBitVect object at 0x000001DB72913C10>	0.0	136665846.0	3t3	55
O=C(NC1=CC=C2OCCOC2=C1)N1CCC(CC2=NC(C3=CC=NC=C3)=NN2)C1	<rdkit.DataStructs.cDataStructs.ExplicitBitVect object at 0x000001DB72913CF0>	0.0	91914632.0	3t3	8787
O=C(O)CCC1=NN2CCCN(CC3=C(C(=O)O)NN=C3)CC2=C1	<rdkit.DataStructs.cDataStructs.ExplicitBitVect object at 0x000001DB72913DD0>	0.0	56882305.0	3t3	8814
COCCNC(=O)C(C)C1CCC2(C)CCC(NC(=O)CCOC)C(C)C2C1O	<rdkit.DataStructs.cDataStructs.ExplicitBitVect object at 0x000001DB72913EB0>	0.0	134787154.0	3t3	9528
CCOC(=O)C1CCN(C(=O)C2CCC3=NN=C(CNC(=O)NC(C)(C)C)N32)CC1	<rdkit.DataStructs.cDataStructs.ExplicitBitVect object at 0x000001DB72913F90>	0.0	134799243.0	3t3	11293
CCCCNC(=O)CC1=CSC2=NC(C)=C(C3=NN(C4=CC=CC(C)=C4)C(C)=C3)C(=O)N12	<rdkit.DataStructs.cDataStructs.ExplicitBitVect object at 0x000001DB729140B0>	0.0	45963880.0	3t3	2371
O=C(NC1=CC=C2OCCOC2=C1)N1CC2(CCCCC2)CC1COC1=CC=NC=C1	<rdkit.DataStructs.cDataStructs.ExplicitBitVect object at 0x000001DB72914190>	0.0	124052759.0	3t3	7478
CC(=O)N1CCN(C(=O)C2=CC=CN=C2)CC1C(=O)NC(CC1CCCCC1)C(N)=O	<rdkit.DataStructs.cDataStructs.ExplicitBitVect object at 0x000001DB72914270>	0.0	11887589.0	3t3	11175
CCCN1N=C(C)C=C1CN(CC)C(=O)C1CCN(C2=CC(=O)N(C)N=C2)C1	<rdkit.DataStructs.cDataStructs.ExplicitBitVect object at 0x000001DB72914350>	0.0	91920260.0	3t3	1089
CC1=CN=C(C2CCOCC2)N1C1CCN(C(=O)NC2=CC=C3OCCOC3=C2)CC1	<rdkit.DataStructs.cDataStructs.ExplicitBitVect object at 0x000001DB72914430>	0.0	91911385.0	3t3	8124
COC1=CC=C(CCCN2C(=O)OC3CN(C(=O)C4CCOCC4)CC32)C=C1	<rdkit.DataStructs.cDataStructs.ExplicitBitVect object at 0x000001DB72914510>	0.0	56741000.0	3t3	11427
COC1=CC=C(CN2CCOC(C3=CC=CN=C3)C2)C=C1CN1C=CC=N1	<rdkit.DataStructs.cDataStructs.ExplicitBitVect object at 0x000001DB729145F0>	0.0	74247782.0	3t3	7312
O=C(NCC1=CC2=CC=C(F)C=C2NC1=O)C1CC2(CCNCC2)CN1	<rdkit.DataStructs.cDataStructs.ExplicitBitVect object at 0x000001DB729146D0>	0.0	56918090.0	3t3	9020
COCC1=CN(CC2CC(NCC3=CC=CN=C3)C(O)C2O)N=N1	<rdkit.DataStructs.cDataStructs.ExplicitBitVect object at 0x000001DB729147B0>	0.0	75529414.0	3t3	14132
COCCN1CC2(CCCN(C(=O)C3=CC=C(C)N(C)C3=O)C2)CCC1=O	<rdkit.DataStructs.cDataStructs.ExplicitBitVect object at 0x000001DB72914890>	0.0	72838864.0	3t3	14652
O=C(CSC12CC3CC(CC(C3)C1)C2)NCC1=NN2CCNCC2=C1	<rdkit.DataStructs.cDataStructs.ExplicitBitVect object at 0x000001DB72914970>	0.0	70785919.0	3t3	8856
COC1=CC(CNCCC2=CC=CC=C2C)=CC=C1OCC(O)CN1CCOCC1	<rdkit.DataStructs.cDataStructs.ExplicitBitVect object at 0x000001DB72914A50>	0.0	45205684.0	3t3	2859
CCN1C(=O)CCN(C(=O)COCCOC)CC12CCOCC2	<rdkit.DataStructs.cDataStructs.ExplicitBitVect object at 0x000001DB72914B30>	0.0	124075353.0	3t3	14663
CCCNC(=O)OC1CCC2(C)C(CC(=O)N3CCCCC3)C(O)CCC2C1(C)CO	<rdkit.DataStructs.cDataStructs.ExplicitBitVect object at 0x000001DB72914C10>	0.0	11884806.0	3t3	8510
CC1=CC=C(C2=C(CN3CCC4=C(CC3)C(=O)NC(N3CCN(C)CC3)=N4)C=NN2)C=C1	<rdkit.DataStructs.cDataStructs.ExplicitBitVect object at 0x000001DB72914CF0>	0.0	136665848.0	3t3	55
O=C(CCC1=NC2=CC=C(Cl)C=C2N1)N1CCC2=C(C1)C(=O)N1NC(C3=CC=CC=C3)=CC1=N2	<rdkit.DataStructs.cDataStructs.ExplicitBitVect object at 0x000001DB72914DD0>	0.0	87052589.0	3t3	114
CC(C)OCCCNC1=NC2=C([S+](=O)([O-])C3=CC=CN=C3)N=NN2C2=CC=CC=C12	<rdkit.DataStructs.cDataStructs.ExplicitBitVect object at 0x000001DB72914EB0>	0.0	134789035.0	3t3	1238
O=[S+]([O-])(C1=CC=C(Br)C=C1)C1=C2N=C(N3CCCCC3)C3=CC=CC=C3N2N=N1	<rdkit.DataStructs.cDataStructs.ExplicitBitVect object at 0x000001DB72914F90>	0.0	134790543.0	3t3	22
NS(=O)(=O)C1=CC=CC(N2C=CN=C2C2=NN3CCCNCC3=C2)=C1	<rdkit.DataStructs.cDataStructs.ExplicitBitVect object at 0x000001DB729150B0>	0.0	56909364.0	3t3	54
CC1=NOC(C)=C1S(=O)(=O)N(C)C1CCC2=NN(CC3CC3)C(=O)N2CC1	<rdkit.DataStructs.cDataStructs.ExplicitBitVect object at 0x000001DB72915190>	0.0	91922749.0	3t3	8438
COC(=O)C(CC1=CC=C(OC)C=C1)NC(=O)C1CN(C(=O)C2=CC=CN=C2)CCN1C(=O)NC(C)C	<rdkit.DataStructs.cDataStructs.ExplicitBitVect object at 0x000001DB72915270>	0.0	11887586.0	3t3	11175
COCC(=O)N1CCN(C(=O)C2=CC=CN=C2)CC1C(=O)NC(CC1=CC=C(OC)C=C1)C(=O)OC	<rdkit.DataStructs.cDataStructs.ExplicitBitVect object at 0x000001DB72915350>	0.0	11887582.0	3t3	11175
COCC1=CN(CC2CC(NS(=O)(=O)C3=CC=CC=C3)C(O)C2O)N=N1	<rdkit.DataStructs.cDataStructs.ExplicitBitVect object at 0x000001DB72915430>	0.0	75529381.0	3t3	14132
COC1=CC=CC(C2=NN=NN2C2COC3C(NS(=O)(=O)C4=CC=CS4)COC32)=C1	<rdkit.DataStructs.cDataStructs.ExplicitBitVect object at 0x000001DB72915510>	0.0	11887304.0	3t3	7342
CCN(CC1=NNC(C)=C1)CC1CCCN(CCC2=CC=CC(OC)=C2)C1	<rdkit.DataStructs.cDataStructs.ExplicitBitVect object at 0x000001DB729155F0>	0.0	45209391.0	3t3	10687
CC(C)CCN1CC2(CCCN(S(=O)(=O)C3=CN(C)N=C3)C2)CCC1=O	<rdkit.DataStructs.cDataStructs.ExplicitBitVect object at 0x000001DB729156D0>	0.0	72843860.0	3t3	14217
CC1=NC(N2CCC(NC(=O)C3=CN=CC=N3)C(O)C2)=C2C=CSC2=N1	<rdkit.DataStructs.cDataStructs.ExplicitBitVect object at 0x000001DB729157B0>	0.0	70783889.0	3t3	8895
O=C(CCC1CNC(=O)C2CC(NC(=O)NC3=CC=C(F)C=C3F)CN12)NCC1=CC=C(F)C=C1	<rdkit.DataStructs.cDataStructs.ExplicitBitVect object at 0x000001DB72915890>	0.0	26762259.0	3t3	8896
CC1=CC=C(N2N=C(C3=C(C)N=C4SC=C(CC(=O)NC(C)C5=CC=CC=C5)N4C3=O)C=C2C)C=C1	<rdkit.DataStructs.cDataStructs.ExplicitBitVect object at 0x000001DB72915970>	0.0	45963587.0	3t3	1210
CCC1CN(C(=O)C2=CC=CN=C2)CCC1CC(=O)NCC1=CC=C(OC)C(OC)=C1	<rdkit.DataStructs.cDataStructs.ExplicitBitVect object at 0x000001DB72915A50>	0.0	11912032.0	3t3	11175
O=C(NCC1OCC(NCC2=CC=CN=C2)C1O)N1CCOCC1	<rdkit.DataStructs.cDataStructs.ExplicitBitVect object at 0x000001DB72915B30>	0.0	75536758.0	3t3	7983
CC1=NOC(C)=C1CNC1CC(CO)C(O)C1O	<rdkit.DataStructs.cDataStructs.ExplicitBitVect object at 0x000001DB72915C10>	0.0	75529452.0	3t3	4218
CC1=NOC(C)=C1C(=O)NC1COC2C(OCC3=CC=CC=C3)COC12	<rdkit.DataStructs.cDataStructs.ExplicitBitVect object at 0x000001DB72915CF0>	0.0	11911780.0	3t3	14052
COC1=CC=CC=C1C(=O)N1CCCC(C(=O)N2CCCC2C2=NC3=CC=NC=C3N2)C1	<rdkit.DataStructs.cDataStructs.ExplicitBitVect object at 0x000001DB72915DD0>	0.0	134795864.0	3t3	10858
CNC(=O)C1=CC(C2CC2)=NC2=C1C(C1CCN(C(=O)NC(C)C)C1)=NN2C	<rdkit.DataStructs.cDataStructs.ExplicitBitVect object at 0x000001DB72915EB0>	0.0	134802383.0	3t3	8681
CC1=NC=C2C(=N1)CC1CCC2N1C(=O)CCC1=CC=CC=C1	<rdkit.DataStructs.cDataStructs.ExplicitBitVect object at 0x000001DB72915F90>	0.0	110196641.0	3t3	1146
CCN(C1CCOCC1)C1CN(C(=O)C2=CN(C)N=C2)C1	<rdkit.DataStructs.cDataStructs.ExplicitBitVect object at 0x000001DB729160B0>	0.0	110197183.0	3t3	7783
C1=CC=C(C2=NOC(C3=CC4=NN=C(CN5CCN(C6=CC=CC=N6)CC5)N4C=C3)=N2)C=C1	<rdkit.DataStructs.cDataStructs.ExplicitBitVect object at 0x000001DB72916190>	0.0	91893363.0	3t3	17
O=C1CCCN1CCCNC(=O)C1(CCO)CCN(CC2=CC=CC=C2)C1	<rdkit.DataStructs.cDataStructs.ExplicitBitVect object at 0x000001DB72916270>	0.0	124077146.0	3t3	14610
COCCN1C(C)=CN=C1CCNC(=O)C1(C2=CC=C(OC)C=C2)CC1	<rdkit.DataStructs.cDataStructs.ExplicitBitVect object at 0x000001DB72916350>	0.0	91911702.0	3t3	1211
CNC1=NC2=C(S1)C(C1=CC=C(F)C(F)=C1)CC(=O)N2	<rdkit.DataStructs.cDataStructs.ExplicitBitVect object at 0x000001DB72916430>	0.0	51138375.0	3t3	8894
CC1=CC=C(C2=C(NCCC(=O)N3CCCCC3)N3C=CN=CC3=N2)C=C1	<rdkit.DataStructs.cDataStructs.ExplicitBitVect object at 0x000001DB72916510>	0.0	53039749.0	3t3	8486
COC1=NC=CN=C1NC1CCN(C(=O)CC2=C(C)ON=C2C)CC1	<rdkit.DataStructs.cDataStructs.ExplicitBitVect object at 0x000001DB729165F0>	0.0	53185568.0	3t3	11291
CCCN1C=CC2=C(C(C(=O)NC3CCCC3)=C(C)S2)C1=O	<rdkit.DataStructs.cDataStructs.ExplicitBitVect object at 0x000001DB729166D0>	0.0	87051522.0	3t3	8606
CCOC1=CC=C(C2=C(CNC(=O)C3=CC=C(N(C)C)C=C3)C=NN2)C=C1	<rdkit.DataStructs.cDataStructs.ExplicitBitVect object at 0x000001DB729167B0>	0.0	91911284.0	3t3	7542
CCCCNC(=O)COC1=CC=C(NC(=O)C2CC2)C=N1	<rdkit.DataStructs.cDataStructs.ExplicitBitVect object at 0x000001DB72916890>	0.0	53175022.0	3t3	10042
COC1=CC=C(CN2C=C(C(=O)O)C(C)=NS2(=O)=O)C=C1F	<rdkit.DataStructs.cDataStructs.ExplicitBitVect object at 0x000001DB72916970>	0.0	91906885.0	3t3	1122
O=C1NC(N2CCOCC2)=NC2=C1CCN(S(=O)(=O)C1=CC=CC=C1F)CC2	<rdkit.DataStructs.cDataStructs.ExplicitBitVect object at 0x000001DB72916A50>	0.0	136665758.0	3t3	55
CCCN1C(=O)CC2=CC=CC=C2C1C(=O)NCC1=CC=CC(OC)=C1OC	<rdkit.DataStructs.cDataStructs.ExplicitBitVect object at 0x000001DB72916B30>	0.0	53147553.0	3t3	13981
CCCN(C)C(=O)COC1=CC=C(NC(=O)C2CC2)C=N1	<rdkit.DataStructs.cDataStructs.ExplicitBitVect object at 0x000001DB72916C10>	0.0	53175008.0	3t3	7507
CC1=NC=CN1CC1(CNC2=CC=NC=N2)CC1	<rdkit.DataStructs.cDataStructs.ExplicitBitVect object at 0x000001DB72916CF0>	0.0	72853608.0	3t3	1181
O=C(C1=CC=CN=C1)N1CCC2(CCCN(C3CCOCC3)C2=O)C1	<rdkit.DataStructs.cDataStructs.ExplicitBitVect object at 0x000001DB72916DD0>	0.0	72869713.0	3t3	14356
CC1=NN(CCCNC2=CC(C(C)C)=NC=N2)C=C1	<rdkit.DataStructs.cDataStructs.ExplicitBitVect object at 0x000001DB72916EB0>	0.0	72926999.0	3t3	1181
CC1=C(C(=O)N2CCC(C(=O)O)(N3C=CC(C4=CC=CO4)=N3)CC2)SC=N1	<rdkit.DataStructs.cDataStructs.ExplicitBitVect object at 0x000001DB72916F90>	0.0	56897994.0	3t3	14563
CCOC1CC(O)C12CCN(C1=CC=C(C#N)C=N1)CC2	<rdkit.DataStructs.cDataStructs.ExplicitBitVect object at 0x000001DB729170B0>	0.0	72924006.0	3t3	7507
CN1C(C(=O)O)CC(C(=O)NCCCO)C1C1=CC=CC=C1F	<rdkit.DataStructs.cDataStructs.ExplicitBitVect object at 0x000001DB72917190>	0.0	56746646.0	3t3	1212
CC1=CC=C(N2C=C(CN3CCN(C)C(CCO)C3)C=N2)C=C1	<rdkit.DataStructs.cDataStructs.ExplicitBitVect object at 0x000001DB72917270>	0.0	45207600.0	3t3	1123
CN1CCCCC1C(=O)NCC1=CC=CN=C1OC1=CC=CC(C(F)(F)F)=C1	<rdkit.DataStructs.cDataStructs.ExplicitBitVect object at 0x000001DB72917350>	0.0	45205817.0	3t3	10363
CC1=NN(C)C=C1CN(C)CC1(O)CCCN(CC2=CC=C(F)C=C2)C1=O	<rdkit.DataStructs.cDataStructs.ExplicitBitVect object at 0x000001DB72917430>	0.0	45251693.0	3t3	14405
CC1=CC=C(C2=NN(C3=CC=CC(F)=C3)C=C2CN(C)CCO)O1	<rdkit.DataStructs.cDataStructs.ExplicitBitVect object at 0x000001DB72917510>	0.0	70757460.0	3t3	1182
CN(CCN1C=C(C2=CN=CN=C2)N=N1)S(C)(=O)=O	<rdkit.DataStructs.cDataStructs.ExplicitBitVect object at 0x000001DB729175F0>	0.0	72895432.0	3t3	1242
O=C(C1=CC=CC=C1N1CCOCC1)N1CCCN2N=C(CO)C=C2C1	<rdkit.DataStructs.cDataStructs.ExplicitBitVect object at 0x000001DB729176D0>	0.0	91765802.0	3t3	7689
CN(C)CCN(C)C1C(CNC(=O)NC2=CC=C(OC(F)(F)F)C=C2)OC(CO)C1O	<rdkit.DataStructs.cDataStructs.ExplicitBitVect object at 0x000001DB729177B0>	0.0	28961484.0	3t3	8440
O=C(CCC1=NC2=CC=CC=C2S1)NCC1CCCCC(=O)N1	<rdkit.DataStructs.cDataStructs.ExplicitBitVect object at 0x000001DB72917890>	0.0	91909421.0	3t3	11176
COC1=CC=C(CCNC(=O)CN2C(=O)C(C3=CC=CC=C3)=NC23CCCC3)C=C1OC	<rdkit.DataStructs.cDataStructs.ExplicitBitVect object at 0x000001DB72917970>	0.0	91891057.0	3t3	14404
CS(=O)(=O)N(CC1=CC=CN=C1)C1CN(C(=O)C2=CC=C3NC=CC3=C2)C1	<rdkit.DataStructs.cDataStructs.ExplicitBitVect object at 0x000001DB72917A50>	0.0	91913616.0	3t3	1634
CC1=CC(N2CCC(C3=NC=CN3CC3=CC=CC=N3)CC2)=NC2=CC=CC=C12	<rdkit.DataStructs.cDataStructs.ExplicitBitVect object at 0x000001DB72917B30>	0.0	72843639.0	3t3	1026
CNC(=O)CC1=CC=CC(N2C=CN=C2C2=CC(OC)=C(OC)C=C2F)=C1	<rdkit.DataStructs.cDataStructs.ExplicitBitVect object at 0x000001DB72917C10>	0.0	70704529.0	3t3	2536
CN(CC1=CC=CC=C1OCC(=O)O)CC1CCN(C)C1(C)C	<rdkit.DataStructs.cDataStructs.ExplicitBitVect object at 0x000001DB72917CF0>	0.0	77079988.0	3t3	8935
CC1=NN(CCCNC(=O)C2CCN(C(=O)C3CCC3)CC2)C(C)=N1	<rdkit.DataStructs.cDataStructs.ExplicitBitVect object at 0x000001DB72917DD0>	0.0	72918402.0	3t3	8681
CCCOC1=CC=CC=C1CCCNC(=O)C1CCCC(O)C1	<rdkit.DataStructs.cDataStructs.ExplicitBitVect object at 0x000001DB72917EB0>	0.0	91774918.0	3t3	10042
CC1=CC=CC=C1CCN1CCCC(CN(C)C(=O)NC2=CC=CC=C2C)C1	<rdkit.DataStructs.cDataStructs.ExplicitBitVect object at 0x000001DB72917F90>	0.0	45211490.0	3t3	11823
COC1=CC=CC2=C1OCC(C(=O)N1CCC(NS(C)(=O)=O)CC1)C2	<rdkit.DataStructs.cDataStructs.ExplicitBitVect object at 0x000001DB729180B0>	0.0	70711726.0	3t3	11213
O=C(NCC1=CC=CO1)NC1CC(=O)N(CCCC2=CC=CC=C2)C1	<rdkit.DataStructs.cDataStructs.ExplicitBitVect object at 0x000001DB72918190>	0.0	45194664.0	3t3	9526
COC(=O)N(C)CC1=CC=CC(N2CCN(CC3=C(Cl)C=CC(Cl)=C3Cl)CC2)=C1F	<rdkit.DataStructs.cDataStructs.ExplicitBitVect object at 0x000001DB72918270>	0.0	134786299.0	3t3	10043
O=[S+]1([O-])NCC2(CCN(CC3=CC=CS3)CC2)OC2=NC=CC=C21	<rdkit.DataStructs.cDataStructs.ExplicitBitVect object at 0x000001DB72918350>	0.0	134787908.0	3t3	9106
O=C(C1=CC=CC=C1F)N1CCCC1C(=O)N1CCCC1C1=NC2=CC=NC=C2N1	<rdkit.DataStructs.cDataStructs.ExplicitBitVect object at 0x000001DB72918430>	0.0	134798492.0	3t3	962
C[S+](=O)([O-])NCC1=NN=C2CCC(C(=O)NC3=CC=C(F)C=C3)N21	<rdkit.DataStructs.cDataStructs.ExplicitBitVect object at 0x000001DB72918510>	0.0	134800521.0	3t3	8896
CC1=NOC(C2CCCN2C(=O)C2=CC=C(F)C=C2F)=C1	<rdkit.DataStructs.cDataStructs.ExplicitBitVect object at 0x000001DB729185F0>	0.0	53017208.0	3t3	8697
CCN(C1CCOCC1)C1CN(C(=O)C2=CN=CC=N2)C1	<rdkit.DataStructs.cDataStructs.ExplicitBitVect object at 0x000001DB729186D0>	0.0	110197171.0	3t3	7783
COC1=CC=C(CN2CC3(CCN(C(=O)CN4C(=O)OC5=CC=CC=C54)CC3)C2=O)C=C1	<rdkit.DataStructs.cDataStructs.ExplicitBitVect object at 0x000001DB729187B0>	0.0	91920742.0	3t3	14294
CCOC1=CC=CC=C1CN1CCC2=C(CC1)C(=O)NC(N1CCOCC1)=N2	<rdkit.DataStructs.cDataStructs.ExplicitBitVect object at 0x000001DB72918890>	0.0	136665811.0	3t3	55
CC1=C(CN2CCCC(COC3=CC=CC=C3C(=O)N3CCCCC3)C2)C=NN1C	<rdkit.DataStructs.cDataStructs.ExplicitBitVect object at 0x000001DB72918970>	0.0	91903838.0	3t3	10858
COC1=CC=C(CCNC(=O)C2=CC3=CN(C(C)C)C=C3S2)C=C1OC	<rdkit.DataStructs.cDataStructs.ExplicitBitVect object at 0x000001DB72918A50>	0.0	87054438.0	3t3	3882
CCN(CC)CCNC(=O)C1CCCN(CC2=CC=NC=C2)CCC(=O)NCC1	<rdkit.DataStructs.cDataStructs.ExplicitBitVect object at 0x000001DB72918B30>	0.0	110199499.0	3t3	8819
COCC1CN(C(=O)C2=C(C)OC(C)=C2)CC1C1=CC=CC=N1	<rdkit.DataStructs.cDataStructs.ExplicitBitVect object at 0x000001DB72918C10>	0.0	124051397.0	3t3	14133
COCC(=O)NC1CC(CO)N(CC2=CC=CS2)C1	<rdkit.DataStructs.cDataStructs.ExplicitBitVect object at 0x000001DB72918CF0>	0.0	71687119.0	3t3	13982
CC(C)CCC(=O)N1CCC2=C(C1)SC(N1CCN(C)CC1)=N2	<rdkit.DataStructs.cDataStructs.ExplicitBitVect object at 0x000001DB72918DD0>	0.0	91913690.0	3t3	7742
O=C1CCN(C(=O)C2=CC=CN=C2)CCCC(C(=O)N2CCN(C3=CC=C(F)C=C3)CC2)CCN1	<rdkit.DataStructs.cDataStructs.ExplicitBitVect object at 0x000001DB72918EB0>	0.0	110200090.0	3t3	11175
CC1=CC=CC=C1OC1(C(=O)O)CCN(C2=NC=CC=C2C(N)=O)CC1	<rdkit.DataStructs.cDataStructs.ExplicitBitVect object at 0x000001DB72918F90>	0.0	56909845.0	3t3	1090
CC1=CC=CC(CN(C)C(=O)C2=CC(C3=CN=C(C)N=C3)=NC3=CC(F)=CC=C23)=N1	<rdkit.DataStructs.cDataStructs.ExplicitBitVect object at 0x000001DB729190B0>	0.0	46996115.0	3t3	7475
CC1=NN(C)C(C)=C1C1=CC=NC(NCCC2(O)CCN(C)CC2)=N1	<rdkit.DataStructs.cDataStructs.ExplicitBitVect object at 0x000001DB72919190>	0.0	46999637.0	3t3	14
CCC1=C(C(=O)N2CCCC(CNC(=O)C3=NNC4=CC=CC=C34)C2)N=CO1	<rdkit.DataStructs.cDataStructs.ExplicitBitVect object at 0x000001DB72919270>	0.0	72877728.0	3t3	8746
NC1=NC(C2CC(NC(=O)CC3=CC=C4OCOC4=C3)C2)=CC(=O)N1	<rdkit.DataStructs.cDataStructs.ExplicitBitVect object at 0x000001DB72919350>	0.0	136665161.0	3t3	7343
O=C(NCCN1C=CN=C1)C1=CC=C(OC2CCN(CCC3=CC=CC=C3)CC2)C=C1	<rdkit.DataStructs.cDataStructs.ExplicitBitVect object at 0x000001DB72919430>	0.0	42529542.0	3t3	9734
COC1=CC=C(CN2CCNC(=O)C2CC(=O)NCC2=CC=NC=C2)C=C1OC	<rdkit.DataStructs.cDataStructs.ExplicitBitVect object at 0x000001DB72919510>	0.0	56904963.0	3t3	7311
COC1=CC=CC2=C1OCC(C(=O)N1CCC(C3=NOC(C)=N3)CC1)C2	<rdkit.DataStructs.cDataStructs.ExplicitBitVect object at 0x000001DB729195F0>	0.0	72854779.0	3t3	11213
COCCN1CCCC2(CCN(C3=NC(OC)=CC(OC)=N3)C2)C1=O	<rdkit.DataStructs.cDataStructs.ExplicitBitVect object at 0x000001DB729196D0>	0.0	70751856.0	3t3	14290
O=C1CCCN1CC1CCCN(CC2=CC(F)=CC=C2N2C=CC=N2)C1	<rdkit.DataStructs.cDataStructs.ExplicitBitVect object at 0x000001DB729197B0>	0.0	50960030.0	3t3	8817
CCCCN1C(=O)C2CC(O)CN2C2(CN(CC3=CC=CC(OC(F)(F)F)=C3)C2)C1=O	<rdkit.DataStructs.cDataStructs.ExplicitBitVect object at 0x000001DB72919890>	0.0	100610707.0	3t3	14438
CC(C)CNC1CC(CN2C=C(C3CC3)N=N2)C(O)C1O	<rdkit.DataStructs.cDataStructs.ExplicitBitVect object at 0x000001DB72919970>	0.0	75529389.0	3t3	8897
CC1=CC(C(=O)NCC2=CC=NC=C2)=C2C(C3CCNCC3)=NOC2=N1	<rdkit.DataStructs.cDataStructs.ExplicitBitVect object at 0x000001DB72919A50>	0.0	134789520.0	3t3	4463
CC(C)(C)OC(=O)NCCCC(=O)N1CCC(N2C(=O)NC3=CC=CC=C32)CC1	<rdkit.DataStructs.cDataStructs.ExplicitBitVect object at 0x000001DB72919B30>	0.0	134791900.0	3t3	11089
CC1=NC(C)=C(C(=O)N2CCCN3C=C(C4=CC=CC=C4F)N=C23)S1	<rdkit.DataStructs.cDataStructs.ExplicitBitVect object at 0x000001DB72919C10>	0.0	53183365.0	3t3	962
CNC1=CC(C2CC(NS(=O)(=O)C3=CC=C(F)C=C3)C2)=NC(COC)=N1	<rdkit.DataStructs.cDataStructs.ExplicitBitVect object at 0x000001DB72919CF0>	0.0	91771956.0	3t3	2402
CN1C=CN=C1CN1CC(C(=O)O)CC(C(=O)NCC2=CC=NC=C2)C1	<rdkit.DataStructs.cDataStructs.ExplicitBitVect object at 0x000001DB72919DD0>	0.0	56917692.0	3t3	8327
O=C1CC(C(=O)N2CCC(O)(C3=CC=CN=C3)CC2)CN1CC1=CC=CC=N1	<rdkit.DataStructs.cDataStructs.ExplicitBitVect object at 0x000001DB72919EB0>	0.0	72856848.0	3t3	14667
CNC(=O)C1=CC(C2CC2)=NC2=C1C(C1CCN(C(=O)C3=CC=CC=C3F)C1)=NN2C	<rdkit.DataStructs.cDataStructs.ExplicitBitVect object at 0x000001DB72919F90>	0.0	134801793.0	3t3	10794
CN1N=CC=C1C(=O)N1CC(N(C2CCOCC2)S(C)(=O)=O)C1	<rdkit.DataStructs.cDataStructs.ExplicitBitVect object at 0x000001DB7291A0B0>	0.0	91909828.0	3t3	8544
O=C(NCC1=CC=C(N2CCOCC2)C=C1)C1=CC2=CN(C3CC3)C=C2S1	<rdkit.DataStructs.cDataStructs.ExplicitBitVect object at 0x000001DB7291A190>	0.0	53191573.0	3t3	8628
CCCN(CC1CCOC1)S(=O)(=O)C1=CC=CC=C1Cl	<rdkit.DataStructs.cDataStructs.ExplicitBitVect object at 0x000001DB7291A270>	0.0	91915422.0	3t3	9485
CN1CCN(C2=NC3=C(CCN(CC4=CC=C(Cl)C=C4F)CC3)C(=O)N2)CC1	<rdkit.DataStructs.cDataStructs.ExplicitBitVect object at 0x000001DB7291A350>	0.0	136665836.0	3t3	55
CN1CC(C2=CC=CC=C2)CC2(CCN(C(=O)CCC3=CC=CN=C3)CC2)C1	<rdkit.DataStructs.cDataStructs.ExplicitBitVect object at 0x000001DB7291A430>	0.0	72867342.0	3t3	14668
CC(O)CN1CC2(CCC1=O)CCN(C(=O)C1=CC=NN1C)CC2	<rdkit.DataStructs.cDataStructs.ExplicitBitVect object at 0x000001DB7291A510>	0.0	72851888.0	3t3	14652
CCC1=NC=CC(CN2CCC(C3=NN(C)C(=O)N3CC)CC2)=N1	<rdkit.DataStructs.cDataStructs.ExplicitBitVect object at 0x000001DB7291A5F0>	0.0	56713979.0	3t3	8788
CN(C)C1=CC=CC(OC2=NN=NN2C2COC3C(NC(=O)NC4CCCCC4)COC32)=C1	<rdkit.DataStructs.cDataStructs.ExplicitBitVect object at 0x000001DB7291A6D0>	0.0	11879568.0	3t3	7342
CC1=CC=CC=C1OCC(=O)N1CC2CCN(C)CC2(C(=O)O)C1	<rdkit.DataStructs.cDataStructs.ExplicitBitVect object at 0x000001DB7291A7B0>	0.0	72875274.0	3t3	13894
O=C(NCCC1=CN=CN1)C1CCCN(C2CCOCC2)C1	<rdkit.DataStructs.cDataStructs.ExplicitBitVect object at 0x000001DB7291A890>	0.0	72876993.0	3t3	8628
CC1(C)NC(=O)N(CC(=O)NC2CC(C3=CC(=O)NC(N)=N3)C2)C1=O	<rdkit.DataStructs.cDataStructs.ExplicitBitVect object at 0x000001DB7291A970>	0.0	136665396.0	3t3	7343
COC(=O)C1=NN2CCCN(C(=O)C3CCCCN4N=NN=C34)CC2=C1	<rdkit.DataStructs.cDataStructs.ExplicitBitVect object at 0x000001DB7291AA50>	0.0	50952081.0	3t3	11292
CC(=O)N1CCN(C2=NC=CC=C2CNC(=O)C2COC3=CC=CC=C3C2)CC1	<rdkit.DataStructs.cDataStructs.ExplicitBitVect object at 0x000001DB7291AB30>	0.0	45224491.0	3t3	8434
COCC1=NC=C(C)N1CCC1CCN(C(=O)C2=CC=CN=C2C)CC1	<rdkit.DataStructs.cDataStructs.ExplicitBitVect object at 0x000001DB7291AC10>	0.0	124077716.0	3t3	11294
CC1=NOC(C)=C1COC1COCCC1NC(=O)C1=CC=CC(=O)N1	<rdkit.DataStructs.cDataStructs.ExplicitBitVect object at 0x000001DB7291ACF0>	0.0	91763074.0	3t3	14052
COC1=CC=C(C(=O)NC2COC3C2OCC3N2N=NN=C2OC2=CC=C3OCOC3=C2)C=C1	<rdkit.DataStructs.cDataStructs.ExplicitBitVect object at 0x000001DB7291ADD0>	0.0	11886207.0	3t3	7342
COCC(=O)N1CCCC(C(=O)N2CCCC2C2=NC3=CC=NC=C3N2)C1	<rdkit.DataStructs.cDataStructs.ExplicitBitVect object at 0x000001DB7291AEB0>	0.0	134796350.0	3t3	10858
CC(C)CCN1C(=O)CCC2(C(=O)NC3CCCC3)CCCCC12	<rdkit.DataStructs.cDataStructs.ExplicitBitVect object at 0x000001DB7291AF90>	0.0	91925340.0	3t3	9531
CC1(C)CNC(=O)C2=C(C1)NC(CC1(O)CCCC1)=N2	<rdkit.DataStructs.cDataStructs.ExplicitBitVect object at 0x000001DB7291B0B0>	0.0	72877912.0	3t3	14259
CC1(CC2=CC=C3OCOC3=C2)CCCN(C(=O)CN2CCCC2=O)C1	<rdkit.DataStructs.cDataStructs.ExplicitBitVect object at 0x000001DB7291B190>	0.0	72873835.0	3t3	14258
OCC1(O)CCN(C2CCN(C3=CC=C4OCOC4=C3)CC2)CC1	<rdkit.DataStructs.cDataStructs.ExplicitBitVect object at 0x000001DB7291B270>	0.0	56748520.0	3t3	9045
CN1CCN(C(=O)N2CCN3N=C(CN4CCC(CO)CC4)C=C3C2)CC1	<rdkit.DataStructs.cDataStructs.ExplicitBitVect object at 0x000001DB7291B350>	0.0	56910712.0	3t3	11296
COCC1=NNC(CNC(=O)C2(OC3=CC=C(Cl)C=C3)CCNCC2)=C1	<rdkit.DataStructs.cDataStructs.ExplicitBitVect object at 0x000001DB7291B430>	0.0	70767406.0	3t3	4168
O=C(C1=CC=CC(N2C=NN=C2)=C1)N(CC1=CC=C2NC=CC2=C1)C1CC1	<rdkit.DataStructs.cDataStructs.ExplicitBitVect object at 0x000001DB7291B510>	0.0	72891584.0	3t3	7422
CCN(CC)C1=CC(CCC(=O)NCCN(C)C2CCCCC2)=CC=N1	<rdkit.DataStructs.cDataStructs.ExplicitBitVect object at 0x000001DB7291B5F0>	0.0	53186194.0	3t3	7536
COC1=CC=CC(C2=CN3CCCN(C(=O)CN4C=CN=C4)C3=N2)=C1	<rdkit.DataStructs.cDataStructs.ExplicitBitVect object at 0x000001DB7291B6D0>	0.0	53183363.0	3t3	9783
CN(C)C(=O)CC1=CC=CC=C1N1C=CN=C1C1=NN2CCCNCC2=C1	<rdkit.DataStructs.cDataStructs.ExplicitBitVect object at 0x000001DB7291B7B0>	0.0	56917630.0	3t3	563
CCOC(=O)C1=CN(CC(=O)NC2=CC=CC(C)=C2C)S(=O)(=O)N=C1C	<rdkit.DataStructs.cDataStructs.ExplicitBitVect object at 0x000001DB7291B890>	0.0	91906662.0	3t3	1202
CC(C)NC(=O)N1CC(F)C(OCC2=NC3=CC=CC=C3O2)C1	<rdkit.DataStructs.cDataStructs.ExplicitBitVect object at 0x000001DB7291B970>	0.0	75410422.0	3t3	14134
O=C(NC1=CC=C2OCCOC2=C1)N1CCCC(C2=NN=NN2C2=CC=CC=C2)C1	<rdkit.DataStructs.cDataStructs.ExplicitBitVect object at 0x000001DB7291BA50>	0.0	124073402.0	3t3	11174
COC1=CC=CC2=C1OCC(C(=O)NCCSC1=CC=C(C)C=C1)C2	<rdkit.DataStructs.cDataStructs.ExplicitBitVect object at 0x000001DB7291BB30>	0.0	72843687.0	3t3	13980
CC1=NN(C2=CC=CC=C2)C(C)=C1S(=O)(=O)NC1C(N)C2CCOC21	<rdkit.DataStructs.cDataStructs.ExplicitBitVect object at 0x000001DB7291BC10>	0.0	91768269.0	3t3	1027
CCOC1=CC=CC=C1NC(=O)N1CCC(C2=CC=C3OCOC3=C2)C(O)C1	<rdkit.DataStructs.cDataStructs.ExplicitBitVect object at 0x000001DB7291BCF0>	0.0	50975950.0	3t3	13893
CCOC1CN(C(=O)C2=CC3=CC=C(OC)C=C3N2C)CC1O	<rdkit.DataStructs.cDataStructs.ExplicitBitVect object at 0x000001DB7291BDD0>	0.0	91766330.0	3t3	11427
O=C1CCC2(CCCN(C3=NC=CC=C3F)C2)CN1CC1=CC=NC=C1	<rdkit.DataStructs.cDataStructs.ExplicitBitVect object at 0x000001DB7291BEB0>	0.0	70721183.0	3t3	14169
CC1=CSC(NC(=O)C2CCCC(N(C)C)CN(C)C(=O)C2)=N1	<rdkit.DataStructs.cDataStructs.ExplicitBitVect object at 0x000001DB7291BF90>	0.0	75411853.0	3t3	8545
CC1=CC(C(=O)NCC2=CC=CS2)=C2C(C3CCNCC3)=NOC2=N1	<rdkit.DataStructs.cDataStructs.ExplicitBitVect object at 0x000001DB7291C0B0>	0.0	134788164.0	3t3	4463
CC1=C(C(=O)N2CC(CO)CC(CN(C)C)C2)N(C)C2=C(C)C=CC=C12	<rdkit.DataStructs.cDataStructs.ExplicitBitVect object at 0x000001DB7291C190>	0.0	72918231.0	3t3	11951
CC1=CC=CC(N2N=C(C3=C(C)N=C4SC=C(CC(=O)N5CCCC5)N4C3=O)C=C2C)=C1C	<rdkit.DataStructs.cDataStructs.ExplicitBitVect object at 0x000001DB7291C270>	0.0	45964017.0	3t3	14295
COC1C(=O)N(CC2CC2)C12CCN(S(=O)(=O)C1=CC=C3OCCOC3=C1)CC2	<rdkit.DataStructs.cDataStructs.ExplicitBitVect object at 0x000001DB7291C350>	0.0	91923376.0	3t3	9452
CC1=NN(CCCC(=O)N2CC(CO)CC(CN(C)C)C2)C(C)=C1	<rdkit.DataStructs.cDataStructs.ExplicitBitVect object at 0x000001DB7291C430>	0.0	72842365.0	3t3	7506
COC1=CC=C2OCC(C)(C)C=C3CN(C(=O)N(C)C)CC1=C32	<rdkit.DataStructs.cDataStructs.ExplicitBitVect object at 0x000001DB7291C510>	0.0	118738676.0	3t3	13975
CC1=CC=C(S(=O)(=O)NCC2OCC(NCC3=CC=CN=C3)C2O)C=C1	<rdkit.DataStructs.cDataStructs.ExplicitBitVect object at 0x000001DB7291C5F0>	0.0	75536714.0	3t3	1982
COC1=CC=C(C2=CC3=NC4=C(CN(C(=O)CCCC5=CNC6=CC=CC=C56)CC4)C(=O)N3N2)C=C1	<rdkit.DataStructs.cDataStructs.ExplicitBitVect object at 0x000001DB7291C6D0>	0.0	87052612.0	3t3	10795
CC1CCN(C2=CC=C(CNC(=O)C3CCCN(S(C)(=O)=O)CCC(=O)NCC3)C=C2)CC1	<rdkit.DataStructs.cDataStructs.ExplicitBitVect object at 0x000001DB7291C7B0>	0.0	110199848.0	3t3	8819
CN(C)CC1CN(C2=NC=CC=N2)CC1NS(=O)(=O)C1=CC=CS1	<rdkit.DataStructs.cDataStructs.ExplicitBitVect object at 0x000001DB7291C890>	0.0	91911077.0	3t3	13977
NC1CCC2=NN(CC(=O)NCCOC3=CC=CC=C3)C(=O)N2CC1	<rdkit.DataStructs.cDataStructs.ExplicitBitVect object at 0x000001DB7291C970>	0.0	91910893.0	3t3	9593
CC1=CN2N=C(C(=O)NCC3=CC=CC=C3C(F)(F)F)C=C2C(N2CCSCC2)=N1	<rdkit.DataStructs.cDataStructs.ExplicitBitVect object at 0x000001DB7291CA50>	0.0	91891322.0	3t3	1085
O=C(NCC1=NN2CCNCC2=C1)C(C1=CC=CC=C1)C1CCCC1	<rdkit.DataStructs.cDataStructs.ExplicitBitVect object at 0x000001DB7291CB30>	0.0	70763702.0	3t3	8856
CC1=NC2=C(CCNCC2)C(NCCC2=NC(C)=C(Cl)S2)=N1	<rdkit.DataStructs.cDataStructs.ExplicitBitVect object at 0x000001DB7291CC10>	0.0	56897170.0	3t3	63
COC(=O)C1=CC=C(CN2C(=O)C3CC(O)CN3C3(CN(C4CCN(C(C)=O)CC4)C3)C2=O)C=C1	<rdkit.DataStructs.cDataStructs.ExplicitBitVect object at 0x000001DB7291CCF0>	0.0	100614778.0	3t3	11579
O=C(NCCC1=CCCCC1)C1=C2CCOCCN2C(=O)C=C1OCC1CC1	<rdkit.DataStructs.cDataStructs.ExplicitBitVect object at 0x000001DB7291CDD0>	0.0	124079329.0	3t3	8698
COC1=CC=C(CNC(=O)CCC23CCC(C)(O)CC2C(C)(C)CC3NC(=O)C2=CC=CS2)C=C1	<rdkit.DataStructs.cDataStructs.ExplicitBitVect object at 0x000001DB7291CEB0>	0.0	25339631.0	3t3	13979
CC(=O)NC1=CC=C(S(=O)(=O)NC2COC3C2OCC3N2N=NN=C2OC2=CC=C(N3C=CN=C3)C=C2)C=C1	<rdkit.DataStructs.cDataStructs.ExplicitBitVect object at 0x000001DB7291CF90>	0.0	44716792.0	3t3	7342
O=C(CCC1=CNC2=CC=CC=C12)N1CC(CO)C(C2=CC=CC=N2)C1	<rdkit.DataStructs.cDataStructs.ExplicitBitVect object at 0x000001DB7291D0B0>	0.0	110203396.0	3t3	1088
NC(=O)C(CC1CCCCC1)NC(=O)C1CN(C(=O)C2CCNCC2)CCN1C(=O)C1CCNCC1	<rdkit.DataStructs.cDataStructs.ExplicitBitVect object at 0x000001DB7291D190>	0.0	25391103.0	3t3	12352
O=C(NCC1OC(CO)C(O)C1N1CCN(C2=CC=C(F)C=C2)CC1)C1=CC=CS1	<rdkit.DataStructs.cDataStructs.ExplicitBitVect object at 0x000001DB7291D270>	0.0	28961850.0	3t3	8442
N#CC1=CC=CC(NC(=O)NC2COC3C2OCC3N2N=NN=C2OC2=CC=C(N3C=NC=N3)C=C2)=C1	<rdkit.DataStructs.cDataStructs.ExplicitBitVect object at 0x000001DB7291D350>	0.0	11886266.0	3t3	7342
CC1=NOC(C)=C1CC(=O)N(C)C1CCC2=NN(CC3CC3)C(=O)N2CC1	<rdkit.DataStructs.cDataStructs.ExplicitBitVect object at 0x000001DB7291D430>	0.0	91922761.0	3t3	8743
CC1=NC(N2CCC(NC3CC4=CC=CC=C4C3N)CC2)=C2C=CSC2=N1	<rdkit.DataStructs.cDataStructs.ExplicitBitVect object at 0x000001DB7291D510>	0.0	72850325.0	3t3	1148
CCN1C(=O)CCN(C(=O)C2=NN(C)C3=CC=CC=C23)CC12CCOCC2	<rdkit.DataStructs.cDataStructs.ExplicitBitVect object at 0x000001DB7291D5F0>	0.0	124045655.0	3t3	14663
CCN1C(=O)CCN(C(=O)C2=CC=NN2CC)CC12CCOCC2	<rdkit.DataStructs.cDataStructs.ExplicitBitVect object at 0x000001DB7291D6D0>	0.0	124075363.0	3t3	14663
COCCN1N=CC(N2CCC(C(=O)N3CCC(N(C)CC4=CC=CC(Cl)=C4)CC3)C2)=CC1=O	<rdkit.DataStructs.cDataStructs.ExplicitBitVect object at 0x000001DB7291D7B0>	0.0	91920263.0	3t3	11108
CCCCN1CC2(CCCN(C(=O)C3=C(C)NC=C3)C2)CCC1=O	<rdkit.DataStructs.cDataStructs.ExplicitBitVect object at 0x000001DB7291D890>	0.0	72843973.0	3t3	14357
CC1=NOC(C)=C1CCNC(=O)CN1C(=O)C(OC2=CC=C(F)C=C2)C12CCCCC2	<rdkit.DataStructs.cDataStructs.ExplicitBitVect object at 0x000001DB7291D970>	0.0	124044837.0	3t3	5403
CC1=CC=CC(N2N=C(C3=C(C)N=C4SC=C(CC(=O)N5CCCCC5)N4C3=O)C=C2C)=C1C	<rdkit.DataStructs.cDataStructs.ExplicitBitVect object at 0x000001DB7291DA50>	0.0	45964016.0	3t3	14295
CC1=CC(C)=C([S+](=O)([O-])C2=C3N=C(NC4CC4)C4=CC=CC=C4N3N=N2)C(C)=C1	<rdkit.DataStructs.cDataStructs.ExplicitBitVect object at 0x000001DB7291DB30>	0.0	134787982.0	3t3	1085
CCC(C)NC(=O)CC1=CSC2=NC(C)=C(C3=NN(C4=CC=C(C)C=C4C)C(C)=C3)C(=O)N12	<rdkit.DataStructs.cDataStructs.ExplicitBitVect object at 0x000001DB7291DC10>	0.0	45963711.0	3t3	4742
CN(C)CC1=CN(CC2CC(NS(=O)(=O)C3=CC=CC=C3)C(O)C2O)N=N1	<rdkit.DataStructs.cDataStructs.ExplicitBitVect object at 0x000001DB7291DCF0>	0.0	75529592.0	3t3	1591
O=S(=O)(NCC1OC(CO)C(O)C1N1CCN(C2=CC=CC=C2)CC1)C1=CC=C(F)C=C1	<rdkit.DataStructs.cDataStructs.ExplicitBitVect object at 0x000001DB7291DDD0>	0.0	28961348.0	3t3	8979
CC1CN(C(=O)C2=NNC(C(F)(F)F)=C2)CC1(O)C1CCC1	<rdkit.DataStructs.cDataStructs.ExplicitBitVect object at 0x000001DB7291DEB0>	0.0	72874379.0	3t3	8818
COCCNC(=O)C(C)C1CCC2(C)CCC(NC(=O)C3=CC=CC=N3)C(C)C2C1O	<rdkit.DataStructs.cDataStructs.ExplicitBitVect object at 0x000001DB7291DF90>	0.0	134787179.0	3t3	9593
CCN1C=C(S(=O)(=O)N2CCCC2C2=NC(C3=CC=C(F)C=C3)=NN2)C=N1	<rdkit.DataStructs.cDataStructs.ExplicitBitVect object at 0x000001DB7291E0B0>	0.0	124041157.0	3t3	8821
CCOCC(=O)N1CCCCCCNC(=O)C2CC(C3=NC(C4=CC=CN=C4)=NO3)CC21	<rdkit.DataStructs.cDataStructs.ExplicitBitVect object at 0x000001DB7291E190>	0.0	110200684.0	3t3	8490
O=S(=O)(NC1COC2C1OCC2N1N=NN=C1OC1=CC=C(N2C=CN=C2)C=C1)C1=CC=CS1	<rdkit.DataStructs.cDataStructs.ExplicitBitVect object at 0x000001DB7291E270>	0.0	40474971.0	3t3	7342
CCN1C(=O)CCN(C(=O)CCOC)CC12CCOCC2	<rdkit.DataStructs.cDataStructs.ExplicitBitVect object at 0x000001DB7291E350>	0.0	110198018.0	3t3	14663
O=C(CCCC1NCC2CC1CN(CC1=CC=CC=C1)C2)NC1=CC=C2OCCOC2=C1	<rdkit.DataStructs.cDataStructs.ExplicitBitVect object at 0x000001DB7291E430>	0.0	110195272.0	3t3	7313
CC(C)C1=NC(C2CC3=CC=CC=C3N2C(=O)NCC2=CC=CO2)=NO1	<rdkit.DataStructs.cDataStructs.ExplicitBitVect object at 0x000001DB7291E510>	0.0	91924533.0	3t3	8326
CC(C)(O)C#CC1=CC=C(C(=O)N2CCOCC2CC(=O)O)O1	<rdkit.DataStructs.cDataStructs.ExplicitBitVect object at 0x000001DB7291E5F0>	0.0	56889818.0	3t3	7667
CC(=O)NC1CCC2(C)CCC(C(C)C(=O)NC(C)C)C(O)C2C1C	<rdkit.DataStructs.cDataStructs.ExplicitBitVect object at 0x000001DB7291E6D0>	0.0	134787159.0	3t3	9528
CC(C)CCN1CC2(CCCN(C(=O)CN3C=CC(=O)NC3=O)C2)CCC1=O	<rdkit.DataStructs.cDataStructs.ExplicitBitVect object at 0x000001DB7291E7B0>	0.0	72903246.0	3t3	14357
C=CCNC(=O)CN1CN(C2=CC=CC=C2)C2(CCN(C(=O)NCC3=CC=CC=C3)CC2)C1=O	<rdkit.DataStructs.cDataStructs.ExplicitBitVect object at 0x000001DB7291E890>	0.0	4305007.0	3t3	14666
CC1=CC=C(C(C)CCN2CCC(N3N=CC=C3NC(=O)CC3=CC=CC=C3)CC2)O1	<rdkit.DataStructs.cDataStructs.ExplicitBitVect object at 0x000001DB7291E970>	0.0	45218905.0	3t3	1028
CN1C=CN=C1CNC1CC(CO)C(O)C1O	<rdkit.DataStructs.cDataStructs.ExplicitBitVect object at 0x000001DB7291EA50>	0.0	75529454.0	3t3	2205
CN1N=CC=C1CN1CCN2C(=NN=C2C2=CC=CN=C2)C1	<rdkit.DataStructs.cDataStructs.ExplicitBitVect object at 0x000001DB7291EB30>	0.0	127721183.0	3t3	34
C[S+](=O)([O-])N1CCCN(C2=CC=NC3=CC=NN23)CC1	<rdkit.DataStructs.cDataStructs.ExplicitBitVect object at 0x000001DB7291EC10>	0.0	134800140.0	3t3	8699
COCCN1CCC(N2CCN(S(=O)(=O)C3=CC=CC(Cl)=C3)CC2)C1=O	<rdkit.DataStructs.cDataStructs.ExplicitBitVect object at 0x000001DB7291ECF0>	0.0	91925748.0	3t3	11108
COC1C(=O)N(CC2CC2)C12CCN(C(=O)CC1=CC=CN=C1)CC2	<rdkit.DataStructs.cDataStructs.ExplicitBitVect object at 0x000001DB7291EDD0>	0.0	124074792.0	3t3	11175
COCCN1C(C)=CN=C1CCNC(=O)NCC(C)C	<rdkit.DataStructs.cDataStructs.ExplicitBitVect object at 0x000001DB7291EEB0>	0.0	91923946.0	3t3	4147
COC1=CC=C(CN2CCOC3=CC=C(C(=O)NCC4=CC=CC=C4F)C=C3C2)C=C1OC	<rdkit.DataStructs.cDataStructs.ExplicitBitVect object at 0x000001DB7291EF90>	0.0	124040839.0	3t3	3881
CC1=CC=C(C(=O)N2CCCN3C=C(C4=CC=CC(C#N)=C4)N=C23)C=C1	<rdkit.DataStructs.cDataStructs.ExplicitBitVect object at 0x000001DB7291F0B0>	0.0	53183390.0	3t3	61
CCCN(CC1CCOC1)S(=O)(=O)C1=CC=CC=C1C	<rdkit.DataStructs.cDataStructs.ExplicitBitVect object at 0x000001DB7291F190>	0.0	91905708.0	3t3	1087
CC1=C(C(=O)N2CCC(OC3=NC=CC=C3C(=O)N3CCCCC3)C2)SC=C1	<rdkit.DataStructs.cDataStructs.ExplicitBitVect object at 0x000001DB7291F270>	0.0	91913907.0	3t3	10858
CC1=CC(C)=CC(NC(=O)N2CCC(OC3=NC=CC=C3C(=O)N3CCCCC3)C2)=C1	<rdkit.DataStructs.cDataStructs.ExplicitBitVect object at 0x000001DB7291F350>	0.0	91914029.0	3t3	10858
C1=CC=C(C(CNC2=NC=CC(C3=CC=NC=C3)=N2)N2CCOCC2)N=C1	<rdkit.DataStructs.cDataStructs.ExplicitBitVect object at 0x000001DB7291F430>	0.0	72884709.0	3t3	36
COC1=CC=CC(OCCN(C)CC2=CN(C3=CC=CC=C3)N=N2)=C1	<rdkit.DataStructs.cDataStructs.ExplicitBitVect object at 0x000001DB7291F510>	0.0	56900431.0	3t3	7310
COC1=CC=C(C2=CN(CCN3NC(=O)C4=CC=CC=C4C3=O)N=N2)C=N1	<rdkit.DataStructs.cDataStructs.ExplicitBitVect object at 0x000001DB7291F5F0>	0.0	72851868.0	3t3	1183
COC1=CC=CC=C1N1C=C(C2=CC=NC(N3CC(N4C=CC=N4)C3)=N2)C=N1	<rdkit.DataStructs.cDataStructs.ExplicitBitVect object at 0x000001DB7291F6D0>	0.0	46998687.0	3t3	14130
O=C(CCC1=NC(C2=CC=CN=N2)=NO1)NC1CCCCCCC1	<rdkit.DataStructs.cDataStructs.ExplicitBitVect object at 0x000001DB7291F7B0>	0.0	72939128.0	3t3	8700
CN1CCCC(CN(CCC2=CC=CC=C2)C(=O)C2=CC(C#N)=CN2C)C1	<rdkit.DataStructs.cDataStructs.ExplicitBitVect object at 0x000001DB7291F890>	0.0	72839562.0	3t3	11823
CN(C)C1=CC=C(CC(=O)N2CCN3N=C(CC4=CC=CC=C4)C=C3C2)C=C1	<rdkit.DataStructs.cDataStructs.ExplicitBitVect object at 0x000001DB7291F970>	0.0	74235259.0	3t3	118
OC1CC(CNCC2=CC=CN=C2)(COC2=CC=C(C(F)(F)F)C=N2)CC1O	<rdkit.DataStructs.cDataStructs.ExplicitBitVect object at 0x000001DB7291FA50>	0.0	75367916.0	3t3	1474
COC1=CC(NC(=O)NCC2OC(CO)C(O)C2N(C)CC2=CC=CC=C2)=CC(OC)=C1	<rdkit.DataStructs.cDataStructs.ExplicitBitVect object at 0x000001DB7291FB30>	0.0	28962335.0	3t3	4462
COC1=CC=C(N2N=C(C3CCN([S+](=O)([O-])C4=CC=CC(C(F)(F)F)=C4)CC3)NC2=O)C=C1	<rdkit.DataStructs.cDataStructs.ExplicitBitVect object at 0x000001DB7291FC10>	0.0	137299438.0	3t3	11088
CNC(=O)C1=CC(C2CC2)=NC2=C1C(C1CCN(C(=O)C3=CC=CC=C3Cl)C1)=NN2C	<rdkit.DataStructs.cDataStructs.ExplicitBitVect object at 0x000001DB7291FCF0>	0.0	134803249.0	3t3	10794
COC1=CC=CC(CCC(=O)N2CC3=CC=CC=C3OC3(CCN(C)CC3)C2)=C1	<rdkit.DataStructs.cDataStructs.ExplicitBitVect object at 0x000001DB7291FDD0>	0.0	91919620.0	3t3	14648
CC1=NOC(C)=C1CC(=O)N1CCCCCC1C1=NC(C2CC2)=NO1	<rdkit.DataStructs.cDataStructs.ExplicitBitVect object at 0x000001DB7291FEB0>	0.0	91919998.0	3t3	8748
CC(C)CCN(C1CCOCC1)C1CCN(S(=O)(=O)C2=CC=CN=C2)CC1	<rdkit.DataStructs.cDataStructs.ExplicitBitVect object at 0x000001DB7291FF90>	0.0	91916281.0	3t3	8544
CC(C)CCN1CCC2=C(C1)C(C(=O)N(C)CC1=CC=CN=C1)=NN2	<rdkit.DataStructs.cDataStructs.ExplicitBitVect object at 0x000001DB729200B0>	0.0	91914402.0	3t3	8328
CC(=O)N1CC(C(=O)NCC2=CC=CS2)C(C2=NC(C)=NO2)C1	<rdkit.DataStructs.cDataStructs.ExplicitBitVect object at 0x000001DB72920190>	0.0	91911146.0	3t3	8329
COC1=CC=C(CCC(=O)NC2CCC3=NN(C)C(=O)N3CC2)C=C1OC	<rdkit.DataStructs.cDataStructs.ExplicitBitVect object at 0x000001DB72920270>	0.0	91910825.0	3t3	7314
COC1=CC=C(OC)C(CN2CC3C(=O)N(CCCN4CCCC4=O)C(=O)C3C2)=C1	<rdkit.DataStructs.cDataStructs.ExplicitBitVect object at 0x000001DB72920350>	0.0	91916103.0	3t3	11428
CN1C=C(C(NC(=O)C2=NNC3=C2CCC3)C2CC(O)C2)C=N1	<rdkit.DataStructs.cDataStructs.ExplicitBitVect object at 0x000001DB72920430>	0.0	100060036.0	3t3	1329
O=C(NC1COCCC1OCC1=CC=CC=N1)C1=NNC2=C1CCC2	<rdkit.DataStructs.cDataStructs.ExplicitBitVect object at 0x000001DB72920510>	0.0	90647416.0	3t3	8607
COC1=CC=C(CN(C)CC2CCN(C)C2(C)C)C=C1C(=O)O	<rdkit.DataStructs.cDataStructs.ExplicitBitVect object at 0x000001DB729205F0>	0.0	77079021.0	3t3	10665
CSCC1=CC=C(C(=O)N2CCCC(O)(CN3CCCC3)C2)O1	<rdkit.DataStructs.cDataStructs.ExplicitBitVect object at 0x000001DB729206D0>	0.0	70715605.0	3t3	14260
CC1=CC=C2NC(CN3CCN(CC4CCN(C)CC4)CC3)=CC(=O)C2=C1	<rdkit.DataStructs.cDataStructs.ExplicitBitVect object at 0x000001DB729207B0>	0.0	72857055.0	3t3	8822
O=C(NCC1CCC2=CC=CC=C2O1)C1=CC=CC(N2C=NN=C2)=C1	<rdkit.DataStructs.cDataStructs.ExplicitBitVect object at 0x000001DB72920890>	0.0	72887852.0	3t3	8395
O=C(NC1CCN(C(=O)C2=NNC3=C2CCC3)CC1O)C1=CC=CN=C1	<rdkit.DataStructs.cDataStructs.ExplicitBitVect object at 0x000001DB72920970>	0.0	70757619.0	3t3	9594
CC(C1=CC=C(C2=CC(N3CCN(C)CC3)=NC(N)=N2)C=C1)N1CCOCC1	<rdkit.DataStructs.cDataStructs.ExplicitBitVect object at 0x000001DB72920A50>	0.0	74232642.0	3t3	36
COC1=CC=C(CN2CC(COCC3=CC=CC=C3)OC3=NC=CC=C3[S+]2(=O)[O-])C=C1	<rdkit.DataStructs.cDataStructs.ExplicitBitVect object at 0x000001DB72920B30>	0.0	134786630.0	3t3	14133
CNC(=O)C1=CC(C2CC2)=NC2=C1C(C1CCN(C(=O)C(C)C)C1)=NN2C	<rdkit.DataStructs.cDataStructs.ExplicitBitVect object at 0x000001DB72920C10>	0.0	134800818.0	3t3	8681
CC1=NN(C)C(=O)N1C1CCN(S(=O)(=O)C2=CC=CS2)CC1	<rdkit.DataStructs.cDataStructs.ExplicitBitVect object at 0x000001DB72920CF0>	0.0	124077911.0	3t3	11107
CCN1C(=O)CCC2(C(=O)NC3=CC=CC(OC)=C3)CCCC=C12	<rdkit.DataStructs.cDataStructs.ExplicitBitVect object at 0x000001DB72920DD0>	0.0	124079257.0	3t3	7309
CN1C=NC(S(=O)(=O)N2CCC(CC3=NN=CN3CC3CC3)CC2)=C1	<rdkit.DataStructs.cDataStructs.ExplicitBitVect object at 0x000001DB72920EB0>	0.0	91908949.0	3t3	8898
CC1=NN(C)C=C1CN1CC(CO)C(C2=CC=CC=N2)C1	<rdkit.DataStructs.cDataStructs.ExplicitBitVect object at 0x000001DB72920F90>	0.0	110203340.0	3t3	1088
CC1=NOC(C)=C1CC(=O)N(C)C1CCC2=NN=C(C)N2CC1	<rdkit.DataStructs.cDataStructs.ExplicitBitVect object at 0x000001DB729210B0>	0.0	91922643.0	3t3	8748
O=C(NCC1CCCO1)C1=NN2C=C(C3=CC=CC=C3)NC(=O)C2=C1	<rdkit.DataStructs.cDataStructs.ExplicitBitVect object at 0x000001DB72921190>	0.0	91919207.0	3t3	8677
CC1=CC=C(CN2CC(COC3=CC=NC=C3)C(C(N)=O)C2)O1	<rdkit.DataStructs.cDataStructs.ExplicitBitVect object at 0x000001DB72921270>	0.0	124052329.0	3t3	7344
COC1=CC=C(NC(=O)N2CCN3C(=O)CNC(=O)C3C2)C(C)=C1	<rdkit.DataStructs.cDataStructs.ExplicitBitVect object at 0x000001DB72921350>	0.0	50971326.0	3t3	11348
CCC1(C(=O)O)CC(C(=O)NCC2=CC=NC=C2)C(C2=CC=C(OC)C=C2)N1C	<rdkit.DataStructs.cDataStructs.ExplicitBitVect object at 0x000001DB72921430>	0.0	56757701.0	3t3	4205
O=C(CN1CCCC1=O)N1CCC2=NC=NC(N3CCOCC3)=C2CC1	<rdkit.DataStructs.cDataStructs.ExplicitBitVect object at 0x000001DB72921510>	0.0	56905337.0	3t3	14219
CC1=CC=NC(CC(C)N(C)C(=O)C2=CC(C3=CN(C)N=C3)=NC3=CC=CC=C23)=C1	<rdkit.DataStructs.cDataStructs.ExplicitBitVect object at 0x000001DB729215F0>	0.0	46993647.0	3t3	1175
CCN1N=CN=C1C(C)NC1CCC2(CCNCC2)CC1	<rdkit.DataStructs.cDataStructs.ExplicitBitVect object at 0x000001DB729216D0>	0.0	56718643.0	3t3	8784
OC1(CN2CCN(C3=CN=CC=N3)CC2)CNCCOC1	<rdkit.DataStructs.cDataStructs.ExplicitBitVect object at 0x000001DB729217B0>	0.0	70739940.0	3t3	7666
CC(C)C1(CNC(=O)C2=COC(COC3=CC=C4OCOC4=C3)=N2)CC1	<rdkit.DataStructs.cDataStructs.ExplicitBitVect object at 0x000001DB72921890>	0.0	72881650.0	3t3	4166
COC1=CC=CC(OCC2=NC(C(=O)N3CCC4(CC3)CNC(=O)O4)=CO2)=C1	<rdkit.DataStructs.cDataStructs.ExplicitBitVect object at 0x000001DB72921970>	0.0	56718914.0	3t3	14296
O=C1CCN(C(=O)CC(C2=CC=CC=C2)C2=CC=C3OCOC3=C2)CCN1	<rdkit.DataStructs.cDataStructs.ExplicitBitVect object at 0x000001DB72921A50>	0.0	45215673.0	3t3	14258
CC1=CC=C(F)C(OC2(C(=O)O)CCN(CC3=CC=CC(C)=N3)CC2)=C1	<rdkit.DataStructs.cDataStructs.ExplicitBitVect object at 0x000001DB72921B30>	0.0	70706839.0	3t3	24
CCOC(=O)N1CCC(N2CCN(C3=CC(C(C)C)=NC(C)=N3)CC2)CC1	<rdkit.DataStructs.cDataStructs.ExplicitBitVect object at 0x000001DB72921C10>	0.0	50982922.0	3t3	10979
CC(C(=O)NCCN1CCOCC1)C1CCC2(C)CC3=C(N=C(NC(=O)CC(C)(C)C)S3)C(C)C2C1O	<rdkit.DataStructs.cDataStructs.ExplicitBitVect object at 0x000001DB72921CF0>	0.0	24121232.0	3t3	9528
COC1=CC=CC=C1N1CCN(CCC2CCC(O)C(C(=O)NC(C)C)O2)CC1	<rdkit.DataStructs.cDataStructs.ExplicitBitVect object at 0x000001DB72921DD0>	0.0	38025612.0	3t3	9881
O=C(NCC1=CC=CS1)C1=CC(C2CC2)=NC2=C1C(C1CCNCC1)=NO2	<rdkit.DataStructs.cDataStructs.ExplicitBitVect object at 0x000001DB72921EB0>	0.0	134789200.0	3t3	4463
CCCN1C(C)=CN=C1CCNC(=O)C1CCC1	<rdkit.DataStructs.cDataStructs.ExplicitBitVect object at 0x000001DB72921F90>	0.0	124078803.0	3t3	8608
CCCN1C=C(C2CCN(S(=O)(=O)C3=C(C)C(C)=CC(C)=C3C)CC2)C2=CC=CC=C21	<rdkit.DataStructs.cDataStructs.ExplicitBitVect object at 0x000001DB729220B0>	0.0	46090083.0	3t3	1091
CCN(CC)CC1=CC=C2OCCN(C(=O)CC3=CNC4=CC=CC=C34)CC2=C1	<rdkit.DataStructs.cDataStructs.ExplicitBitVect object at 0x000001DB72922190>	0.0	91912126.0	3t3	7564
CC1=NOC(C)=C1[S+](=O)([O-])NC1CCN(C(=O)N2CC3CC(C2)C2CCCC(=O)N2C3)CC1	<rdkit.DataStructs.cDataStructs.ExplicitBitVect object at 0x000001DB72922270>	0.0	134804282.0	3t3	8701
CCCN(CC1CCOC1)C(=O)NC1=CC=C(C)C(F)=C1	<rdkit.DataStructs.cDataStructs.ExplicitBitVect object at 0x000001DB72922350>	0.0	91915445.0	3t3	8749
O=C(NC1=CC=C(N2CCOCC2)C=C1)C1(CCO)CCN(C2=NC=CC=N2)C1	<rdkit.DataStructs.cDataStructs.ExplicitBitVect object at 0x000001DB72922430>	0.0	91923639.0	3t3	9107
COCCC(=O)NC1CN(C2=CC=NC=N2)CC1CO	<rdkit.DataStructs.cDataStructs.ExplicitBitVect object at 0x000001DB72922510>	0.0	124049573.0	3t3	7314
COCCN(C)CC1=CN(CC2=CC=CC=C2)N=C1C1=CC=C2OCOC2=C1	<rdkit.DataStructs.cDataStructs.ExplicitBitVect object at 0x000001DB729225F0>	0.0	70731699.0	3t3	13983
CN(CCN1CCCCCC1)C(=O)C1=NNC(COC2=CC=CC=C2)=C1	<rdkit.DataStructs.cDataStructs.ExplicitBitVect object at 0x000001DB729226D0>	0.0	56741908.0	3t3	7533
CC1=NC(CC(=O)N2CCCC(C3=CC=C(C(=O)O)C=C3)C2)=CS1	<rdkit.DataStructs.cDataStructs.ExplicitBitVect object at 0x000001DB729227B0>	0.0	72940399.0	3t3	8545
COC1=CC(NC(=O)CCN2CCCCCC2=O)=CC=C1NC(=O)C(C)(C)C	<rdkit.DataStructs.cDataStructs.ExplicitBitVect object at 0x000001DB72922890>	0.0	50982898.0	3t3	7315
COCCOC1CCN(C(C(=O)O)C2=CC=C3OCOC3=C2)CC1	<rdkit.DataStructs.cDataStructs.ExplicitBitVect object at 0x000001DB72922970>	0.0	72934595.0	3t3	2626
COC1=CC(CN2CCC3(CCCO3)CCC2=O)=CC(OC)=C1	<rdkit.DataStructs.cDataStructs.ExplicitBitVect object at 0x000001DB72922A50>	0.0	56863779.0	3t3	14169
O=C(C1=CN=CC=N1)N1CCC(OC2=CC=C3N=CC=CC3=C2)(C(=O)O)CC1	<rdkit.DataStructs.cDataStructs.ExplicitBitVect object at 0x000001DB72922B30>	0.0	72889965.0	3t3	14296
CN1CC2(CCCN(CC3=CC4=CC=CC=C4N(C)C3=O)C2)OC1=O	<rdkit.DataStructs.cDataStructs.ExplicitBitVect object at 0x000001DB72922C10>	0.0	56886578.0	3t3	14297
CC1=CC(C(=O)N2CCC3CC(=O)N(CC4=CC=C5OCOC5=C4)CCC3C2)=NO1	<rdkit.DataStructs.cDataStructs.ExplicitBitVect object at 0x000001DB72922CF0>	0.0	26742829.0	3t3	7743
COC(=O)C1=CN(CC(=O)N(C)C2=CC=CC(C)=C2)S(=O)(=O)N=C1C	<rdkit.DataStructs.cDataStructs.ExplicitBitVect object at 0x000001DB72922DD0>	0.0	91906637.0	3t3	1202
CC(C)CC1=CC(C(=O)N2CCOC(C(F)(F)F)C2)=NN1	<rdkit.DataStructs.cDataStructs.ExplicitBitVect object at 0x000001DB72922EB0>	0.0	56900165.0	3t3	7744
CC1=C(O)C=CC=C1C(=O)N1CCCN2N=C(C(=O)NCCN(C)C)C=C2C1	<rdkit.DataStructs.cDataStructs.ExplicitBitVect object at 0x000001DB72922F90>	0.0	50984025.0	3t3	8443
OCCC1CN(CC2=CN(C3=CC=CC=C3)N=C2)CCN1CC1=CC=CS1	<rdkit.DataStructs.cDataStructs.ExplicitBitVect object at 0x000001DB729230B0>	0.0	45198717.0	3t3	1123
COC1=CC=CC(C(=O)N2CCCC3(C2)NC2=CC=CN=C2NC3=NCC2=CC=CC=C2)=C1	<rdkit.DataStructs.cDataStructs.ExplicitBitVect object at 0x000001DB72923190>	0.0	136251397.0	3t3	14608
COCCOC1CCOC2(CCN(C(=O)C3=CN=CC=N3)CC2)C1	<rdkit.DataStructs.cDataStructs.ExplicitBitVect object at 0x000001DB72923270>	0.0	91918141.0	3t3	11041
CCOC(=O)C1(CC2=CC=CC=C2F)CCCN(C(=O)C2=C(C)OCCO2)C1	<rdkit.DataStructs.cDataStructs.ExplicitBitVect object at 0x000001DB72923350>	0.0	45252694.0	3t3	14515
CC(C)C1=NC(CN(C)C(=O)C2=CSC3=NC(C4=CC=C(F)C=C4)=CN23)=NO1	<rdkit.DataStructs.cDataStructs.ExplicitBitVect object at 0x000001DB72923430>	0.0	56716632.0	3t3	8328
COC1=CC=C(C(C(=O)O)N2CCN(CC3=CSC(C)=N3)CC2)C(C)=C1	<rdkit.DataStructs.cDataStructs.ExplicitBitVect object at 0x000001DB72923510>	0.0	72857662.0	3t3	7045
O=C(CC1OC(CNC(=O)C2=CC=CC(F)=C2)C(O)C1O)NCCN1CCOCC1	<rdkit.DataStructs.cDataStructs.ExplicitBitVect object at 0x000001DB729235F0>	0.0	25390449.0	3t3	8442
O=C(CCC1=CC=NC(N2CCOCC2)=C1)NCCN1CCC2=CC=CC=C2C1	<rdkit.DataStructs.cDataStructs.ExplicitBitVect object at 0x000001DB729236D0>	0.0	53186080.0	3t3	1213
CC(C)OCCCNC(=O)C1CN2C=CC=C2C(=O)N1	<rdkit.DataStructs.cDataStructs.ExplicitBitVect object at 0x000001DB729237B0>	0.0	91919651.0	3t3	11824
CC1=CC=C(CC(=O)N2CC(C3=NN=C(C4=CC=C(C)C=C4)O3)C3(CCOCC3)C2)C=C1	<rdkit.DataStructs.cDataStructs.ExplicitBitVect object at 0x000001DB72923890>	0.0	91912381.0	3t3	14669
CC1=NOC(C)=C1CC(=O)NC1CN(C2=CC=CC=N2)CC1CN(C)C	<rdkit.DataStructs.cDataStructs.ExplicitBitVect object at 0x000001DB72923970>	0.0	91923187.0	3t3	1088
COC1C(=O)N(C(C)C)C1C1CCN(C(=O)C2=CC=CN=C2C)CC1	<rdkit.DataStructs.cDataStructs.ExplicitBitVect object at 0x000001DB72923A50>	0.0	124048667.0	3t3	11294
CC1=CC=C2C=C(CCC(=O)NCC3=CC=CS3)C(=O)NC2=C1	<rdkit.DataStructs.cDataStructs.ExplicitBitVect object at 0x000001DB72923B30>	0.0	53174847.0	3t3	4463
CC1=NNC(C)=C1CNC1=CC(C2CC(O)C2)=NC=N1	<rdkit.DataStructs.cDataStructs.ExplicitBitVect object at 0x000001DB72923C10>	0.0	91792889.0	3t3	7476
COC1=CC=C2CC(CNC(=O)C3=CSC(C(C)=O)=C3)COC2=C1	<rdkit.DataStructs.cDataStructs.ExplicitBitVect object at 0x000001DB72923CF0>	0.0	72855213.0	3t3	2502
CCN1C(=O)N(CC)C2=CC(NC(=O)C3CCC(N)C3)=C(C)C=C21	<rdkit.DataStructs.cDataStructs.ExplicitBitVect object at 0x000001DB72923DD0>	0.0	56884137.0	3t3	8899
CC(C)(C(=O)NCCC1COC2=CC=CC=C2O1)N1CCOCC1	<rdkit.DataStructs.cDataStructs.ExplicitBitVect object at 0x000001DB72923EB0>	0.0	90653831.0	3t3	7924
NC1=NC=C(C2=CC=C(C3=CC(NC4CCCC4)=NC4=C3C=CN4)C=C2)N1	<rdkit.DataStructs.cDataStructs.ExplicitBitVect object at 0x000001DB72923F90>	0.0	70733787.0	3t3	8822
O=C(NC1=CC=C2OCCOC2=C1)N1CCC(CC2=NN=CN2C2=CC=CC=C2)CC1	<rdkit.DataStructs.cDataStructs.ExplicitBitVect object at 0x000001DB729240B0>	0.0	124072707.0	3t3	11174
CCNC(=O)N1CC(C(=O)NCC2=CC=CO2)CC(C2=CC=C(OC)C(OC)=C2)C1	<rdkit.DataStructs.cDataStructs.ExplicitBitVect object at 0x000001DB72924190>	0.0	46065366.0	3t3	2672
CN(C)C(=O)C1CN(C(=O)NC2=CC=C(F)C(Cl)=C2)CC12CCOCC2	<rdkit.DataStructs.cDataStructs.ExplicitBitVect object at 0x000001DB72924270>	0.0	91912646.0	3t3	9485
CCOC1=CC=CC=C1NC(=O)N1CCC(CC2=NN=CN2CC2=CC=CC=C2)C1	<rdkit.DataStructs.cDataStructs.ExplicitBitVect object at 0x000001DB72924350>	0.0	124071967.0	3t3	11039
O=C(C1=CC=CS1)N1CCCN2C=C(C3=CC=C4OCOC4=C3)N=C12	<rdkit.DataStructs.cDataStructs.ExplicitBitVect object at 0x000001DB72924430>	0.0	53183341.0	3t3	8682
COCC1CN(CC2=CC=C3NC=CC3=C2)CC1C1=NC(C)=NO1	<rdkit.DataStructs.cDataStructs.ExplicitBitVect object at 0x000001DB72924510>	0.0	124050544.0	3t3	2711
CCN1C=C(CN2CC3C(=O)N(CC4=CC=C5OCOC5=C4)C(=O)C3C2)C=N1	<rdkit.DataStructs.cDataStructs.ExplicitBitVect object at 0x000001DB729245F0>	0.0	91905983.0	3t3	8396
CC1=NOC(C)=C1CN1CCCN(S(=O)(=O)C2=CC=CC=C2)CCC(=O)NCC1	<rdkit.DataStructs.cDataStructs.ExplicitBitVect object at 0x000001DB729246D0>	0.0	110200922.0	3t3	1124
O=C(CCC1=CC=CN=C1)N1CCC(C2=CC=C3C=CC=CC3=C2)C(O)C1	<rdkit.DataStructs.cDataStructs.ExplicitBitVect object at 0x000001DB729247B0>	0.0	50975199.0	3t3	564
CC1=CC(C(=O)N2CCC3(CC2)CC(C2=CC=CC=C2)C(=O)N(C)C3)=NN1	<rdkit.DataStructs.cDataStructs.ExplicitBitVect object at 0x000001DB72924890>	0.0	72841215.0	3t3	14220
COC(=O)CN1C(=O)N(CCC2=CC=CC=C2)C2(CCN(CC3=CC=C4OCCC4=C3)CC2)C1=O	<rdkit.DataStructs.cDataStructs.ExplicitBitVect object at 0x000001DB72924970>	0.0	26144631.0	3t3	9043
OCC1OC(CNC2CCOCC2)C(N2CCC3=CC=CC=C3C2)C1O	<rdkit.DataStructs.cDataStructs.ExplicitBitVect object at 0x000001DB72924A50>	0.0	28961760.0	3t3	8937
O=C1CC2(CCN(C(=O)C3CCN(C(=O)CC4=CC=CC=N4)CC3)CC2)OC2=CC=CC=C2N1	<rdkit.DataStructs.cDataStructs.ExplicitBitVect object at 0x000001DB72924B30>	0.0	134793926.0	3t3	9388
COC1=CC=C(C(=O)NC2CCC3(C)CCC(C(C)C(=O)NCCN4CCOCC4)C(O)C3C2C)C=C1	<rdkit.DataStructs.cDataStructs.ExplicitBitVect object at 0x000001DB72924C10>	0.0	45361373.0	3t3	9525
CC(C)C1=NOC(C2CC3C(=O)NCCCCCCN(C(=O)C4=CC=CO4)C3C2)=N1	<rdkit.DataStructs.cDataStructs.ExplicitBitVect object at 0x000001DB72924CF0>	0.0	110200663.0	3t3	849
CCCC1=CC(C(=O)N2CCC3=C(C2)N=C(C2=CC=CN=C2)NC3=O)=NN1	<rdkit.DataStructs.cDataStructs.ExplicitBitVect object at 0x000001DB72924DD0>	0.0	136112844.0	3t3	14220
CCN(CC1=NC=CN1C)C(=O)C1=CC(C2=CN=C(C)N=C2)=NC2=CC=C(F)C=C12	<rdkit.DataStructs.cDataStructs.ExplicitBitVect object at 0x000001DB72924EB0>	0.0	46984517.0	3t3	7475
CCC(=O)N1CCC2=C(C1)C(C(=O)NCCN(C)C)=C(C)O2	<rdkit.DataStructs.cDataStructs.ExplicitBitVect object at 0x000001DB72924F90>	0.0	91925104.0	3t3	8443
COC1=CC=CC(C(=O)N2CCC(N3CC(O)CC3C(=O)NC3=CC=C4OCCOC4=C3)CC2)=C1	<rdkit.DataStructs.cDataStructs.ExplicitBitVect object at 0x000001DB729250B0>	0.0	110197330.0	3t3	11793
CCC(=O)NC1=CC(C(=O)NCC2=CC=C(N3CCOCC3)C=C2)=C2C=CC(C)=NC2=C1	<rdkit.DataStructs.cDataStructs.ExplicitBitVect object at 0x000001DB72925190>	0.0	53137920.0	3t3	8444
CN1N=C(C2CCN(C(=O)C3CCCO3)CC2)C2=C1CCOC2	<rdkit.DataStructs.cDataStructs.ExplicitBitVect object at 0x000001DB72925270>	0.0	91915305.0	3t3	8681
COC1=CC(Cl)=CC=C1C(=O)N1CC(C(N)=O)C(C2=NC(C)=NO2)C1	<rdkit.DataStructs.cDataStructs.ExplicitBitVect object at 0x000001DB72925350>	0.0	91923227.0	3t3	7344
CC1=CC(C(=O)N2CCC3CN(S(C)(=O)=O)C3C2)=C(C)O1	<rdkit.DataStructs.cDataStructs.ExplicitBitVect object at 0x000001DB72925430>	0.0	124044351.0	3t3	12227
CN(C)C1CN(CC2=CC=C3NC=CC3=C2)CCC1CNC(=O)C1CC1	<rdkit.DataStructs.cDataStructs.ExplicitBitVect object at 0x000001DB72925510>	0.0	91920935.0	3t3	8900
CN(C)C1=CC(=O)N(CC(=O)N2CCC(C(=O)N3CCOCC3)CC2)N=C1	<rdkit.DataStructs.cDataStructs.ExplicitBitVect object at 0x000001DB729255F0>	0.0	72846973.0	3t3	7783
CCN1N=CN=C1C(C)NC(=O)CN1N=C(C2=CC=CC=C2)N(CC)C1=O	<rdkit.DataStructs.cDataStructs.ExplicitBitVect object at 0x000001DB729256D0>	0.0	70747889.0	3t3	1207
COC1=CC(C2=CC=CS2)=CC2=C1OCCN(C(=O)C1=CC=NC=C1C)C2	<rdkit.DataStructs.cDataStructs.ExplicitBitVect object at 0x000001DB729257B0>	0.0	56740302.0	3t3	10817
COCC1=NC(C2CC(N)C2)=CC(N2CCC(CN3C=CC=N3)CC2)=N1	<rdkit.DataStructs.cDataStructs.ExplicitBitVect object at 0x000001DB72925890>	0.0	91760300.0	3t3	11040
COC1=CC=CC(CN2CC(F)C(OCC3=NC4=CC=CC=C4O3)C2)=N1	<rdkit.DataStructs.cDataStructs.ExplicitBitVect object at 0x000001DB72925970>	0.0	75410515.0	3t3	14134
CCOC1=CC=CC=C1NC(=O)N1CC(N(CC)C2CCOCC2)C1	<rdkit.DataStructs.cDataStructs.ExplicitBitVect object at 0x000001DB72925A50>	0.0	124073764.0	3t3	13893
CC1=C(CN2C=CN3N=C4CCCCC4=C3C2=O)N=C(C2=CC=CC=C2)O1	<rdkit.DataStructs.cDataStructs.ExplicitBitVect object at 0x000001DB72925B30>	0.0	91906908.0	3t3	1125
COC1=CC=C(Cl)C=C1S(=O)(=O)N1CCC(N2C=NN=C2C(C)C)CC1	<rdkit.DataStructs.cDataStructs.ExplicitBitVect object at 0x000001DB72925C10>	0.0	91905116.0	3t3	11107
CC1=NN2C(=N1)NC(=O)CC2C(=O)NC1=CC=CC=C1C	<rdkit.DataStructs.cDataStructs.ExplicitBitVect object at 0x000001DB72925CF0>	0.0	135642841.0	3t3	1214
CCOC1CN(CC2=CC=CC=C2OCCN2C=CN=C2)CC1O	<rdkit.DataStructs.cDataStructs.ExplicitBitVect object at 0x000001DB72925DD0>	0.0	91780996.0	3t3	565
CC1=CC2=C(C=C1C(=O)N1CC(CO)C(CN(C)CCO)C1)OCCO2	<rdkit.DataStructs.cDataStructs.ExplicitBitVect object at 0x000001DB72925EB0>	0.0	70775152.0	3t3	7784
COC1=CC=CC(NC(=O)OC2CCC3(C)C4CC(=O)OC4CCC3C2(C)CO)=C1	<rdkit.DataStructs.cDataStructs.ExplicitBitVect object at 0x000001DB72925F90>	0.0	26763566.0	3t3	9530
COC1=CC=C(C(=O)N2CCCC3(C2)NC2=CC=CN=C2NC3=NCC2=CC=CC=C2)C=C1	<rdkit.DataStructs.cDataStructs.ExplicitBitVect object at 0x000001DB729260B0>	0.0	136112304.0	3t3	14608
CC1=NC(C2CC(N)C2)=CC(N2CCC(CN3CCCC3=O)CC2)=N1	<rdkit.DataStructs.cDataStructs.ExplicitBitVect object at 0x000001DB72926190>	0.0	91765692.0	3t3	8702
CC1=CC=CC2=C1N=C(CCNC(=O)C1C3CN(C4CCCC4)CC31)N2	<rdkit.DataStructs.cDataStructs.ExplicitBitVect object at 0x000001DB72926270>	0.0	56912067.0	3t3	8901
CCCN1N=CC=C1C(=O)NCC1=CC=CN=C1N1C=NC2=CC=CC=C21	<rdkit.DataStructs.cDataStructs.ExplicitBitVect object at 0x000001DB72926350>	0.0	56742739.0	3t3	1215
CCN1C(CN(C)C)=NN=C1C1CCN(CC2=CC=C(N3C=CN=C3)C=C2)CC1	<rdkit.DataStructs.cDataStructs.ExplicitBitVect object at 0x000001DB72926430>	0.0	72896458.0	3t3	565
CC1=CC(C(=O)N2CCC(C3=NC=CN3CC3=CC=NC=C3)CC2)=C(C)O1	<rdkit.DataStructs.cDataStructs.ExplicitBitVect object at 0x000001DB72926510>	0.0	72938249.0	3t3	7566
COC1=CC=C2CC(CNC(=O)CN3CCOCC3)COC2=C1	<rdkit.DataStructs.cDataStructs.ExplicitBitVect object at 0x000001DB729265F0>	0.0	72863260.0	3t3	7345
CC1=CC(C(=O)N2CCOCC2)=C2C(C3CCCN3)=NOC2=N1	<rdkit.DataStructs.cDataStructs.ExplicitBitVect object at 0x000001DB729266D0>	0.0	134790928.0	3t3	8697
CN1C(CN2C=CN=C2)=NN=C1C1CCCN(C(=O)NC2=CC=CC=C2F)C1	<rdkit.DataStructs.cDataStructs.ExplicitBitVect object at 0x000001DB729267B0>	0.0	72844475.0	3t3	9595
COC(=O)C(CC1=CC=C(OC)C=C1)NC(=O)C1CN(C(=O)C2=CC=CC(F)=C2)CCN1C(=O)C1CCNCC1	<rdkit.DataStructs.cDataStructs.ExplicitBitVect object at 0x000001DB72926890>	0.0	7164840.0	3t3	11821
COC1=CC(N2C=NN=N2)=CC(N2C=CN=C2C2=NN3CCCNCC3=C2)=C1	<rdkit.DataStructs.cDataStructs.ExplicitBitVect object at 0x000001DB72926970>	0.0	70705322.0	3t3	4914
CC(C)C1=CC=C(S(=O)(=O)C2=C3N=C(N4CCOCC4)C4=CC=CC=C4N3N=N2)C=C1	<rdkit.DataStructs.cDataStructs.ExplicitBitVect object at 0x000001DB72926A50>	0.0	20878495.0	3t3	22
CCN1C(=O)C2CC3(CCN(CC4=CC=C5OCCC5=C4)CC3)CN2C1=O	<rdkit.DataStructs.cDataStructs.ExplicitBitVect object at 0x000001DB72926B30>	0.0	124075289.0	3t3	14655
CC1=NOC(CN(C)C(=O)C2=NOC(COC3=CN=CC(Cl)=C3)=C2)=C1	<rdkit.DataStructs.cDataStructs.ExplicitBitVect object at 0x000001DB72926C10>	0.0	56760396.0	3t3	7533
COCC1=NC(C2CC(N)C2)=CC(N2CCCN3CCCC3C2)=N1	<rdkit.DataStructs.cDataStructs.ExplicitBitVect object at 0x000001DB72926CF0>	0.0	91772422.0	3t3	11040
O=C(NCC1CCCO1)C1COC2(CCN(C(=O)C3=CC=CC=C3F)CC2)N1C(=O)C1=CC=CC=C1	<rdkit.DataStructs.cDataStructs.ExplicitBitVect object at 0x000001DB72926DD0>	0.0	45983765.0	3t3	9533
CCC(C)NC(=O)CC1=CSC2=NC(C)=C(C3=NN(C4=CC=C(C)C=C4)C(C)=C3)C(=O)N12	<rdkit.DataStructs.cDataStructs.ExplicitBitVect object at 0x000001DB72926EB0>	0.0	45963579.0	3t3	4742
CCOC1=CC=C(CC(=O)N2CCCC3(C2)NC2=CC=CN=C2NC3=NC2CCCC2)C=C1	<rdkit.DataStructs.cDataStructs.ExplicitBitVect object at 0x000001DB72926F90>	0.0	136260863.0	3t3	14608
CC(=O)NCC1=NN=C2CCC(C(=O)NCC3=CC=CC=N3)N21	<rdkit.DataStructs.cDataStructs.ExplicitBitVect object at 0x000001DB729270B0>	0.0	134796917.0	3t3	660
CCOC1=CC=CC=C1NC(=O)N1CCC(N2C(C)=CN=C2C2=CC=CN=C2)C1	<rdkit.DataStructs.cDataStructs.ExplicitBitVect object at 0x000001DB72927190>	0.0	124076134.0	3t3	11039
COC1C(=O)N(C(C)C)C1C1CCN(C(=O)C2=CNC3=CC=CC=C23)CC1	<rdkit.DataStructs.cDataStructs.ExplicitBitVect object at 0x000001DB72927270>	0.0	124048668.0	3t3	9573
O=C(COC1=CC=CC=C1)N1CCCC2(C1)NC1=CC=CN=C1NC2=NCC1=CC=CC=C1	<rdkit.DataStructs.cDataStructs.ExplicitBitVect object at 0x000001DB72927350>	0.0	136112310.0	3t3	14608
O=C(NC1=CC=CC=C1C(F)(F)F)N1CCCC1C1=NN=CN1C1=CC=CC=C1	<rdkit.DataStructs.cDataStructs.ExplicitBitVect object at 0x000001DB72927430>	0.0	124037938.0	3t3	8703
C=C(C)CNCC1(O)CCCN(CC2=CC=CC(F)=C2F)C1=O	<rdkit.DataStructs.cDataStructs.ExplicitBitVect object at 0x000001DB72927510>	0.0	45181479.0	3t3	14609
CCN1C=C(S(=O)(=O)N2CCC(C3=NOC(COC)=N3)C2)C=N1	<rdkit.DataStructs.cDataStructs.ExplicitBitVect object at 0x000001DB729275F0>	0.0	91909853.0	3t3	2402
CN1C=CC(C(=O)N2CC3CN(C4CCOCC4)CC3(C(=O)O)C2)=N1	<rdkit.DataStructs.cDataStructs.ExplicitBitVect object at 0x000001DB729276D0>	0.0	72892729.0	3t3	7695
COCC1=CN(CC2CC(NS(C)(=O)=O)C(O)C2O)N=N1	<rdkit.DataStructs.cDataStructs.ExplicitBitVect object at 0x000001DB729277B0>	0.0	75529382.0	3t3	4603
CC1(CO)C(OC(=O)NC2=CC=CC(F)=C2)CCC2(C)C(CC(=O)N3CCCC3CO)C(O)CCC12	<rdkit.DataStructs.cDataStructs.ExplicitBitVect object at 0x000001DB72927890>	0.0	44716934.0	3t3	9530
CCNC1=NC=NC2=C1C1=C(CN(C(=O)NCCOC)CC1)S2	<rdkit.DataStructs.cDataStructs.ExplicitBitVect object at 0x000001DB72927970>	0.0	91906089.0	3t3	11039
COC1C(=O)N(C2=CC=CC(F)=C2)C12CCN(C(=O)C1=CC=CN=C1C)CC2	<rdkit.DataStructs.cDataStructs.ExplicitBitVect object at 0x000001DB72927A50>	0.0	124044869.0	3t3	9596
O=C1N(CC2CC2)N=C2CCC(NS(=O)(=O)C3=CC=CS3)CCN21	<rdkit.DataStructs.cDataStructs.ExplicitBitVect object at 0x000001DB72927B30>	0.0	91910860.0	3t3	10396
O=C1OCC2(CCN(CC3=CC=C4C=NNC4=C3)C2)N1CC1=CC=CC=N1	<rdkit.DataStructs.cDataStructs.ExplicitBitVect object at 0x000001DB72927C10>	0.0	134809572.0	3t3	14170
CC(C)NC(=O)C(C)C1CCC2(C)CCC(NC(=O)C3=CC=NC=C3)C(C)C2C1O	<rdkit.DataStructs.cDataStructs.ExplicitBitVect object at 0x000001DB72927CF0>	0.0	45361564.0	3t3	8744
COCCC(=O)N1CCCCCCNC(=O)C2CC(C3=NC(C4=CC=CN=C4)=NO3)CC21	<rdkit.DataStructs.cDataStructs.ExplicitBitVect object at 0x000001DB72927DD0>	0.0	110200683.0	3t3	14053
COCC(=O)N1C2=CC=CC=C2CC1C1=NOC(C(C)C)=N1	<rdkit.DataStructs.cDataStructs.ExplicitBitVect object at 0x000001DB72927EB0>	0.0	91924522.0	3t3	14127
CCNC1=CC(N2CCC(CCC(=O)NCCC3=CC=CN=C3)CC2)=NC=N1	<rdkit.DataStructs.cDataStructs.ExplicitBitVect object at 0x000001DB72927F90>	0.0	53188774.0	3t3	10603
COCCN(C)CC1CN(C(=O)C2=CC=CC3=C2NC(C)=C3C)CC1CO	<rdkit.DataStructs.cDataStructs.ExplicitBitVect object at 0x000001DB729280B0>	0.0	70705959.0	3t3	12467
CCOCCN1C(=O)N(CC2=NC=CC=N2)C2=CC(C(=O)O)=CN=C21	<rdkit.DataStructs.cDataStructs.ExplicitBitVect object at 0x000001DB72928190>	0.0	50958276.0	3t3	14439
COC1C(NC(=O)C2=NOC3=C2CCCC3)C2=CC=CC=C2C12CCNCC2	<rdkit.DataStructs.cDataStructs.ExplicitBitVect object at 0x000001DB72928270>	0.0	70757761.0	3t3	14121
O=C(NCC1=CC=CC=C1)C1COC2(CCN(C(=O)C3=CC=CS3)CC2)N1C(=O)C1=CC=CO1	<rdkit.DataStructs.cDataStructs.ExplicitBitVect object at 0x000001DB72928350>	0.0	71954914.0	3t3	9533
CC(C)C1=NOC(C2CC3C(=O)NCCCCCCN(C(=O)COC4=CC=CC=C4)C3C2)=N1	<rdkit.DataStructs.cDataStructs.ExplicitBitVect object at 0x000001DB72928430>	0.0	110200662.0	3t3	849
C1=CN(C2=CC=C(C3=CSC=N3)C=C2)C(C2=NN3CCCNCC3=C2)=N1	<rdkit.DataStructs.cDataStructs.ExplicitBitVect object at 0x000001DB72928510>	0.0	70763870.0	3t3	54
O=C1NCCCCCCN(C(=O)CC(F)(F)F)C2CC(C3=NC(C4=CC=CN=C4)=NO3)CC12	<rdkit.DataStructs.cDataStructs.ExplicitBitVect object at 0x000001DB729285F0>	0.0	110200693.0	3t3	849
COCCC(=O)NC1CCC2(C)CCC(C(C)C(=O)N(C)CC3=CC=CC=C3)C(O)C2C1C	<rdkit.DataStructs.cDataStructs.ExplicitBitVect object at 0x000001DB729286D0>	0.0	45361578.0	3t3	9525
CC1=NN(C)C(C)=C1S(=O)(=O)N1CCCC1C1=NOC(COC2=CC=C(F)C=C2)=N1	<rdkit.DataStructs.cDataStructs.ExplicitBitVect object at 0x000001DB729287B0>	0.0	124043748.0	3t3	8750
CCC(C)NC(=O)CC1=CSC2=NC(C)=C(C3=NN(C4=CC(Cl)=CC=C4C)C(C)=C3)C(=O)N12	<rdkit.DataStructs.cDataStructs.ExplicitBitVect object at 0x000001DB72928890>	0.0	45963979.0	3t3	4742
O=C1NC(CC2CC2)=NC2=C1CCN(CC1(O)CCCNC1)C2	<rdkit.DataStructs.cDataStructs.ExplicitBitVect object at 0x000001DB72928970>	0.0	136230015.0	3t3	14259
CC1=CC=CC=C1C(=O)N1CCC(C(=O)N2CCCC2C2=NC3=CC=NC=C3N2)CC1	<rdkit.DataStructs.cDataStructs.ExplicitBitVect object at 0x000001DB72928A50>	0.0	134796301.0	3t3	962
CS(=O)(=O)N(C1CCOCC1)C1CN(C(=O)CC2=CNC3=CC=CC=C23)C1	<rdkit.DataStructs.cDataStructs.ExplicitBitVect object at 0x000001DB72928B30>	0.0	91909813.0	3t3	13929
O=C(NCC1=CC=CN=C1)C1CC(O)CN1C1CCN(C(=O)COC2=CC=CC=C2)CC1	<rdkit.DataStructs.cDataStructs.ExplicitBitVect object at 0x000001DB72928C10>	0.0	110197418.0	3t3	9594
CC(C)NC(=O)N(C1CCOCC1)C1CN(C(=O)C2=CC=CO2)C1	<rdkit.DataStructs.cDataStructs.ExplicitBitVect object at 0x000001DB72928CF0>	0.0	91920600.0	3t3	11721
CCN(CC)C1=CC(CCC(=O)NCC2=CC=CC=C2OC)=CC=N1	<rdkit.DataStructs.cDataStructs.ExplicitBitVect object at 0x000001DB72928DD0>	0.0	53186091.0	3t3	4169
CCN1C=C(CN2CCC3(CCC3OC)CC2)C=N1	<rdkit.DataStructs.cDataStructs.ExplicitBitVect object at 0x000001DB72928EB0>	0.0	110197981.0	3t3	10642
CCC(=O)N1CCC2=C(C=C(C(=O)NCC3=CC=CS3)S2)C1	<rdkit.DataStructs.cDataStructs.ExplicitBitVect object at 0x000001DB72928F90>	0.0	53158889.0	3t3	8329
CC1(CNC(=O)C2=CN=CC=N2)CCOCC1	<rdkit.DataStructs.cDataStructs.ExplicitBitVect object at 0x000001DB729290B0>	0.0	110875689.0	3t3	8321
O=C1NC(N2CCOCC2)=NC2=C1CCN(CC1=CSC=C1)CC2	<rdkit.DataStructs.cDataStructs.ExplicitBitVect object at 0x000001DB72929190>	0.0	136665780.0	3t3	55
FC1=CC=CC(CN2CCC(CC3=NC(C4=CC=NC=C4)=NN3)C2)=C1	<rdkit.DataStructs.cDataStructs.ExplicitBitVect object at 0x000001DB72929270>	0.0	124071988.0	3t3	962
CN(CC1CCOC1)S(=O)(=O)C1=CC=CS1	<rdkit.DataStructs.cDataStructs.ExplicitBitVect object at 0x000001DB72929350>	0.0	91915498.0	3t3	13984
O=C(NCC1=CC=CC=C1F)C1=CC=C2OCCN(CC3=CC=NC=C3)CC2=C1	<rdkit.DataStructs.cDataStructs.ExplicitBitVect object at 0x000001DB72929430>	0.0	124040837.0	3t3	8347
NC(=O)NCC(=O)NC1CCCN(C2=NC3=CC=CC=C3S2)C1	<rdkit.DataStructs.cDataStructs.ExplicitBitVect object at 0x000001DB72929510>	0.0	56902091.0	3t3	8629
CC1=CC(C(=O)N2CC(CO)C(CN(C)C)C2)=CS1	<rdkit.DataStructs.cDataStructs.ExplicitBitVect object at 0x000001DB729295F0>	0.0	72919065.0	3t3	7500
COC1=CC=C(CN2C=C(C(C(=O)O)N(C)CC3=CC=CN=C3)C=N2)C=C1	<rdkit.DataStructs.cDataStructs.ExplicitBitVect object at 0x000001DB729296D0>	0.0	72933561.0	3t3	14003
O=C(O)C1=COC(CN2CC(C(=O)O)C(C3CC3)C2)=N1	<rdkit.DataStructs.cDataStructs.ExplicitBitVect object at 0x000001DB729297B0>	0.0	70727604.0	3t3	8630
COC1=CC=CC=C1C(=O)N1CC(=O)N(CC2=CC=CS2)CC(O)C1	<rdkit.DataStructs.cDataStructs.ExplicitBitVect object at 0x000001DB72929890>	0.0	134787058.0	3t3	11825
CS(=O)(=O)NCC1OCC(NCC2=CC=CN=C2)C1O	<rdkit.DataStructs.cDataStructs.ExplicitBitVect object at 0x000001DB72929970>	0.0	75536667.0	3t3	1982
CN1CC(NCC2=CC=CN=C2)CCCC(C(=O)NC2CC2)CC1=O	<rdkit.DataStructs.cDataStructs.ExplicitBitVect object at 0x000001DB72929A50>	0.0	75411805.0	3t3	2335
CC(=O)NCCCC(=O)N1C2CCC1CN(CC1=CC=CN=C1)C2	<rdkit.DataStructs.cDataStructs.ExplicitBitVect object at 0x000001DB72929B30>	0.0	134790987.0	3t3	2335
CNC(=O)C1=C2CN([S+](C)(=O)[O-])CCN2N=C1	<rdkit.DataStructs.cDataStructs.ExplicitBitVect object at 0x000001DB72929C10>	0.0	134790872.0	3t3	1276
COC1=CC=CC([S+](=O)([O-])N2CCC3(CC2)C(=O)NN=C3C2=CC=CC=N2)=C1	<rdkit.DataStructs.cDataStructs.ExplicitBitVect object at 0x000001DB72929CF0>	0.0	134795565.0	3t3	14218
CCC1(N2CCN(C(=O)CC3=CC=CC=C3OC)CC2)CCN(C(=O)NC)C1	<rdkit.DataStructs.cDataStructs.ExplicitBitVect object at 0x000001DB72929DD0>	0.0	53194151.0	3t3	10044
CC1=CC=C(CN2C(=O)COCC2C(=O)N2CCN(C3=CC=CC=C3F)CC2)C=C1	<rdkit.DataStructs.cDataStructs.ExplicitBitVect object at 0x000001DB72929EB0>	0.0	124042310.0	3t3	10043
NC(=O)C1CN(C2CCSCC2)CC1COC1=CC=CC=C1	<rdkit.DataStructs.cDataStructs.ExplicitBitVect object at 0x000001DB72929F90>	0.0	124051965.0	3t3	13895
COC1=CC=C(C(=O)NCCC2=NC=C(C)N2CC2=CC=C(F)C=C2)C=N1	<rdkit.DataStructs.cDataStructs.ExplicitBitVect object at 0x000001DB7292A0B0>	0.0	91911733.0	3t3	4147
CC(C)N1C(=O)C(CC(=O)NCC2CCN(CC3=CC=CC=C3F)CC2)=C2CCCCC21	<rdkit.DataStructs.cDataStructs.ExplicitBitVect object at 0x000001DB7292A190>	0.0	91920299.0	3t3	9573
CC(C)C1=CC=C(C(C)NC(=O)CN2CCCC3=NC(C4=CC=CC=C4)=NC=C3C2=O)C=C1	<rdkit.DataStructs.cDataStructs.ExplicitBitVect object at 0x000001DB7292A270>	0.0	91909073.0	3t3	14219
CC(C)N1C=C2C=C(C(=O)NC3=CC=C4OCCOC4=C3)SC2=C1	<rdkit.DataStructs.cDataStructs.ExplicitBitVect object at 0x000001DB7292A350>	0.0	53191368.0	3t3	2368
CC(C)(C)NC(=O)CN1N=C2C(=O)N(CC3=CC=CC(Cl)=C3)CCN2C1=O	<rdkit.DataStructs.cDataStructs.ExplicitBitVect object at 0x000001DB7292A430>	0.0	91908450.0	3t3	2388
COC1C(=O)N(C(C)C)C1C1CCN(S(=O)(=O)C2=CC=CS2)CC1	<rdkit.DataStructs.cDataStructs.ExplicitBitVect object at 0x000001DB7292A510>	0.0	91911579.0	3t3	10396
CCOCCOC1CCN(C(=O)C2=CC=CC3=C2C=CN3)CC1	<rdkit.DataStructs.cDataStructs.ExplicitBitVect object at 0x000001DB7292A5F0>	0.0	91907788.0	3t3	9785
COCCN1CCC2(CCC1=O)CCN(S(=O)(=O)C1=CC(C)=CC=C1C)CC2	<rdkit.DataStructs.cDataStructs.ExplicitBitVect object at 0x000001DB7292A6D0>	0.0	124041996.0	3t3	14652
O=C(C1=CC=NN1)N1CCC(OC2=NC=CC=C2C(=O)N2CCCCC2)C1	<rdkit.DataStructs.cDataStructs.ExplicitBitVect object at 0x000001DB7292A7B0>	0.0	91914022.0	3t3	9809
CCN(CC)C(=O)CN1C=CN2N=C(C3=CC=CC=C3)C(CO)=C2C1=O	<rdkit.DataStructs.cDataStructs.ExplicitBitVect object at 0x000001DB7292A890>	0.0	91913711.0	3t3	1125
CS(=O)(=O)N1CC2CCN(CC3=CC=CN3)CC21	<rdkit.DataStructs.cDataStructs.ExplicitBitVect object at 0x000001DB7292A970>	0.0	124044318.0	3t3	11580
CNC1=NC2=C(S1)C(C1=CC=CC(F)=C1)CC(=O)N2	<rdkit.DataStructs.cDataStructs.ExplicitBitVect object at 0x000001DB7292AA50>	0.0	51138371.0	3t3	2389
CN1C=CC=C1C(=O)N1CCC(C2=C(CC3=CC=CC=C3)C=NN2)CC1	<rdkit.DataStructs.cDataStructs.ExplicitBitVect object at 0x000001DB7292AB30>	0.0	70720791.0	3t3	10362
CN1CCC(OCCCN2C=NC3=CN(C)N=C3C2=O)CC1	<rdkit.DataStructs.cDataStructs.ExplicitBitVect object at 0x000001DB7292AC10>	0.0	56895303.0	3t3	9785
CC1=NC(C)=C(CC(=O)NC2CC(C3=CC(=O)NC=N3)C2)S1	<rdkit.DataStructs.cDataStructs.ExplicitBitVect object at 0x000001DB7292ACF0>	0.0	136662011.0	3t3	7346
CC1=NN(CCCN(C)CC2=CC=CC=C2C#N)C(C)=C1	<rdkit.DataStructs.cDataStructs.ExplicitBitVect object at 0x000001DB7292ADD0>	0.0	50957027.0	3t3	1182
O=C(C1=COC(COC2=CC=CC(F)=C2)=N1)N1CCN(C2=CC=CC=C2)CC1	<rdkit.DataStructs.cDataStructs.ExplicitBitVect object at 0x000001DB7292AEB0>	0.0	26402311.0	3t3	9596
COC1=CC=C(N2CCN(C3CCCN(CC4=CC(=O)NC(=O)N4)C3)CC2)C=C1	<rdkit.DataStructs.cDataStructs.ExplicitBitVect object at 0x000001DB7292AF90>	0.0	56917546.0	3t3	11428
NC1=NC(C2CC(NC(=O)C3=CC=C(CO)C=C3)C2)=CC(=O)N1	<rdkit.DataStructs.cDataStructs.ExplicitBitVect object at 0x000001DB7292B0B0>	0.0	136665290.0	3t3	8902
COC1CCCN(C(=O)C2=NOC(COC3=C(F)C=CC=C3F)=C2)C1	<rdkit.DataStructs.cDataStructs.ExplicitBitVect object at 0x000001DB7292B190>	0.0	45182362.0	3t3	10423
CCN1C=C(C2=C(C3=CC=CC=C3)N=CN2C(CO)C(=O)O)C=N1	<rdkit.DataStructs.cDataStructs.ExplicitBitVect object at 0x000001DB7292B270>	0.0	70768533.0	3t3	1029
O=C1N(CC2=CC=CC(F)=C2F)CCCC1(O)CN1CCOCC1	<rdkit.DataStructs.cDataStructs.ExplicitBitVect object at 0x000001DB7292B350>	0.0	45193013.0	3t3	14609
COC1=CC=C(OC)C(C2=NC3=C(C)C=CC=C3C=C2CN2CCCC(O)C2)=C1	<rdkit.DataStructs.cDataStructs.ExplicitBitVect object at 0x000001DB7292B430>	0.0	70735919.0	3t3	10686
O=C(C1=NNC(C2CC2)=C1)N(CC1=CC=C2OCOC2=C1)C1CC1	<rdkit.DataStructs.cDataStructs.ExplicitBitVect object at 0x000001DB7292B510>	0.0	50966823.0	3t3	8396
CC(NC(=O)C1(N2CCCCC2)CC2=CC=CC=C2C1)C1=CN(C)N=C1	<rdkit.DataStructs.cDataStructs.ExplicitBitVect object at 0x000001DB7292B5F0>	0.0	45236953.0	3t3	1184
COC1=CC=CC=C1CCN1CCCC(CN(C)C(=O)NC2=CC=CC=C2)C1	<rdkit.DataStructs.cDataStructs.ExplicitBitVect object at 0x000001DB7292B6D0>	0.0	45245351.0	3t3	11823
CC(C)C1=NC=C(C2=CC(C(=O)N(C)C(C)C)=C3C=CC(F)=CC3=N2)C=N1	<rdkit.DataStructs.cDataStructs.ExplicitBitVect object at 0x000001DB7292B7B0>	0.0	47000439.0	3t3	7475
COCC1=NC=C(CN2CCC(C3=C(C4=CC=CC=C4C)C=NN3)CC2)C=N1	<rdkit.DataStructs.cDataStructs.ExplicitBitVect object at 0x000001DB7292B890>	0.0	70705801.0	3t3	10643
O=C1N(CC2=CC=CC(F)=C2F)CCCC1(O)CN1CCNCC1	<rdkit.DataStructs.cDataStructs.ExplicitBitVect object at 0x000001DB7292B970>	0.0	56757090.0	3t3	14609
CSCCC(=O)N1CCC2(CCCN(CC3=CC=CN=C3)C2=O)C1	<rdkit.DataStructs.cDataStructs.ExplicitBitVect object at 0x000001DB7292BA50>	0.0	45246228.0	3t3	14290
O=C1OCC2CCN(C3CCC3)CC3=CC=C(F)C=C3N12	<rdkit.DataStructs.cDataStructs.ExplicitBitVect object at 0x000001DB7292BB30>	0.0	75529063.0	3t3	8631
O=C(C1=CC=C(F)C=C1)N1CCCC(C(=O)N2CCCC2C2=NC3=CC=NC=C3N2)C1	<rdkit.DataStructs.cDataStructs.ExplicitBitVect object at 0x000001DB7292BC10>	0.0	134792826.0	3t3	8821
O=C1C(N2CCN(CC3=CC=CN3)CC2)CCN1CC1=CC=CC=N1	<rdkit.DataStructs.cDataStructs.ExplicitBitVect object at 0x000001DB7292BCF0>	0.0	91925797.0	3t3	257
COCC1=NOC(C2CN(C(=O)C3=CC4=CC=CC=C4N3)CC2C(N)=O)=N1	<rdkit.DataStructs.cDataStructs.ExplicitBitVect object at 0x000001DB7292BDD0>	0.0	91923262.0	3t3	5959
CC1=NC=CC(N2CCN(C)C3(CCC(=O)N(C)CC3)C2)=N1	<rdkit.DataStructs.cDataStructs.ExplicitBitVect object at 0x000001DB7292BEB0>	0.0	70758121.0	3t3	14670
CN1N=CC=C1C(=O)N1CCC2=CC=C(NC(=O)C3(C4=CC=CC=C4)CC3)C=C2C1	<rdkit.DataStructs.cDataStructs.ExplicitBitVect object at 0x000001DB7292BF90>	0.0	72891157.0	3t3	9091
CN1CC2(CCCN(C(=O)CCC3=CC=NC=C3)CC2)OC1=O	<rdkit.DataStructs.cDataStructs.ExplicitBitVect object at 0x000001DB7292C0B0>	0.0	56894241.0	3t3	14297
CCC1=NC(C2=C(C3=CC=CC=C3)N=CN2CCC2=CC=NC=C2)=C(C)N1	<rdkit.DataStructs.cDataStructs.ExplicitBitVect object at 0x000001DB7292C190>	0.0	50965138.0	3t3	1179
CC1=NC(N(C)CC2=CC=CC(C3=NNN=N3)=C2)=C2C=NN(C)C2=N1	<rdkit.DataStructs.cDataStructs.ExplicitBitVect object at 0x000001DB7292C270>	0.0	56882349.0	3t3	61
COCCOC1=CC=NC(C2=NOC(C3CCCN3CC3=CC=C(S(C)(=O)=O)C=C3)=N2)=C1	<rdkit.DataStructs.cDataStructs.ExplicitBitVect object at 0x000001DB7292C350>	0.0	45783467.0	3t3	4859
COCC(=O)N1CCC(CC(=O)O)C(CCN2CCN(C3=CC=CC=C3OC)CC2)C1	<rdkit.DataStructs.cDataStructs.ExplicitBitVect object at 0x000001DB7292C430>	0.0	25313187.0	3t3	11749
CC(=O)NC1C=C(C(=O)NCCC(N)=O)CC(O)C1O	<rdkit.DataStructs.cDataStructs.ExplicitBitVect object at 0x000001DB7292C510>	0.0	11865680.0	3t3	8323
CC(C)NC(=O)N1CCN(C2=CC=CC(C=O)=C2)C(=O)C1	<rdkit.DataStructs.cDataStructs.ExplicitBitVect object at 0x000001DB7292C5F0>	0.0	134787833.0	3t3	14298
COC1=CC=CC([S+](=O)([O-])N2CCC3(C2)N=C(C2=CC=CN=C2)C(=O)N3)=C1	<rdkit.DataStructs.cDataStructs.ExplicitBitVect object at 0x000001DB7292C6D0>	0.0	134794266.0	3t3	14218
CNC(=O)C1=CC(C2CC2)=NC2=C1C(C1CCCN1C(=O)C1=CC=CC=C1)=NN2C	<rdkit.DataStructs.cDataStructs.ExplicitBitVect object at 0x000001DB7292C7B0>	0.0	134803403.0	3t3	8629
CCN(C1CCOCC1)C1CN(C(=O)C2CCCO2)C1	<rdkit.DataStructs.cDataStructs.ExplicitBitVect object at 0x000001DB7292C890>	0.0	110197186.0	3t3	8609
CCOCC(=O)N1CCC2(CC1)C(OC)C(=O)N2CC1CC1	<rdkit.DataStructs.cDataStructs.ExplicitBitVect object at 0x000001DB7292C970>	0.0	124074790.0	3t3	11041
CC(C)N1C(C2CCN(C(=O)C3CCCO3)CC2)=NN(C)C1=O	<rdkit.DataStructs.cDataStructs.ExplicitBitVect object at 0x000001DB7292CA50>	0.0	124073242.0	3t3	8609
COC1=CC=C(C(=O)N2C3CCC2C2=CN=C(C)N=C2C3)C=C1OC	<rdkit.DataStructs.cDataStructs.ExplicitBitVect object at 0x000001DB7292CB30>	0.0	110196636.0	3t3	5210
O=C(C1=CC=CC2=C1C=CN2)N1CCC2(CCCCO2)CC1	<rdkit.DataStructs.cDataStructs.ExplicitBitVect object at 0x000001DB7292CC10>	0.0	110203857.0	3t3	14406
CCC(=O)N1CCC(OC2=CC=C(NC(=O)NCC3=CC=CC=C3)C=N2)C1	<rdkit.DataStructs.cDataStructs.ExplicitBitVect object at 0x000001DB7292CCF0>	0.0	91913859.0	3t3	9810
COCC1CN(C(C)=O)CC12CCN(CC1=CC=C(OC)C(C)=C1)CC2	<rdkit.DataStructs.cDataStructs.ExplicitBitVect object at 0x000001DB7292CDD0>	0.0	91910545.0	3t3	12468
COCC1CN(C(=O)C2=CC=C(OC)C=C2C)CC1C1=CC=NC=C1	<rdkit.DataStructs.cDataStructs.ExplicitBitVect object at 0x000001DB7292CEB0>	0.0	110202868.0	3t3	7311
N#CC1=CC=C(S(=O)(=O)NC2CCC3=NNC(=O)N3CC2)C=C1	<rdkit.DataStructs.cDataStructs.ExplicitBitVect object at 0x000001DB7292CF90>	0.0	91910823.0	3t3	8903
COCCNC(=O)C1CC(OC2=CC=CC=C2)CN1C(=O)C1=CC2=CC=CC=C2N1	<rdkit.DataStructs.cDataStructs.ExplicitBitVect object at 0x000001DB7292D0B0>	0.0	110198352.0	3t3	2503
COC1C(=O)N(C2CCN(C(=O)C3=CC=CC(C#N)=C3)CC2)C1C1=CC=NC=C1	<rdkit.DataStructs.cDataStructs.ExplicitBitVect object at 0x000001DB7292D190>	0.0	91923687.0	3t3	9592
COC1=CC=CC(F)=C1C(=O)N1CC(N)CC1C(=O)NC(C)C	<rdkit.DataStructs.cDataStructs.ExplicitBitVect object at 0x000001DB7292D270>	0.0	56708727.0	3t3	12352
CCC1(CO)CCCN(CCCOC2=CC=C(C(N)=O)C=C2)C1	<rdkit.DataStructs.cDataStructs.ExplicitBitVect object at 0x000001DB7292D350>	0.0	70774367.0	3t3	14299
CCN1C=CN=C1CN1CCC(C2=CC=C3C=CC=CC3=C2)C(O)C1	<rdkit.DataStructs.cDataStructs.ExplicitBitVect object at 0x000001DB7292D430>	0.0	56712331.0	3t3	564
CN1CCCN2N=C(C(=O)NC34CC5CC(CC(C5)C3)C4)C=C2C1	<rdkit.DataStructs.cDataStructs.ExplicitBitVect object at 0x000001DB7292D510>	0.0	50980018.0	3t3	8546
CCOC(=O)C1(CC2=CC=CC=C2C)CCCN(C(=O)C2=CC=[N+]([O-])C=C2)C1	<rdkit.DataStructs.cDataStructs.ExplicitBitVect object at 0x000001DB7292D5F0>	0.0	45203488.0	3t3	14515
O=C(O)C1CC2(CCN(C(=O)CCC3=CC=NC=C3)CC2)CN1	<rdkit.DataStructs.cDataStructs.ExplicitBitVect object at 0x000001DB7292D6D0>	0.0	72927419.0	3t3	14668
CN(C1=NC=CC=C1CNC(=O)C1=CC=C2OCOC2=C1)C1CCCCC1	<rdkit.DataStructs.cDataStructs.ExplicitBitVect object at 0x000001DB7292D7B0>	0.0	42393972.0	3t3	8491
O=C(CCC1CCN(CC2=CC=C(Cl)S2)CC1)N1CCN(C2=CC=CC=C2)CC1	<rdkit.DataStructs.cDataStructs.ExplicitBitVect object at 0x000001DB7292D890>	0.0	42293132.0	3t3	9387
CN(CC1(C2=CC=CC=C2)CC1(C)C)C(=O)C1=NOC(COC2=C(F)C=CC=C2F)=C1	<rdkit.DataStructs.cDataStructs.ExplicitBitVect object at 0x000001DB7292D970>	0.0	45201121.0	3t3	7508
COC1=CC(C)=C(CN2CCC3(CC2)C(O)CC3OCCN)C=C1C	<rdkit.DataStructs.cDataStructs.ExplicitBitVect object at 0x000001DB7292DA50>	0.0	70740251.0	3t3	2403
CCOC1=CC=CC=C1C(=O)N1CC(=O)N(CCOC2=CC=CC=C2)CC(O)C1	<rdkit.DataStructs.cDataStructs.ExplicitBitVect object at 0x000001DB7292DB30>	0.0	134786910.0	3t3	11825
CN1C(=O)C2CC(O)CN2C2(CN(CC3=CC=CS3)C2)C1=O	<rdkit.DataStructs.cDataStructs.ExplicitBitVect object at 0x000001DB7292DC10>	0.0	100609545.0	3t3	9106
O=S(=O)(NCC1OCC(NCC2=CC=CC=C2F)C1O)C1=CC=CC=C1	<rdkit.DataStructs.cDataStructs.ExplicitBitVect object at 0x000001DB7292DCF0>	0.0	75536693.0	3t3	1092
C1=CC=C(COC2COCCN(C3=NC4=CC=CC=C4O3)C2)C=C1	<rdkit.DataStructs.cDataStructs.ExplicitBitVect object at 0x000001DB7292DDD0>	0.0	75411646.0	3t3	119
O=C(C1=CC=CC=C1Cl)N1CCCC1C(=O)N1CCCC1C1=NC2=CC=NC=C2N1	<rdkit.DataStructs.cDataStructs.ExplicitBitVect object at 0x000001DB7292DEB0>	0.0	134796869.0	3t3	962
CCNC(=O)N1CCC2=CC(OC)=C(OC)C=C2C1CNC(=O)C1=CC=CC=C1C	<rdkit.DataStructs.cDataStructs.ExplicitBitVect object at 0x000001DB7292DF90>	0.0	71956195.0	3t3	2584
CCOC(=O)CCNC(=O)N1CCCC1C1=NOC(COC2=CC=C(F)C=C2)=N1	<rdkit.DataStructs.cDataStructs.ExplicitBitVect object at 0x000001DB7292E0B0>	0.0	91909859.0	3t3	8492
COC1=CC=C(C(=O)N2CCCC2C2=NN(C)C(=O)N2CC2=CC=CC=C2)C=C1F	<rdkit.DataStructs.cDataStructs.ExplicitBitVect object at 0x000001DB7292E190>	0.0	124044461.0	3t3	10859
CC1=NOC(C)=C1C(=O)NC1CCC2=NN=C(C)N2CC1	<rdkit.DataStructs.cDataStructs.ExplicitBitVect object at 0x000001DB7292E270>	0.0	91922577.0	3t3	8745
CNC(=O)C1CN(CC2=CC=C(OCC(C)C)C(OC)=C2)CC1CO	<rdkit.DataStructs.cDataStructs.ExplicitBitVect object at 0x000001DB7292E350>	0.0	110203665.0	3t3	2859
O=C(CN1N=C2CCCCCC2=CC1=O)NC1=NC(C2=CC=CN=C2)=CS1	<rdkit.DataStructs.cDataStructs.ExplicitBitVect object at 0x000001DB7292E430>	0.0	53370118.0	3t3	2390
O=C(CC1CCCC1)N1CCC(N2CC(OCC3CC3)C23CCOCC3)CC1	<rdkit.DataStructs.cDataStructs.ExplicitBitVect object at 0x000001DB7292E510>	0.0	124045008.0	3t3	9046
O=C(C1=CC=CO1)N1CCCN2C=C(C3=CC=C4OCOC4=C3)N=C12	<rdkit.DataStructs.cDataStructs.ExplicitBitVect object at 0x000001DB7292E5F0>	0.0	53183340.0	3t3	8491
COCCN1N=C2CCN(CC3=CC=C(Br)O3)CCN2C1=O	<rdkit.DataStructs.cDataStructs.ExplicitBitVect object at 0x000001DB7292E6D0>	0.0	91922432.0	3t3	14092
O=C1CCCCC(C(=O)NCCCN2C=CC=N2)N1	<rdkit.DataStructs.cDataStructs.ExplicitBitVect object at 0x000001DB7292E7B0>	0.0	91919439.0	3t3	9597
COC1=CC=CC(C2CN(C(=O)C3=C(C)ON=C3C)CC2C(=O)O)=C1OC	<rdkit.DataStructs.cDataStructs.ExplicitBitVect object at 0x000001DB7292E890>	0.0	70733687.0	3t3	13985
CC(C)=CCC1(CO)CCCN(C(=O)C2=CC=CN2C2CC2)C1	<rdkit.DataStructs.cDataStructs.ExplicitBitVect object at 0x000001DB7292E970>	0.0	72916328.0	3t3	14611
CCOC(=O)CC1CCCCN1S(=O)(=O)CC1=CC=CC=C1F	<rdkit.DataStructs.cDataStructs.ExplicitBitVect object at 0x000001DB7292EA50>	0.0	70773215.0	3t3	9963
CC(CC1=CC=NC=C1)NCC1=CC=C(OCC(=O)N2CCOCC2)C=C1	<rdkit.DataStructs.cDataStructs.ExplicitBitVect object at 0x000001DB7292EB30>	0.0	46990559.0	3t3	9598
CN1CCN(C(=O)N2CCCC(CNS(=O)(=O)C3=CC=CS3)C2)CC1	<rdkit.DataStructs.cDataStructs.ExplicitBitVect object at 0x000001DB7292EC10>	0.0	72874758.0	3t3	13896
COCCC1(C(=O)O)CCCN(CCN2CCCC2=O)C1	<rdkit.DataStructs.cDataStructs.ExplicitBitVect object at 0x000001DB7292ECF0>	0.0	72854899.0	3t3	14171
COC1=CC=C(NC(=O)NC2COC3C2OCC3N2N=NN=C2OC2=CC=C(N3C=NC=N3)C=C2)C=C1	<rdkit.DataStructs.cDataStructs.ExplicitBitVect object at 0x000001DB7292EDD0>	0.0	11886267.0	3t3	7342
CCCCCC(=O)N1CC(C(N)=O)C2OC3=CC=C(Cl)C=C3C21	<rdkit.DataStructs.cDataStructs.ExplicitBitVect object at 0x000001DB7292EEB0>	0.0	134786647.0	3t3	7347
CCN1C(=O)CCN(C(=O)C2=CC=C3NC=CC3=C2)CC12CCOCC2	<rdkit.DataStructs.cDataStructs.ExplicitBitVect object at 0x000001DB7292EF90>	0.0	124045653.0	3t3	14663
O=C1C2CC(O)CN2C2(CN(CC3=CC=CC(OC(F)(F)F)=C3)C2)C(=O)N1CC1=CC=CC=C1F	<rdkit.DataStructs.cDataStructs.ExplicitBitVect object at 0x000001DB7292F0B0>	0.0	100613167.0	3t3	11579
O=[S+]([O-])(C1=CC=CN=C1)C1=C2N=C(N3CCOCC3)C3=CC=CC=C3N2N=N1	<rdkit.DataStructs.cDataStructs.ExplicitBitVect object at 0x000001DB7292F190>	0.0	134790968.0	3t3	119
CC1=CC=C(C2=C(CN3CC(CO)C(C4=CC=CC=N4)C3)C=NN2)C=C1	<rdkit.DataStructs.cDataStructs.ExplicitBitVect object at 0x000001DB7292F270>	0.0	110203357.0	3t3	566
COCC1CN(C(=O)C2=CN=CC=N2)CC1C1=CC=CC=N1	<rdkit.DataStructs.cDataStructs.ExplicitBitVect object at 0x000001DB7292F350>	0.0	124078037.0	3t3	11042
CCN(CC)C1=CC(CCC(=O)NCC2=CC=CS2)=CC=N1	<rdkit.DataStructs.cDataStructs.ExplicitBitVect object at 0x000001DB7292F430>	0.0	53186143.0	3t3	7886
CC1=CC=C(CNC(=O)C2=CC=C3OCCN(CC4=CN=CS4)CC3=C2)C=C1	<rdkit.DataStructs.cDataStructs.ExplicitBitVect object at 0x000001DB7292F510>	0.0	91913436.0	3t3	8347
CCOCCCNC(=O)C1CCC2=NC=C(C3=CSC=C3)N2C1	<rdkit.DataStructs.cDataStructs.ExplicitBitVect object at 0x000001DB7292F5F0>	0.0	91924450.0	3t3	9784
CCOC(=O)C1=CN(CC(=O)N(C)C2=CC=CC(C)=C2)S(=O)(=O)N=C1C	<rdkit.DataStructs.cDataStructs.ExplicitBitVect object at 0x000001DB7292F6D0>	0.0	91906663.0	3t3	7479
CS(=O)(=O)N1CCC(C2CCN(C(=O)NCC3=CC=CO3)C2)CC1	<rdkit.DataStructs.cDataStructs.ExplicitBitVect object at 0x000001DB7292F7B0>	0.0	91910326.0	3t3	13893
COC1=CC=C(C2(C(=O)N3CCCOCCNC(=O)C4CCCC43)CC2)C=C1	<rdkit.DataStructs.cDataStructs.ExplicitBitVect object at 0x000001DB7292F890>	0.0	110202154.0	3t3	9047
O=C(CCC1CCCN(S(=O)(=O)C2=CC=C(F)C=C2)C1)NCC1=CC=CO1	<rdkit.DataStructs.cDataStructs.ExplicitBitVect object at 0x000001DB7292F970>	0.0	91903733.0	3t3	8492
COCCNC(=O)CN1C=CN2N=C(C3=CC=C(F)C=C3)C(CO)=C2C1=O	<rdkit.DataStructs.cDataStructs.ExplicitBitVect object at 0x000001DB7292FA50>	0.0	91903894.0	3t3	2588
NC1CCCN(CC2=CC=CC(OCCCN3C=CN=C3)=C2)C1	<rdkit.DataStructs.cDataStructs.ExplicitBitVect object at 0x000001DB7292FB30>	0.0	77081357.0	3t3	10717
CC1=CC(CN(C)C(=O)CC(C2=CC=CC=C2)C2=CC=C3OCOC3=C2)=NN1	<rdkit.DataStructs.cDataStructs.ExplicitBitVect object at 0x000001DB7292FC10>	0.0	45211247.0	3t3	1030
COC1=CC=CC(C2=NC=CN2C2COC3(CCCC3)C2)=C1OC	<rdkit.DataStructs.cDataStructs.ExplicitBitVect object at 0x000001DB7292FCF0>	0.0	70788021.0	3t3	13985
CN1CCC2=C(NC3=CC=CC=C23)C12CCN(C(=O)C1=NOC(CN3CCOCC3)=C1)CC2	<rdkit.DataStructs.cDataStructs.ExplicitBitVect object at 0x000001DB7292FDD0>	0.0	110197591.0	3t3	14355
CCOC(=O)N1CCC(=O)N(CC2CC2)CC2=CC(OC)=CC=C21	<rdkit.DataStructs.cDataStructs.ExplicitBitVect object at 0x000001DB7292FEB0>	0.0	134786212.0	3t3	10666
OC1CC(CNCC2CCCC2)(COC2=CC=C(C(F)(F)F)C=N2)CC1O	<rdkit.DataStructs.cDataStructs.ExplicitBitVect object at 0x000001DB7292FF90>	0.0	75367926.0	3t3	8546
CN1C(=O)C2=CC=CN2CC1CNC(=O)NC1=CC=C2OCCOC2=C1	<rdkit.DataStructs.cDataStructs.ExplicitBitVect object at 0x000001DB729300B0>	0.0	91909650.0	3t3	8124
COC1=CC=CC(NC(=O)N2CCOC(CN(CC(C)C)C(=O)C3=CC=CC(OC)=C3)C2)=C1	<rdkit.DataStructs.cDataStructs.ExplicitBitVect object at 0x000001DB72930190>	0.0	46059947.0	3t3	11793
CCN(CC)CCNC(=O)CCC1=CC2=CC(OC)=CC=C2NC1=O	<rdkit.DataStructs.cDataStructs.ExplicitBitVect object at 0x000001DB72930270>	0.0	53174742.0	3t3	7345
CC(CCN1C=CC=N1)NC(=O)C1=CC=C(OC2CCN(C(=O)C3CC3)CC2)C=C1	<rdkit.DataStructs.cDataStructs.ExplicitBitVect object at 0x000001DB72930350>	0.0	45195286.0	3t3	11702
CC1=NOC(C)=C1C(=O)NC1CC(=O)N(CC2=CC=CC(F)=C2)C1	<rdkit.DataStructs.cDataStructs.ExplicitBitVect object at 0x000001DB72930430>	0.0	45247270.0	3t3	14052
COC1=CC=C(OC)C(C2=NC(CN3CCN(C)C(=O)C3C)=C(C)O2)=C1	<rdkit.DataStructs.cDataStructs.ExplicitBitVect object at 0x000001DB72930510>	0.0	56862305.0	3t3	5210
CC(=O)NC1CCN(C(=O)CC2C(O)CCC3C(C)(CO)C(OC(=O)NC4=CC=CC(F)=C4)CCC23C)C1	<rdkit.DataStructs.cDataStructs.ExplicitBitVect object at 0x000001DB729305F0>	0.0	44716933.0	3t3	11995
COC1=CC=C(NC(=O)OC2CCC3(C)C4CC(=O)OC4CCC3C2(C)CO)C=C1	<rdkit.DataStructs.cDataStructs.ExplicitBitVect object at 0x000001DB729306D0>	0.0	44716993.0	3t3	9530
O=S(=O)(NC1COC2C1OCC2N1N=NN=C1OC1=CC=C(N2C=CN=C2)C=C1)C1=CC=C2C=CC=CC2=C1	<rdkit.DataStructs.cDataStructs.ExplicitBitVect object at 0x000001DB729307B0>	0.0	44716793.0	3t3	7342
COCC(=O)N(C1CCOCC1)C1CCN(C(=O)C2=CC=CN=C2C)CC1	<rdkit.DataStructs.cDataStructs.ExplicitBitVect object at 0x000001DB72930890>	0.0	91906173.0	3t3	11294
CCCNC(=O)N1CCC2=C(C1)SC(N1CCN(C)CC1)=N2	<rdkit.DataStructs.cDataStructs.ExplicitBitVect object at 0x000001DB72930970>	0.0	91913683.0	3t3	8105
CC1=CC=C(CNC(=O)C2=CC=C3OCCN(C4CCSCC4)CC3=C2)C=C1	<rdkit.DataStructs.cDataStructs.ExplicitBitVect object at 0x000001DB72930A50>	0.0	124040850.0	3t3	8347
CN(C)C(C(=O)N1CCC(N2CCSCC2)CC1)C1=CC=CC(F)=C1	<rdkit.DataStructs.cDataStructs.ExplicitBitVect object at 0x000001DB72930B30>	0.0	72883788.0	3t3	10423
CC(C)(O)CCC1=CC=CC(C(=O)N2CCC(N3CCOC3=O)CC2)=C1	<rdkit.DataStructs.cDataStructs.ExplicitBitVect object at 0x000001DB72930C10>	0.0	70740433.0	3t3	10859
COC1=CC=CC2=C1OCC(C(=O)NCCC1=NC=CC=C1C)C2	<rdkit.DataStructs.cDataStructs.ExplicitBitVect object at 0x000001DB72930CF0>	0.0	50975478.0	3t3	13980
COCC1=NN=C2CCC(NC(=O)CC3=C(C)ON=C3C)CCN21	<rdkit.DataStructs.cDataStructs.ExplicitBitVect object at 0x000001DB72930DD0>	0.0	91910778.0	3t3	8743
CC1=CC(N2CCC3(CCCN(C)C3=O)C2)=C2C=CC=CC2=N1	<rdkit.DataStructs.cDataStructs.ExplicitBitVect object at 0x000001DB72930EB0>	0.0	72937972.0	3t3	14516
FC1CN(CC2CC2)CC1OCC1=NC2=CC=CC=C2O1	<rdkit.DataStructs.cDataStructs.ExplicitBitVect object at 0x000001DB72930F90>	0.0	75410512.0	3t3	10397
CCN1N=CC=C1C(=O)NCCC1=NC=C(C)N1CCOC	<rdkit.DataStructs.cDataStructs.ExplicitBitVect object at 0x000001DB729310B0>	0.0	91911705.0	3t3	4147
COC1=CC2=C(C=C1OC)C(CNC(=O)C1=CC=C(C)C=C1)N(C(=O)NC(C)C)CC2	<rdkit.DataStructs.cDataStructs.ExplicitBitVect object at 0x000001DB72931190>	0.0	45991625.0	3t3	2584
COCC1CN(C(=O)C2=CC=NN2C)CC12CCOCC2	<rdkit.DataStructs.cDataStructs.ExplicitBitVect object at 0x000001DB72931270>	0.0	91915832.0	3t3	14093
O=[S+]([O-])(C1=CC=CC=C1C(F)(F)F)N1CC(C2=NC(CC3=CC=CC=C3)=NO2)C1	<rdkit.DataStructs.cDataStructs.ExplicitBitVect object at 0x000001DB72931350>	0.0	134804623.0	3t3	1025
CC1=CN=CC=C1N1CCCN(C(=O)C2CC3(CCNCC3)CN2)CC1	<rdkit.DataStructs.cDataStructs.ExplicitBitVect object at 0x000001DB72931430>	0.0	56901573.0	3t3	14167
CC1=CC=C(CN2CCN3N=NC(CCC(=O)NCC4=CC=CC=C4)=C3C2)O1	<rdkit.DataStructs.cDataStructs.ExplicitBitVect object at 0x000001DB72931510>	0.0	91920483.0	3t3	1216
CC1=CC(C(=O)N2CC(COC3=CC=CC=C3)C(C(N)=O)C2)=NN1C	<rdkit.DataStructs.cDataStructs.ExplicitBitVect object at 0x000001DB729315F0>	0.0	124051928.0	3t3	1147
COCC1=NC(CCNC(=O)C2=NN(C)C(C)=C2)=NO1	<rdkit.DataStructs.cDataStructs.ExplicitBitVect object at 0x000001DB729316D0>	0.0	91907308.0	3t3	4147
CC(C)(O)CCC1=CC=CC(C(=O)N(CC2=CC=C3OCOC3=C2)C2CC2)=C1	<rdkit.DataStructs.cDataStructs.ExplicitBitVect object at 0x000001DB729317B0>	0.0	70741039.0	3t3	8396
O=C(C1=CSC=C1)N1CCCC2(C1)NC1=CC=CN=C1NC2=NCC1=CC=CC=C1	<rdkit.DataStructs.cDataStructs.ExplicitBitVect object at 0x000001DB72931890>	0.0	136112308.0	3t3	14608
CN(CCC1=CC=CC=N1)C1C2OCC(O2)C(NC(=O)NC2=CC=C(F)C=C2)C1O	<rdkit.DataStructs.cDataStructs.ExplicitBitVect object at 0x000001DB72931970>	0.0	25317610.0	3t3	120
C=CCOC1CCN2C(=O)C3CC(OCC4CC4)CN3C(=O)C2C1	<rdkit.DataStructs.cDataStructs.ExplicitBitVect object at 0x000001DB72931A50>	0.0	26763484.0	3t3	11529
O=C(NC1=CC=CC(Cl)=C1F)N1CCCC1C1=NN=CN1C1=CC=CC=C1	<rdkit.DataStructs.cDataStructs.ExplicitBitVect object at 0x000001DB72931B30>	0.0	124037944.0	3t3	8632
CC1=NOC(CC2COCC2NC(=O)CC2=C(C)NC3=CC=CC=C23)=C1	<rdkit.DataStructs.cDataStructs.ExplicitBitVect object at 0x000001DB72931C10>	0.0	72867201.0	3t3	7348
CC1CCC2(CC1)OCC(C(=O)NCC1CCCO1)N2C(=O)C1=CC=CC([N+](=O)[O-])=C1	<rdkit.DataStructs.cDataStructs.ExplicitBitVect object at 0x000001DB72931CF0>	0.0	71957184.0	3t3	9533
O=C(C1=CC=CC=C1OCC1CCCN(CC2=CC=NC=C2F)C1)N1CCOCC1	<rdkit.DataStructs.cDataStructs.ExplicitBitVect object at 0x000001DB72931DD0>	0.0	91903847.0	3t3	12196
COC1=CC=C(OCC2CC3(CCCCC3)CN2S(=O)(=O)C2=C(C)ON=C2C)C=C1	<rdkit.DataStructs.cDataStructs.ExplicitBitVect object at 0x000001DB72931EB0>	0.0	124078368.0	3t3	5403
O=C1CCC2(CCCN(C(=O)C3=CC=C(F)C=C3)C2)CN1CCC1=CN=CN1	<rdkit.DataStructs.cDataStructs.ExplicitBitVect object at 0x000001DB72931F90>	0.0	72847294.0	3t3	14564
O=S1(=O)CCN(C2=CC=CC(C3=NC(C4CCOC4)=NO3)=C2)CC1	<rdkit.DataStructs.cDataStructs.ExplicitBitVect object at 0x000001DB729320B0>	0.0	72928016.0	3t3	10667
O=C(NCC1=CSC2=CC=C(Cl)C=C12)C1CC2(CCNCC2)CN1	<rdkit.DataStructs.cDataStructs.ExplicitBitVect object at 0x000001DB72932190>	0.0	56892968.0	3t3	4168
CCC1=CC=CC=C1N1N=C(C2=C(C)N=C3SC=C(CC(=O)NCC(C)C)N3C2=O)C=C1C	<rdkit.DataStructs.cDataStructs.ExplicitBitVect object at 0x000001DB72932270>	0.0	45963806.0	3t3	1210
COC(=O)C(C)NC(=O)C1CN(C(=O)NC2=CC=CC=C2)CCN1C(=O)C1=CC=CS1	<rdkit.DataStructs.cDataStructs.ExplicitBitVect object at 0x000001DB72932350>	0.0	7663632.0	3t3	11826
CC1=CC=C(NC(=O)N2CCCOCCNC(=O)C3CCCCC32)C=C1C	<rdkit.DataStructs.cDataStructs.ExplicitBitVect object at 0x000001DB72932430>	0.0	110202345.0	3t3	8490
CC1=NN(CCCN(C)CC2=NN3CCNCC3=C2)C(C)=C1	<rdkit.DataStructs.cDataStructs.ExplicitBitVect object at 0x000001DB72932510>	0.0	56912432.0	3t3	54
COC1=CC=CC(C(=O)N2CCCC2C2=NN=CN2CCN(C)C)=C1C	<rdkit.DataStructs.cDataStructs.ExplicitBitVect object at 0x000001DB729325F0>	0.0	132434669.0	3t3	11258
O=C(NC1COC2C1OCC2N1N=NN=C1OC1=CC=C(N2C=NC=N2)C=C1)C1CCCCC1	<rdkit.DataStructs.cDataStructs.ExplicitBitVect object at 0x000001DB729326D0>	0.0	11886255.0	3t3	7342
COC1=CC=C(OCC(O)CN2CCC(O)CC2)C(CNCC2(O)CCCCC2)=C1	<rdkit.DataStructs.cDataStructs.ExplicitBitVect object at 0x000001DB729327B0>	0.0	45247612.0	3t3	8938
O=C(NC1CCN2C(=O)C(CC3=CC=CC=C3)NC(=O)C12)C1=CN=CC=N1	<rdkit.DataStructs.cDataStructs.ExplicitBitVect object at 0x000001DB72932890>	0.0	26763137.0	3t3	567
CC(=O)N1CCC2(CC1)CCN(C1=NC=CC=C1C#N)CC2CO	<rdkit.DataStructs.cDataStructs.ExplicitBitVect object at 0x000001DB72932970>	0.0	74232372.0	3t3	9385
CCCNC(=O)OC1CCC2(C)C(CC(=O)N3CCCC3)C(O)CCC2C1(C)CO	<rdkit.DataStructs.cDataStructs.ExplicitBitVect object at 0x000001DB72932A50>	0.0	11884800.0	3t3	9530
O=[S+]([O-])(C1=CC=CC=C1)C1=C2N=C(N3CCC(F)CC3)C3=CC=CC=C3N2N=N1	<rdkit.DataStructs.cDataStructs.ExplicitBitVect object at 0x000001DB72932B30>	0.0	134787674.0	3t3	1085
COC1=CC=CC(CNC(=O)CC2C(=O)NCCN2CC(C)C)=C1OC	<rdkit.DataStructs.cDataStructs.ExplicitBitVect object at 0x000001DB72932C10>	0.0	56902729.0	3t3	11827
CC1=NN(C)C(C)=C1CCN(C)C(=O)CCCC1NCC2CC1CN(CC1=CC=CC=C1)C2	<rdkit.DataStructs.cDataStructs.ExplicitBitVect object at 0x000001DB72932CF0>	0.0	110195325.0	3t3	1057
CC(=O)NC1CCC2(C)CCC(C(C)C(=O)NC3CCCCC3)C(O)C2C1C	<rdkit.DataStructs.cDataStructs.ExplicitBitVect object at 0x000001DB72932DD0>	0.0	134787203.0	3t3	9528
CC(C(=O)NC1CC1)C1CCC2(C)CCC(NC(=O)C3=CC=CC=N3)C(C)C2C1O	<rdkit.DataStructs.cDataStructs.ExplicitBitVect object at 0x000001DB72932EB0>	0.0	45361606.0	3t3	9528
CCCNC(=O)C1COC2(CCN(C(=O)CC3=CC=CC=C3)CC2)N1C(=O)C1=CC=CC(C)=C1	<rdkit.DataStructs.cDataStructs.ExplicitBitVect object at 0x000001DB72932F90>	0.0	45983913.0	3t3	9533
CCCN1C=CC2=C(C(C(=O)N3CCN(C(C)C)CC3)=C(C)S2)C1=O	<rdkit.DataStructs.cDataStructs.ExplicitBitVect object at 0x000001DB729330B0>	0.0	91653867.0	3t3	14659
O=C(CCCC1NCC2CC1CN(CC1=CC=CC=C1)C2)NCCC1=CC=CN=C1	<rdkit.DataStructs.cDataStructs.ExplicitBitVect object at 0x000001DB72933190>	0.0	110195291.0	3t3	564
O=C(NCCC1=CN=C2C=CC=CN12)C1CC2(CCNCC2)CN1	<rdkit.DataStructs.cDataStructs.ExplicitBitVect object at 0x000001DB72933270>	0.0	56884678.0	3t3	1367
CC(C)C1=CC=C(N2C(=O)NC3CCN(S(=O)(=O)C4=CC=CS4)C3C2=O)C=C1	<rdkit.DataStructs.cDataStructs.ExplicitBitVect object at 0x000001DB72933350>	0.0	7156610.0	3t3	11107
CC1=CC=CC(N2N=C(C3=C(C)N=C4SC=C(CC(=O)NC(C)C(C)C)N4C3=O)C=C2C)=C1	<rdkit.DataStructs.cDataStructs.ExplicitBitVect object at 0x000001DB72933430>	0.0	45963901.0	3t3	2371
COCC(=O)N1CCN(C(C)=O)CC1C(=O)NC(CC1=CC=CN=C1)C(=O)OC	<rdkit.DataStructs.cDataStructs.ExplicitBitVect object at 0x000001DB72933510>	0.0	7052053.0	3t3	12352
CNC1=CC(C2CC(NC3=NC(N)=NC(C)=C3Cl)C2)=NC(COC)=N1	<rdkit.DataStructs.cDataStructs.ExplicitBitVect object at 0x000001DB729335F0>	0.0	91762075.0	3t3	4219
CCCNC(=O)N1CCC(CC(=O)O)C(CC2=NCCC3=CC(F)=CC=C23)C1	<rdkit.DataStructs.cDataStructs.ExplicitBitVect object at 0x000001DB729336D0>	0.0	51136788.0	3t3	8330
COC1C(NC(=O)CN2N=C(C)C(C)=C2C)C2=CC=CC=C2C12CCNCC2	<rdkit.DataStructs.cDataStructs.ExplicitBitVect object at 0x000001DB729337B0>	0.0	70711921.0	3t3	14121
CC(C)=CCC1(CO)CCCN(CC2=CC(=O)N3C=C(C)SC3=N2)C1	<rdkit.DataStructs.cDataStructs.ExplicitBitVect object at 0x000001DB72933890>	0.0	70751977.0	3t3	14611
COC1=CC=C(CN(C)CC2=CC=CS2)C=C1OCC(O)CN1CCN(C)CC1	<rdkit.DataStructs.cDataStructs.ExplicitBitVect object at 0x000001DB72933970>	0.0	45208904.0	3t3	10665
CCCC(O)CN1CCC(=O)N(CC2CC2)CC2=CC=CC=C21	<rdkit.DataStructs.cDataStructs.ExplicitBitVect object at 0x000001DB72933A50>	0.0	70655658.0	3t3	11828
O=C(CC1OC(CNS(=O)(=O)C2=CC=CC=C2)C(O)C1O)N1CCN(C2=CC=C(F)C=C2)CC1	<rdkit.DataStructs.cDataStructs.ExplicitBitVect object at 0x000001DB72933B30>	0.0	40778180.0	3t3	120
O=C1CC2CCN(C(=O)NC3=CC=CC(C(F)(F)F)=C3)CC2CCN1CCN1CCNC1=O	<rdkit.DataStructs.cDataStructs.ExplicitBitVect object at 0x000001DB72933C10>	0.0	26742858.0	3t3	11322
CC1(O)CCC2(CCC(=O)NCC3=CC=CN=C3)C(NC3CCC3)CC(C)(C)C2C1	<rdkit.DataStructs.cDataStructs.ExplicitBitVect object at 0x000001DB72933CF0>	0.0	25318030.0	3t3	9524
CCNC(=O)N1CCC2CC(=O)N(CC3=CC=CN=C3)CCC2C1	<rdkit.DataStructs.cDataStructs.ExplicitBitVect object at 0x000001DB72933DD0>	0.0	26742802.0	3t3	11666
CC1=CC(C(=O)NCC(F)(F)F)=C2C(C3CCNCC3)=NOC2=N1	<rdkit.DataStructs.cDataStructs.ExplicitBitVect object at 0x000001DB72933EB0>	0.0	118740574.0	3t3	8697
C[S+](=O)([O-])N1CCC2(C1)N=C(C1=CC=NC=C1)C(=O)N2	<rdkit.DataStructs.cDataStructs.ExplicitBitVect object at 0x000001DB72933F90>	0.0	134793405.0	3t3	14671
CNC(=O)C1CN(C(=O)C2=CC=C(OC)C=C2C)CC1COC	<rdkit.DataStructs.cDataStructs.ExplicitBitVect object at 0x000001DB729340B0>	0.0	110203614.0	3t3	13929
O=C1CCCCC(CC2=CC=CN=C2)(C(=O)NCC2CC2)N1	<rdkit.DataStructs.cDataStructs.ExplicitBitVect object at 0x000001DB72934190>	0.0	91919486.0	3t3	9597
O=C(NCC1=CC=CN=C1)C1CC(O)CN1C1CCN(C(=O)C2=CC=CC=C2)CC1	<rdkit.DataStructs.cDataStructs.ExplicitBitVect object at 0x000001DB72934270>	0.0	110197424.0	3t3	11793
CCCN1C(C)=CN=C1CCNC(=O)C1=CC=C(OC)N=C1	<rdkit.DataStructs.cDataStructs.ExplicitBitVect object at 0x000001DB72934350>	0.0	91923968.0	3t3	4147
NC(=O)C1CN(CC2=CC=CO2)CC1COC1=CC=CC=C1	<rdkit.DataStructs.cDataStructs.ExplicitBitVect object at 0x000001DB72934430>	0.0	124051947.0	3t3	7344
CCN1N=CC=C1C(=O)N1CCCC(C2=NNN=N2)C1	<rdkit.DataStructs.cDataStructs.ExplicitBitVect object at 0x000001DB72934510>	0.0	110196470.0	3t3	8633
O=C(NC1=CC=CC=C1Cl)N1CCC(OC2=NC=CC=C2C(=O)N2CCOCC2)C1	<rdkit.DataStructs.cDataStructs.ExplicitBitVect object at 0x000001DB729345F0>	0.0	91904323.0	3t3	12354
CC1=CC=C2NC(=O)C(CCC(=O)NCC(C)C)=CC2=C1	<rdkit.DataStructs.cDataStructs.ExplicitBitVect object at 0x000001DB729346D0>	0.0	53174686.0	3t3	4148
CC1=CC=C2C=C(CCC(=O)N3CCOCC3)C(=O)NC2=C1	<rdkit.DataStructs.cDataStructs.ExplicitBitVect object at 0x000001DB729347B0>	0.0	53174871.0	3t3	7785
CC1=CC=CC=C1NC(=O)C1CCCN(C2=CC(=O)NN=C2)C1	<rdkit.DataStructs.cDataStructs.ExplicitBitVect object at 0x000001DB72934890>	0.0	53203773.0	3t3	8823
CC1(CNC(=O)C2=NNC3=CC=CC=C23)CCOCC1	<rdkit.DataStructs.cDataStructs.ExplicitBitVect object at 0x000001DB72934970>	0.0	103742638.0	3t3	9250
COCCOC1=CC=C2CN(C(=O)CC3=CC=CC(F)=C3)CCC2=N1	<rdkit.DataStructs.cDataStructs.ExplicitBitVect object at 0x000001DB72934A50>	0.0	91917884.0	3t3	11039
O=C(CC1=CSC=C1)NC1=CC=C2NC(=O)CCC2=C1	<rdkit.DataStructs.cDataStructs.ExplicitBitVect object at 0x000001DB72934B30>	0.0	39216517.0	3t3	2390
CC1=CC=CC(N2CCN(C(=O)C3CCCN(CC4=CC=CN=C4)CCC(=O)NCC3)CC2)=C1	<rdkit.DataStructs.cDataStructs.ExplicitBitVect object at 0x000001DB72934C10>	0.0	110199605.0	3t3	10718
COCC1CN(C(=O)C2=COC=C2)CC1C1=CC=NC=C1	<rdkit.DataStructs.cDataStructs.ExplicitBitVect object at 0x000001DB72934CF0>	0.0	110202846.0	3t3	14131
O=C(CCC1CCN(C(=O)C2=CC=CC=C2)CC1)NCCCN1CCCC1=O	<rdkit.DataStructs.cDataStructs.ExplicitBitVect object at 0x000001DB72934DD0>	0.0	91903807.0	3t3	11321
O=C(CCC1=CON=C1C1=CC=CC=C1F)NCC1CCCCC1	<rdkit.DataStructs.cDataStructs.ExplicitBitVect object at 0x000001DB72934EB0>	0.0	53161816.0	3t3	8634
COCCN1C(C)=CN=C1CCNC(=O)C1=CC=C(OC)N=C1	<rdkit.DataStructs.cDataStructs.ExplicitBitVect object at 0x000001DB72934F90>	0.0	91911701.0	3t3	4147
CCNC1=NC2=C(S1)C(C1=CC=CC(F)=C1)CC(=O)N2	<rdkit.DataStructs.cDataStructs.ExplicitBitVect object at 0x000001DB729350B0>	0.0	42647675.0	3t3	2389
CN(C)CC1=NN=C(C2CC(NC(=O)C3=NNC4=C3CCCC4)C2)N1C	<rdkit.DataStructs.cDataStructs.ExplicitBitVect object at 0x000001DB72935190>	0.0	91762941.0	3t3	1217
C1=CC=C(N2CCCC(C3=NC=CN3CC3=CC=NC=C3)C2)N=C1	<rdkit.DataStructs.cDataStructs.ExplicitBitVect object at 0x000001DB72935270>	0.0	72838530.0	3t3	568
CN1CCC(CNC2=NC=C(C(C)(C)C(=O)O)C(N3CCOCC3)=N2)CC1	<rdkit.DataStructs.cDataStructs.ExplicitBitVect object at 0x000001DB72935350>	0.0	72918361.0	3t3	8547
COC1=CC=CC(NC(=O)CCC2CCN(CC3=NOC(C4CC4)=N3)CC2)=C1	<rdkit.DataStructs.cDataStructs.ExplicitBitVect object at 0x000001DB72935430>	0.0	72897480.0	3t3	7316
CC(C)NC(=O)C1CC(N)CN1C(=O)C1=CC=CC2=CC=CC=C12	<rdkit.DataStructs.cDataStructs.ExplicitBitVect object at 0x000001DB7368D0B0>	0.0	56721302.0	3t3	11829
C1=CC=C(OCCCCN2CCOCC2)C(CNC2CCNC2)=C1	<rdkit.DataStructs.cDataStructs.ExplicitBitVect object at 0x000001DB7368D430>	0.0	50951517.0	3t3	9881
CC1=CC(N2CCOC(C(F)(F)F)C2)=NC(C2=CC=CC=C2)=N1	<rdkit.DataStructs.cDataStructs.ExplicitBitVect object at 0x000001DB7368D7B0>	0.0	56918939.0	3t3	1093
O=C(NC(C1CCNCC1)C1CC(O)C1)C1=CC=CC=C1C(F)(F)F	<rdkit.DataStructs.cDataStructs.ExplicitBitVect object at 0x000001DB7368DB30>	0.0	100145296.0	3t3	8856
NC1=CC(N2CCN(C(=O)C3CCOCC3)CC(O)C2)=NC=N1	<rdkit.DataStructs.cDataStructs.ExplicitBitVect object at 0x000001DB7368DEB0>	0.0	74238743.0	3t3	10603
COC1=C(F)C(F)=C(CN2CC(=O)N(C)C3=CC=CC=C3C2=O)C(F)=C1F	<rdkit.DataStructs.cDataStructs.ExplicitBitVect object at 0x000001DB7368E190>	0.0	72912926.0	3t3	11259
COC1=CC=CC(N2CCN(CC3=CN(C4=CC=CC=C4)N=N3)CC2(C)C)=C1	<rdkit.DataStructs.cDataStructs.ExplicitBitVect object at 0x000001DB7368E510>	0.0	56896962.0	3t3	10668
C=CCC1(C(=O)O)CCCN(CC2=CN=C(NCC3=CC=CC=C3)N=C2)C1	<rdkit.DataStructs.cDataStructs.ExplicitBitVect object at 0x000001DB7368E890>	0.0	70780387.0	3t3	14610
O=C(C1C2CNCC21)N1CCC(C2=NC=CN2CC2=CC=NC=C2)CC1	<rdkit.DataStructs.cDataStructs.ExplicitBitVect object at 0x000001DB7368EC10>	0.0	72892883.0	3t3	8824
O=S(=O)(C1=CC=CS1)N1CCOC(CC2=CC=CC(F)=C2)C1	<rdkit.DataStructs.cDataStructs.ExplicitBitVect object at 0x000001DB7368F040>	0.0	45216431.0	3t3	13896
CC1CN(C(=O)C2=COC(COC3=CC=CC(F)=C3)=N2)CC(C)O1	<rdkit.DataStructs.cDataStructs.ExplicitBitVect object at 0x000001DB7368F3C0>	0.0	26408845.0	3t3	10936
CC(C)(C)C(=O)N1CCC2(CCCN(CC3=CC=CC(F)=C3F)C2=O)C1	<rdkit.DataStructs.cDataStructs.ExplicitBitVect object at 0x000001DB7368F740>	0.0	45233849.0	3t3	14609
COC1=CC=C(CC(=O)N2CC(C(=O)O)C(C3=CC=CC=C3)C2)C(OC)=C1	<rdkit.DataStructs.cDataStructs.ExplicitBitVect object at 0x000001DB7368FAC0>	0.0	70756699.0	3t3	11630
CN(C(=O)C1=CC2=CC=CC=C2S1)C1CCCN(C2CC3=CC=CC=C3C2)C1	<rdkit.DataStructs.cDataStructs.ExplicitBitVect object at 0x000001DB7368FE40>	0.0	45169603.0	3t3	11823
COC1=CC=CC(C2=NC3=CC4=C(C=C3C=C2CN2CCOCC2)OCO4)=C1OC	<rdkit.DataStructs.cDataStructs.ExplicitBitVect object at 0x000001DB728E0200>	0.0	70722748.0	3t3	11043
CN1C=CC=C(C(=O)N2CCC3(CC2)CN(CCOC2=CC=CC=C2)C(=O)O3)C1=O	<rdkit.DataStructs.cDataStructs.ExplicitBitVect object at 0x000001DB728E0580>	0.0	70707771.0	3t3	14565
CC1=NC(C2=CC=CC(NC(=O)NC(C)C3=C(C(=O)O)C(C)=NO3)=C2)=NO1	<rdkit.DataStructs.cDataStructs.ExplicitBitVect object at 0x000001DB728E0900>	0.0	75368390.0	3t3	8751
COC1=CC=C(C2=NOC(C(C)NC(=O)C3=NC4=CC=CC=C4N3)=C2C(=O)O)C=C1	<rdkit.DataStructs.cDataStructs.ExplicitBitVect object at 0x000001DB728E0C80>	0.0	75368237.0	3t3	14134
O=C(C1=CC=CC=C1Cl)N1CCC(C(=O)N2CCCC2C2=NC3=CC=NC=C3N2)CC1	<rdkit.DataStructs.cDataStructs.ExplicitBitVect object at 0x000001DB728E1040>	0.0	134798724.0	3t3	962
CC1=CC=C(CN2C(=O)COCC2C(=O)NCC2=CC=CO2)C=C1	<rdkit.DataStructs.cDataStructs.ExplicitBitVect object at 0x000001DB728E13C0>	0.0	124042307.0	3t3	13970
CC1CCCN(C(=O)CN2CCCC3=NC(C4=CC=CC=C4)=NC=C3C2=O)C1	<rdkit.DataStructs.cDataStructs.ExplicitBitVect object at 0x000001DB728E1740>	0.0	91909071.0	3t3	11297
CCC(CC)NC(=O)C1CN2C=CC=C2C(=O)N1	<rdkit.DataStructs.cDataStructs.ExplicitBitVect object at 0x000001DB728E1AC0>	0.0	91919649.0	3t3	11824
COC(=O)CN1N=C2C(=O)N(CC3=CC=CC=C3C)CCN2C1=O	<rdkit.DataStructs.cDataStructs.ExplicitBitVect object at 0x000001DB728E1E40>	0.0	91919246.0	3t3	1218
O=C1NCCOCCCN(C(=O)COC2=CC=CC=C2)C2CCCCC12	<rdkit.DataStructs.cDataStructs.ExplicitBitVect object at 0x000001DB728E2200>	0.0	110202329.0	3t3	849
O=C(NC1=CC=C(F)C(Cl)=C1)N1CCC(OC2=NC=CC=C2C(=O)N2CCOCC2)C1	<rdkit.DataStructs.cDataStructs.ExplicitBitVect object at 0x000001DB728E2580>	0.0	91904334.0	3t3	12354
CS(=O)(=O)N1CCC(C2CCN(C(=O)C3=CC=NN3)C2)CC1	<rdkit.DataStructs.cDataStructs.ExplicitBitVect object at 0x000001DB728E2900>	0.0	91921416.0	3t3	8825
CN1N=CC=C1C(=O)N1CCN2C(=NN=C2C2CC(O)CN2CC2=CC=CC=C2)C1	<rdkit.DataStructs.cDataStructs.ExplicitBitVect object at 0x000001DB728E2C80>	0.0	110197776.0	3t3	121
COC1=CC=C(Cl)C=C1C(=O)NC1=CC=C2NC(=O)CCC2=C1	<rdkit.DataStructs.cDataStructs.ExplicitBitVect object at 0x000001DB728E3040>	0.0	18571280.0	3t3	2671
COC1=CC=C(CNC(=O)N2CCC3(CC2)CC(N2CCOCC2)CCO3)C=C1	<rdkit.DataStructs.cDataStructs.ExplicitBitVect object at 0x000001DB728E33C0>	0.0	91919073.0	3t3	9210
CCCOC1=CC=C(CN2CC(CO)C(C(=O)N(C)C)C2)C=C1OC	<rdkit.DataStructs.cDataStructs.ExplicitBitVect object at 0x000001DB728E3740>	0.0	110203725.0	3t3	7500
COC1=CC=C(CNC(=O)C2CNCC(C(=O)N3CCCC3)C2)C(F)=C1F	<rdkit.DataStructs.cDataStructs.ExplicitBitVect object at 0x000001DB728E3AC0>	0.0	72842855.0	3t3	11581
CC1=CC=CC2=C1OC(C(=O)N1CCCC(NC3=CC=C(F)C=C3)C1)=C2	<rdkit.DataStructs.cDataStructs.ExplicitBitVect object at 0x000001DB728E3E40>	0.0	56899641.0	3t3	12065
CC1=NC(NCCNS(C)(=O)=O)=CC(C2CC(O)C2)=N1	<rdkit.DataStructs.cDataStructs.ExplicitBitVect object at 0x000001DB728E4200>	0.0	91781462.0	3t3	4303
COC1=CC=C(CCN(C)CC2=NC(C3=CC=CC=N3)=NO2)C=C1OC	<rdkit.DataStructs.cDataStructs.ExplicitBitVect object at 0x000001DB728E4580>	0.0	28311006.0	3t3	4859
ClC1=CC=CN=C1C1=CC(NCC2=CC=CC=N2)=NC2=C1C=CN2	<rdkit.DataStructs.cDataStructs.ExplicitBitVect object at 0x000001DB728E4900>	0.0	56913487.0	3t3	660
COCCNC(=O)CCC12CCC(C)(O)CC1C(C)(C)CC2NC(=O)C1=CC=CO1	<rdkit.DataStructs.cDataStructs.ExplicitBitVect object at 0x000001DB728E4C80>	0.0	25339661.0	3t3	13979
CC(C)(C)C(=O)N1CCC2CC(=O)N(CC3=CC=CN=C3)CCC2C1	<rdkit.DataStructs.cDataStructs.ExplicitBitVect object at 0x000001DB728E5040>	0.0	26742807.0	3t3	11177
O=C1COCC(C(O)C2=CC=C(NS(=O)(=O)C3=CC=C(F)C=C3)C=C2)N1	<rdkit.DataStructs.cDataStructs.ExplicitBitVect object at 0x000001DB728E53C0>	0.0	56774873.0	3t3	8631
CC(=O)NCC1OCC(NCC2=CC=CS2)C1O	<rdkit.DataStructs.cDataStructs.ExplicitBitVect object at 0x000001DB728E5740>	0.0	86769001.0	3t3	8440
COC1=CC=CC=C1C(=O)N1CCC(C(=O)N2CCCC2C2=NC3=CC=NC=C3N2)CC1	<rdkit.DataStructs.cDataStructs.ExplicitBitVect object at 0x000001DB728E5AC0>	0.0	134796897.0	3t3	11258
CNC(=O)C1=CC(C2CC2)=NC2=C1C(C1CCN(C(=O)NC3=CC=CC=C3)C1)=NN2C	<rdkit.DataStructs.cDataStructs.ExplicitBitVect object at 0x000001DB728E5E40>	0.0	134801925.0	3t3	12469
[truncated: 58,889 more rows]
